# Supplementary material for: Transposable element sequence fragments incorporated into coding and noncoding transcripts modulate the transcriptome of human pluripotent stem cells
Source: Nucleic Acids Res. 2021 Aug 14;49(16):9132–53. doi: 10.1093/nar/gkab710 (PMC8450112; doi:10.1093/nar/gkab710)
Supplement: gkab710_Supplemental_Files [file gkab710_supplemental_files.zip]

Archive with 7 entries (7 files):
- Hutchins_Manuscript_Supplement.pdf
- Supplementary_Table1.xlsx
- Supplementary_Table2.xlsx
- Supplementary_Table3.xlsx
- Supplementary_Table4.xlsx
- Supplementary_Table5.xlsx
- Supplementary_Table6.xlsx
