# Supplementary material for: Transposable element sequence fragments incorporated into coding and noncoding transcripts modulate the transcriptome of human pluripotent stem cells
Source: Nucleic Acids Res. 2021 Aug 14;49(16):9132–53. doi: 10.1093/nar/gkab710 (PMC8450112; doi:10.1093/nar/gkab710)
Supplement: gkab710_Supplemental_Files [file gkab710_supplemental_files.zip › Supplementary_Table2.xlsx]

## Sheet: SR_samples
Supplementary Table 2
Supplementary Table S2 – Metadata for the publicly available data used in this study. The table contains four sub-tables describing the publicly available data, or data generated, in this study: Sub-table 1, All short read (SR_samples). Sub-table 2, All Long read (LR_samples). Sub-table 3, Somatic samples, the samples used in Figure 2B, and Sub-table 4, Other samples, including the eCLIP-seq, RNA…
Accession number	Number of reads	Read length (bp)	Insert size (bp)	number of base pairs sequenced
SRR065533	17721151	75	155	2658172650
ERR296095	36698692	76	171	5578201184
ERR296096	22022902	76	172	3347481104
ERR296097	26013125	76	169	3953995000
ERR296098	38127028	76	169	5795308256
ERR296099	25967679	76	169	3947087208
ERR296100	22098133	76	172	3358916216
ERR296101	33547380	76	172	5099201760
ERR296102	22338945	76	171	3395519640
SRR1028343	71169752	95	179	13522252880
ERR296103	27158031	76	163	4128020712
SRR1028344	58038888	95	185	11027388720
ERR296104	36754290	76	163	5586652080
SRR1028347	59584053	95	202	11320970070
ERR296105	22409672	76	171	3406270144
ERR296106	27220319	76	163	4137488488
SRR1044670	26965513	100	165	5393102600
SRR1044671	23237430	100	170	4647486000
SRR1044672	26973376	100	177	5394675200
SRR1044673	31562169	100	163	6312433800
ERR368941	24295755	76	187	3692954760
SRR1044674	22452392	100	163	4490478400
ERR368942	28527734	76	161	4336215568
SRR1044675	27641615	100	168	5528323000
ERR368943	28513092	76	161	4333989984
SRR1055100	34488677	50	156	3448867700
ERR368944	24348343	76	187	3700948136
SRR1055101	18093056	50	153	1809305600
SRR065491	39725644	75	382	5958846600
SRR1055102	32909921	50	155	3290992100
SRR065495	50170737	75	179	7525610550
SRR1055103	47636423	50	158	4763642300
SRR065504	24277670	75	223	3641650500
SRR1055104	31884368	50	159	3188436800
SRR065521	25483307	75	159	3822496050
SRR1055105	18690189	50	163	1869018900
SRR066678	24250248	75	223	3637537200
SRR066679	24809275	75	159	3721391250
SRR1195590	27467071	101	172	5548348342
SRR1220693	54508885	101	165	11010794770
SRR1220694	45600164	101	165	9211233128
SRR1220695	48769221	101	166	9851382642
SRR1220696	50431913	101	165	10187246426
SRR1220697	48309614	101	166	9758542028
SRR1220698	50207814	101	166	10141978428
SRR1268170	17398942	100	163	3479788400
SRR1268171	18655325	100	167	3731065000
SRR1268172	19751771	100	164	3950354200
SRR1268173	26100785	100	168	5220157000
SRR1268174	15911511	100	162	3182302200
SRR1268175	19313945	100	162	3862789000
SRR1268176	19637099	100	163	3927419800
SRR1268177	18472207	100	165	3694441400
SRR1292695	47438104	50	194	4743810400
SRR1292696	42804530	50	188	4280453000
SRR1292697	57701869	50	197	5770186900
SRR1292698	49660954	50	201	4966095400
SRR1538597	16092654	100	248	3218530800
SRR1538598	46848110	100	299	9369622000
SRR1538599	44523027	100	290	8904605400
SRR1643205	13096220	100	314	2619244000
SRR1643206	13062350	100	314	2612470000
SRR1643207	31069324	100	351	6213864800
SRR1643208	32008933	100	348	6401786600
SRR1643209	49974846	100	316	9994969200
SRR1643210	45443865	100	315	9088773000
SRR1643211	17177053	100	317	3435410600
SRR1643212	15628885	100	316	3125777000
SRR1643213	6730516	100	312	1346103200
SRR1643214	7066563	100	309	1413312600
SRR1643215	15694578	100	308	3138915600
SRR1643216	15680862	100	307	3136172400
SRR1643217	13438035	100	343	2687607000
SRR1643218	13834114	100	340	2766822800
SRR1643219	27981873	100	299	5596374600
SRR1643220	27995977	100	298	5599195400
SRR1643221	20889284	100	298	4177856800
SRR1643222	20862704	100	297	4172540800
SRR1643223	11311423	100	312	2262284600
SRR1643224	11284519	100	312	2256903800
SRR1643225	20113668	100	357	4022733600
SRR1643226	20998360	100	355	4199672000
SRR1643227	19639194	100	299	3927838800
SRR1643228	19632110	100	299	3926422000
SRR1643229	91485532	100	367	18297106400
SRR1643230	75501421	100	282	15100284200
SRR1643231	34454306	100	284	6890861200
SRR1643232	60848177	100	280	12169635400
SRR1643234	33840407	100	316	6768081400
SRR1643235	61965689	100	276	12393137800
SRR1643236	21879890	100	333	4375978000
SRR1643237	19933472	100	332	3986694400
SRR1643238	15773785	100	343	3154757000
SRR1643239	14284225	100	341	2856845000
SRR1643240	11847303	100	332	2369460600
SRR1643241	11336167	100	335	2267233400
SRR1643242	64335992	100	260	12867198400
SRR1643243	65283893	100	385	13056778600
SRR1643244	12493303	100	364	2498660600
SRR1643245	11322403	100	363	2264480600
SRR1643246	22677025	100	363	4535405000
SRR1643247	21945011	100	366	4389002200
SRR2001837	20356992	100	248	4071398400
SRR2099877	19629181	100	160	3925836200
SRR2099878	17698358	100	159	3539671600
SRR4011874	41376965	101	196	8358146930
SRR4011875	36716093	101	216	7416650786
SRR4011882	40537774	101	200	8188630348
SRR4011883	40504036	101	204	8181815272
SRR4011890	34642085	101	213	6997701170
SRR4011891	34985853	101	224	7067142306
SRR4011898	39814054	101	202	8042438908
SRR4011899	41431841	101	204	8369231882
SRR517997	24162336	76	193	3672675072
SRR574820	139872170	80	199	22379547200
SRR574821	138718323	80	235	22194931680
SRR5750288	72228150	75	174	10834222500
SRR5750289	60538374	76	166	9201832848
SRR597893	153021686	99	191	30298293828
SRR597894	179088477	99	198	35459518446
SRR597895	223517149	99	197	44256395502
SRR597901	12723191	74	112	1883032268
SRR597902	12309039	74	112	1821737772
SRR597905	12973199	74	109	1920033452
SRR597907	12758552	74	108	1888265696
SRR597910	30724062	74	116	4547161176
SRR597911	24705079	74	106	3656351692
SRR597912	221190869	99	204	43795792062
SRR873616	26508761	101	185	5354769722
SRR873617	34964427	101	181	7062814254
SRR873618	16549328	101	178	3342964256
SRR873619	30425397	101	180	6145930194
SRR873620	29736379	101	178	6006748558
SRR873621	32515014	101	186	6568032828
SRR873630	30447662	101	183	6150427724
SRR873631	35617879	101	175	7194811558
SRR941857	48527315	51	165	4949786130
SRR521482	24809275	76	159	3771009800
SRR521483	17721151	101	156	3579672502
SRR521514	18912239	76	381	2874660328
SRR307911	41419823	76	290	6295813096
SRR521515	20813405	76	382	3163637560
SRR307912	36877536	76	290	5605385472
SRR521477	24277670	76	223	3690205840
SRR521478	24250248	76	223	3686037696
SRR521479	25129294	76	179	3819652688
SRR521480	25041443	76	179	3806299336
SRR521481	101933228	76	159	15493850656
SRR307911	41419823	76	290	6295813096
SRR307912	36877536	76	290	5605385472
	5522234467			983579290936

## Sheet: LR_samples
Supplementary Table 2
Supplementary Table S2 – Metadata for the publicly available data used in this study. The table contains four sub-tables describing the publicly available data, or data generated, in this study: Sub-table 1, All short read (SR_samples). Sub-table 2, All Long read (LR_samples). Sub-table 3, Somatic samples, the samples used in Figure 2B, and Sub-table 4, Other samples, including the eCLIP-seq, RNA…
Sample	Accession number	Cell type	Number of subreads	Average length	Median length	Minimum length	Maximum length
H1_m54299_181206_081255	PRJNA631047	H1 ESCs	5962421	2061	1864	50	53639
H1_m54299_181207_142926	PRJNA631047	H1 ESCs	6621753	1940	1706	50	56458
C11_m54296_181206_020643	PRJNA631047	c11 iPSCs	7333477	1854	1764	50	62133
C11_m54296_181207_094757	PRJNA631047	c11 iPSCs	6983459	1843	1748	50	74540
			26901110

## Sheet: Somatic samples
Supplementary Table 2
Supplementary Table S2 – Metadata for the publicly available data used in this study. The table contains four sub-tables describing the publicly available data, or data generated, in this study: Sub-table 1, All short read (SR_samples). Sub-table 2, All Long read (LR_samples). Sub-table 3, Somatic samples, the samples used in Figure 2B, and Sub-table 4, Other samples, including the eCLIP-seq, RNA…
Accession number	Cell/Tissue type	Number of reads	Read length (bp)
SRR886568	Hs_Airway_basal_cells	16000000	101
SRR886569	Hs_Airway_basal_cells	16000000	101
SRR886570	Hs_Airway_basal_cells	14317806	101
SRR886571	Hs_Airway_basal_cells	16000000	101
SRR886573	Hs_Airway_basal_cells	11431279	101
SRR886572	Hs_Airway_basal_cells	16000000	101
SRR886574	Hs_Airway_basal_cells	16000000	101
SRR886576	Hs_Airway_basal_cells	13633764	101
SRR886589	Hs_Airway_basal_cells	16000000	101
SRR886577	Hs_Airway_basal_cells	16000000	101
SRR886579	Hs_Airway_basal_cells	11855734	101
SRR886578	Hs_Airway_basal_cells	16000000	101
SRR886575	Hs_Airway_basal_cells	16000000	101
SRR886581	Hs_Airway_basal_cells	16000000	101
SRR886580	Hs_Airway_basal_cells	16000000	101
SRR886585	Hs_Airway_basal_cells	13227113	101
SRR886584	Hs_Airway_basal_cells	16000000	101
SRR886583	Hs_Airway_basal_cells	16000000	101
SRR886587	Hs_Airway_basal_cells	16000000	101
SRR886586	Hs_Airway_basal_cells	16000000	101
SRR886588	Hs_Airway_basal_cells	10148563	101
SRR886590	Hs_Airway_basal_cells	16000000	101
SRR886592	Hs_Airway_basal_cells	16000000	101
SRR886593	Hs_Airway_basal_cells	16000000	101
SRR886567	Hs_Airway_basal_cells	12478222	101
SRR886565	Hs_Airway_basal_cells	16000000	101
SRR886566	Hs_Airway_basal_cells	16000000	101
SRR2557098	Hs_astrocyte_adult	13315800	150
SRR2557100	Hs_astrocyte_adult	23651377	150
SRR2557091	Hs_astrocyte_adult	16990835	150
SRR2557090	Hs_astrocyte_adult	25600120	75
SRR2557094	Hs_astrocyte_adult	19294850	150
SRR2557092	Hs_astrocyte_adult	25356608	150
SRR2557096	Hs_astrocyte_adult	21859084	150
SRR2557097	Hs_astrocyte_adult	17355740	150
SRR2557106	Hs_astrocyte_hippocampus_adult	24807173	150
SRR2557107	Hs_astrocyte_hippocampus_adult	19314302	150
SRR2557108	Hs_astrocyte_hippocampus_adult	19869687	150
SRR545717	Hs_Aortic_endothelial_cells	175972517	101
SRR534319	Hs_B_cells_CD20p	25046365	76
SRR545718	Hs_Aortic_endothelial_cells	177823848	101
SRR545709	Hs_Aortic_adventitial_fibroblasts	190902375	101
SRR2557123	Hs_brain_endothelial_cells	32674809	75
SRR1660321	Hs_CD34p_bone_marrow_cells	48546357	100
SRR1660322	Hs_CD34p_bone_marrow_cells	53711122	100
SRR1422908	Hs_CD4T_naive	32616188	76
SRR1422906	Hs_CD4T_naive	59174307	76
SRR1422907	Hs_CD4T_naive	65435792	76
SRR1660323	Hs_CD34p_bone_marrow_cells	53606634	100
SRR1422909	Hs_CD4T_naive	35207708	76
SRR1660324	Hs_CD34p_bone_marrow_cells	57931632	100
SRR1422915	Hs_CD4T_Teffector	42271166	76
SRR1422911	Hs_CD4T_Tfh	35568500	76
SRR1422913	Hs_CD4T_Teffector	55546721	76
SRR1422910	Hs_CD4T_Tfh	52076256	76
SRR1422914	Hs_CD4T_Teffector	59405265	76
SRR1817391	Hs_CD4T_Th17_effector	29512991	101
SRR1422912	Hs_CD4T_Tfh	37073606	76
SRR1817395	Hs_CD4T_Th1_effector	31867192	101
SRR1817389	Hs_CD4T_Th1_effector	34343971	101
SRR1817388	Hs_CD4T_Th17	36128766	101
SRR1817394	Hs_CD4T_Th17	34879822	101
SRR1817397	Hs_CD4T_Th17_effector	32749103	101
SRR1660320	Hs_CD34p_bone_marrow_cells	111939058	100
SRR1817392	Hs_CD4T_Th1	29998964	101
SRR1817386	Hs_CD4T_Th1	32047694	101
SRR1817390	Hs_CD4T_Th2_effector	31728936	101
SRR1817396	Hs_CD4T_Th2_effector	36361532	101
SRR1817387	Hs_CD4T_Th2	36485781	101
SRR1817393	Hs_CD4T_Th2	32968639	101
SRR364829	Hs_Colon	35449852	121
SRR1206038	Hs_Cortex	48706669	101
SRR836178	Hs_Cumulus_granulosa	26807258	101
SRR836180	Hs_Cumulus_granulosa	26886159	101
SRR836179	Hs_Cumulus_granulosa	27972400	101
SRR1686012	Hs_decidual_stromal_cells	29668596	74
SRR1686013	Hs_decidual_stromal_cells	30356904	74
SRR534325	Hs_CD34p_progenitor_cells	236275714	101
SRR545704	Hs_Chondrocytes	179807338	101
SRR307904	Hs_Dermal_fibroblasts	36459633	76
SRR307903	Hs_Dermal_fibroblasts	36010036	76
SRR545703	Hs_Chondrocytes	214419914	101
SRR545706	Hs_Dermal_fibroblasts	184925878	101
SRR1686011	Hs_endometrial_stromal_fibroblasts	31268722	74
SRR1686010	Hs_endometrial_stromal_fibroblasts	29375190	74
SRR521498	Hs_Epidermal_keratinocytes	22341846	76
SRR521497	Hs_Epidermal_keratinocytes	23483372	76
SRR521496	Hs_Epidermal_keratinocytes	23107253	76
SRR1425210	Hs_Eosophageal_tissue	76455904	101
SRR521500	Hs_Epidermal_keratinocytes	33267117	76
SRR521499	Hs_Epidermal_keratinocytes	35728528	76
SRR1425211	Hs_Eosophageal_tissue	66804776	101
SRR585570	Hs_Gastric_tissue	18883105	76
SRR545716	Hs_Epidermal_melanocytes	132488637	101
SRR545715	Hs_Epidermal_melanocytes	151448799	101
SRR976770	Hs_Gluteal_subcutaneous_fat	33301990	101
SRR545713	Hs_Epidermal_melanocytes_juvenile	141296611	101
SRR545714	Hs_Epidermal_melanocytes_juvenile	145680982	101
SRR922201	Hs_Granulocytes	34075811	75
SRR3647494	Hs_Heart	33227357	101
SRR3647493	Hs_Gut	25828073	101
SRR1266980	Hs_Hepatocyts	103852781	100
SRR534327	Hs_Hair_follicle_dermal_papilla	118574894	101
SRR534326	Hs_Hair_follicle_dermal_papilla	163854307	101
SRR1033282	Hs_Human_skeletal_muscle_myoblasts	10696277	100
SRR1033283	Hs_Human_skeletal_muscle_myoblasts	11336834	100
SRR1033284	Hs_Human_skeletal_muscle_myoblasts	11022852	100
SRR315328	Hs_Keratinocytes	44991593	76
SRR192333	Hs_Large_airway_epithelial_cells	28216213	75
SRR315329	Hs_Keratinocytes	44687813	76
SRR315327	Hs_Keratinocytes	46446348	76
SRR3647495	Hs_Liver	26070310	101
SRR315314	Hs_Lung_fibroblast	45268186	76
SRR315313	Hs_Lung_fibroblast	43753755	76
SRR1297304	Hs_Lung_normal	19711643	101
SRR1297303	Hs_Lung_normal	20623466	101
SRR1297305	Hs_Lung_normal	23850384	101
SRR1297307	Hs_Lung_normal	21328567	101
SRR1297306	Hs_Lung_normal	27568156	101
SRR1297308	Hs_Lung_normal	26054686	101
SRR1297309	Hs_Lung_normal	27182913	101
SRR307920	Hs_Mammary_epithelial_cells	41788943	76
SRR486239	Hs_mesenechymal_stem_cells	203845454	101
SRR486240	Hs_mesenechymal_stem_cells	100605337	101
SRR545723	Hs_Mammary_epithelial_cells	146844047	101
SRR2557120	Hs_microglia_adult	23259402	150
SRR4044506	Hs_microglia_fetal_conditioned_medium	49101201	75
SRR4044504	Hs_microglia_fetal	48863253	75
SRR4044505	Hs_microglia_fetal	48051527	75
SRR545695	Hs_Monocytes_CD14p	39659388	76
ERR458836	Hs_Monocytes	27908621	100
ERR458839	Hs_Monocytes	28097486	100
ERR458838	Hs_Monocytes	29893867	100
ERR458837	Hs_Monocytes	32811259	100
ERR458840	Hs_Monocytes	35675977	100
ERR458842	Hs_Monocytes	28650792	100
ERR458841	Hs_Monocytes	31238407	100
ERR458843	Hs_Monocytes	30016196	100
SRR545689	Hs_Mononuclear_cells_peripheral_blood	27509872	101
SRR545690	Hs_Mononuclear_cells_peripheral_blood	209023113	101
SRR534334	Hs_MSC_adipose	117257771	101
SRR534335	Hs_MSC_adipose	157580617	101
SRR836181	Hs_Mural_granulosa	30238059	101
SRR836182	Hs_Mural_granulosa	26914692	101
SRR545691	Hs_MSC_umbilical_cord	126487708	101
SRR545694	Hs_MSC_bone_marrow	173994285	101
SRR545693	Hs_MSC_bone_marrow	189691105	101
SRR545692	Hs_MSC_umbilical_cord	110971920	101
SRR836183	Hs_Mural_granulosa	38526577	101
SRR2557115	Hs_oligodendrocyte	19477246	150
SRR1175215	Hs_Osteoblasts	33013655	100
SRR1175208	Hs_Osteoblasts	40368780	100
SRR1175209	Hs_Osteoblasts	40168205	100
SRR1175210	Hs_Osteoblasts	37703677	100
SRR1175212	Hs_Osteoblasts	27513002	100
SRR1175211	Hs_Osteoblasts	49194213	100
SRR1175214	Hs_Osteoblasts	52879786	100
SRR1175213	Hs_Osteoblasts	88642277	100
SRR545701	Hs_Osteoblasts	195801829	101
SRR545702	Hs_Osteoblasts	207314017	101
ERR335312	Hs_Platelets	45415990	100
ERR335311	Hs_Platelets	52121027	100
ERR335313	Hs_Platelets	51728100	100
SRR548611	Hs_Retina	83672571	101
SRR307932	Hs_Skeletal_muscle_myotube	37913777	76
SRR545708	Hs_Saphenous_vein_endothelial_cells	122623681	101
SRR545707	Hs_Saphenous_vein_endothelial_cells	132793805	101
SRR307933	Hs_Skeletal_muscle_myotube	41141780	76
SRR545711	Hs_Skeletal_muscle_cells	204459096	101
SRR545712	Hs_Skeletal_muscle_cells	220469046	101
SRR545719	Hs_Villious_mesenchymal_fibroblasts	209017094	101
SRR545720	Hs_Villious_mesenchymal_fibroblasts	206398054	101
SRR545721	Hs_White_preadipocytes	165813515	101
SRR545722	Hs_White_preadipocytes	139347246	101

## Sheet: Other samples
Supplementary Table 2
Supplementary Table S2 – Metadata for the publicly available data used in this study. The table contains four sub-tables describing the publicly available data, or data generated, in this study: Sub-table 1, All short read (SR_samples). Sub-table 2, All Long read (LR_samples). Sub-table 3, Somatic samples, the samples used in Figure 2B, and Sub-table 4, Other samples, including the eCLIP-seq, RNA…
Type	Accession number	Description	Number of reads	Read length (bp)
eCLIP	SRR6950639	GEN1C-eCLIP-DDX6-2-IP	21664795	79
eCLIP	SRR6950638	GEN1C-eCLIP-DDX6-1-IP	39909517	79
eCLIP	SRR6950636	GEN1C-eCLIP-DDX6-1-Input	53696073	79
eCLIP	SRR6950637	GEN1C-eCLIP-DDX6-2-Input	43132863	79
eCLIP	SRR6950640	H1-eCLIP-ILF2-Input	22852187	75
eCLIP	SRR6950641	H1-eCLIP-FUS-Input	18275391	75
eCLIP	SRR6950642	H1-eCLIP-DCP1B-Input	25550221	75
eCLIP	SRR6950643	H1-eCLIP-ILF2-IP	17661197	75
eCLIP	SRR6950644	H1-eCLIP-FUS-IP	21910537	75
eCLIP	SRR6950645	H1-eCLIP-DCP1B-IP	22458528	75
RNA stability	SRR12494989	0hr	16632012	162
RNA stability	SRR12494990	0hr	17056105	162
RNA stability	SRR12494997	1hr	15528450	164
RNA stability	SRR12494998	1hr	14707351	163
RNA stability	SRR12495005	2hr	15599310	162
RNA stability	SRR12495006	2hr	19541152	163
RNA stability	SRR12495013	4hr	14957817	162
RNA stability	SRR12495014	4hr	13250135	163
RNA stability	SRR12495021	8hr	13314974	162
RNA stability	SRR12495022	8hr	13365621	162
RNA-seq ribosome fractions	SRR5680873	Cytoplasmic	60094810	200
RNA-seq ribosome fractions	SRR5680874	Nuclear	33395889	200
RNA-seq ribosome fractions	SRR5680875	Monosome	40814910	200
RNA-seq ribosome fractions	SRR5680876	Polysome Low	107512258	200
RNA-seq ribosome fractions	SRR5680877	Polysome High	79684892	200
RNA-seq ribosome fractions	SRR5680888	Cytoplasmic	77984507	200
RNA-seq ribosome fractions	SRR5680889	Nuclear	31577924	200
RNA-seq ribosome fractions	SRR5680890	Monosome	45881019	200
RNA-seq ribosome fractions	SRR5680891	Polysome Low	94727062	200
RNA-seq ribosome fractions	SRR5680892	Polysome High	79544230	200
Subcellular localisation	SRR10875524	H9_cytoplasm	117259974	150
Subcellular localisation	SRR10875525	H9_cytoplasm	102734185	150
Subcellular localisation	SRR10875526	H9_nucleus	79030389	150
Subcellular localisation	SRR10875527	H9_nucleus	92238280	150
