# Supplementary material for: Transposable element sequence fragments incorporated into coding and noncoding transcripts modulate the transcriptome of human pluripotent stem cells
Source: Nucleic Acids Res. 2021 Aug 14;49(16):9132–53. doi: 10.1093/nar/gkab710 (PMC8450112; doi:10.1093/nar/gkab710)
Supplement: gkab710_Supplemental_Files [file gkab710_supplemental_files.zip › Supplementary_Table3.xlsx]

## Sheet: hPSC_details
Supplementary Table S3
Legend – Metadata for the short and long-read transcripts assembled in this study. Table contains metadata for each of the 101,492 transcripts assembled in this study. Metadata includes 21 columns: (1) The transcript ID, unique for each transcript in this study. (2) the hg38 genomic location and strand. (3) number of exons, (4) whether the transcript matches, is variant or novel compared to GENCO…
transcript_id	Coordinates	Exon_count	Class	gene_name	transcript_name	Ensembl gene ID	Ensembl transcript ID	hPSC_enrichment	Enrichment_z-score	FEELnc prediction	Evidence	Coverage	TPM	GENCODE_exon_match_%	DeepCAGE_count	Transcript_length_(exon+intron)	Exon_length	Intron_length	exon_percentage	Intron_percentage
HPSCSR.4.1	chr1:2528745-2530263:-	3	matching	HES5	HES5-201	ENSG00000197921.6	ENST00000378453.4	nonspecific	-0.140996	coding	SR	166.656	0.523617	100	143	1519	1324	195	87.1626	12.8374
HPSCSR.11.1	chr1:2546400-2547460:+	1	matching	AL139246.5	AL139246.5-202	ENSG00000272449.2	ENST00000606645.2	nonspecific	0.0170797	noncoding	LR+SR	544.283	1.71008	100	92	1061	1061	0	100	0
HPSCSR.43.1	chr1:2586798-2591463:+	7	matching	PRXL2B	PRXL2B-203	ENSG00000157870.16	ENST00000378427.6	nonspecific	0.590656	coding	LR+SR	2496.9	7.84502	100	313	4666	2689	1977	57.6297	42.3703
HPSCSR.43.3	chr1:2586491-2589632:+	7	matching	PRXL2B	PRXL2B-213	ENSG00000157870.16	ENST00000493183.5	depleted	-1.45973	coding	LR+SR	236.132	0.741905	100	72	3142	840	2302	26.7346	73.2654
HPSCSR.43.4	chr1:2586750-2591467:+	7	matching	PRXL2B	PRXL2B-205	ENSG00000157870.16	ENST00000444521.6	nonspecific	-0.0923005	coding	LR+SR	150.811	0.473834	100	280	4718	2827	1891	59.9195	40.0805
HPSCSR.43.2	chr1:2586780-2591467:+	7	matching	PRXL2B	PRXL2B-201	ENSG00000157870.16	ENST00000378424.9	enriched	0.784862	coding	LR+SR	15.7418	0.049459	100	309	4688	2765	1923	58.9804	41.0196
HPSCSR.43.7	chr1:2586833-2588977:+	6	matching	PRXL2B	PRXL2B-207	ENSG00000157870.16	ENST00000465233.6	nonspecific	-0.229873	coding	LR+SR	226.572	0.711866	100	310	2145	589	1556	27.4592	72.5408
HPSCSR.43.8	chr1:2587042-2589513:+	6	matching	PRXL2B	PRXL2B-211	ENSG00000157870.16	ENST00000481683.5	nonspecific	-0.109426	coding	LR+SR	153.031	0.480808	100	184	2472	689	1783	27.8722	72.1278
HPSCSR.43.9	chr1:2586750-2591467:+	6	matching	PRXL2B	PRXL2B-202	ENSG00000157870.16	ENST00000378425.9	nonspecific	0.368218	coding	LR+SR	23.1727	0.072806	100	280	4718	2665	2053	56.4858	43.5142
HPSCLR.14424.10	chr1:2587078-2591469:+	6	matching	PRXL2B	PRXL2B-212	ENSG00000157870.16	ENST00000484099.5	nonspecific	0.141079	coding	LR	20.8869	0.065625	100	184	4392	2577	1815	58.6749	41.3251
HPSCSR.43.13	chr1:2587085-2588745:+	3	matching	PRXL2B	PRXL2B-210	ENSG00000157870.16	ENST00000477045.1	nonspecific	0.544065	coding	LR+SR	197.373	0.620126	100	182	1661	619	1042	37.2667	62.7333
HPSCLR.14424.12	chr1:2588594-2591468:+	2	matching	PRXL2B	PRXL2B-209	ENSG00000157870.16	ENST00000476686.1	enriched	0.675834	noncoding	LR	104.162	0.327267	100	10	2875	2506	369	87.1652	12.8348
HPSCSR.42.1	chr1:2590639-2633016:-	24	matching	MMEL1	MMEL1-201	ENSG00000142606.16	ENST00000378412.8	nonspecific	0.380309	coding	SR	85.2651	0.267895	100	6	42378	2879	39499	6.79362	93.2064
HPSCSR.48.1	chr1:2634138-2643497:-	2	variant	TTC34	TTC34-201	ENSG00000215912.12	ENST00000401095.8	nonspecific	-0.47861	noncoding	SR	49.8187	0.156525	67.1659	39	9360	8688	672	92.8205	7.17949
HPSCSR.44.2	chr1:2628387-2636620:+	3	variant	AL831784.1	AL831784.1-201	ENSG00000237058.1	ENST00000427302.1	enriched	1.8691	coding	SR	38.1045	0.119721	100	15	8234	956	7278	11.6104	88.3896
HPSCSR.184.3	chr1:4654732-4777794:+	6	matching	AJAP1	AJAP1-201	ENSG00000196581.11	ENST00000378190.7	enriched	0.967462	coding	SR	102.063	0.320671	100	244	123063	2383	120680	1.93641	98.0636
HPSCSR.184.4	chr1:4654609-4792534:+	6	matching	AJAP1	AJAP1-202	ENSG00000196581.11	ENST00000378191.5	nonspecific	0.38268	coding	SR	2.02981	0.006377	100	268	137926	12102	125824	8.77427	91.2257
HPSCLR.14443.1	chr1:5045197-5118848:-	3	novel	LINC02782	LINC02782-201	ENSG00000231510.1	ENST00000443270.1	enriched	5.75198	noncoding	LR	520.272	1.63464	0	124	73652	5256	68396	7.13626	92.8637
HPSCSR.287.1	chr1:5044769-5118891:+	4	novel	NA	NA	NA	NA	enriched	23.4475	noncoding	SR	779.673	2.44966	0	4	74123	1950	72173	2.63076	97.3692
HPSCSR.302.1	chr1:3069203-3438621:+	17	matching	PRDM16	PRDM16-201	ENSG00000142611.17	ENST00000270722.10	nonspecific	-0.0278988	coding	SR	77.947	0.244902	100	89	369419	8698	360721	2.35451	97.6455
HPSCSR.314.1	chr1:3454665-3481113:+	15	matching	ARHGEF16	ARHGEF16-203	ENSG00000130762.15	ENST00000378378.9	enriched	1.54991	coding	LR+SR	592.551	1.86174	100	707	26449	2822	23627	10.6696	89.3304
HPSCSR.314.2	chr1:3466005-3481113:+	13	matching	ARHGEF16	ARHGEF16-202	ENSG00000130762.15	ENST00000378373.5	enriched	1.68545	coding	LR+SR	3514.74	11.043	100	24	15109	2211	12898	14.6337	85.3663
HPSCSR.314.3	chr1:3466971-3481113:+	12	matching	ARHGEF16	ARHGEF16-201	ENSG00000130762.15	ENST00000378371.6	enriched	1.67392	coding	LR+SR	718.535	2.25757	100	10	14143	2219	11924	15.6897	84.3103
HPSCSR.314.5	chr1:3454665-3473521:+	8	variant	ARHGEF16	ARHGEF16-203	ENSG00000130762.15	ENST00000378378.9	enriched	1.62527	coding	SR	2699.16	8.48049	52.0907	707	18857	1503	17354	7.97051	92.0295
HPSCSR.314.4	chr1:3472769-3481113:+	8	matching	ARHGEF16	ARHGEF16-207	ENSG00000130762.15	ENST00000485984.1	enriched	1.49093	coding	LR+SR	1097.65	3.44871	100	8	8345	2340	6005	28.0407	71.9593
HPSCSR.314.7	chr1:3468544-3473521:+	4	matching	ARHGEF16	ARHGEF16-205	ENSG00000130762.15	ENST00000445297.5	enriched	1.42678	coding	LR+SR	91.6057	0.287816	100	11	4978	836	4142	16.7939	83.2061
HPSCSR.314.8	chr1:3471607-3474457:+	3	matching	ARHGEF16	ARHGEF16-206	ENSG00000130762.15	ENST00000464620.1	enriched	1.87006	noncoding	SR	119.667	0.375982	100	16	2851	1403	1448	49.2108	50.7892
HPSCSR.314.9	chr1:3487246-3487627:+	1	matching	AL512413.1	AL512413.1-201	ENSG00000272088.1	ENST00000606489.1	nonspecific	0.25022	noncoding	SR	125.325	0.393758	100	5	382	382	0	100	0
HPSCSR.316.1	chr1:3493512-3493773:+	1	novel	NA	NA	NA	NA	nonspecific	-0.015846	noncoding	SR	133.691	0.420043	0	2	262	262	0	100	0
HPSCSR.319.1	chr1:3487951-3611508:-	37	matching	MEGF6	MEGF6-202	ENSG00000162591.16	ENST00000356575.9	nonspecific	0.523965	coding	SR	1764.1	5.54263	100	185	123558	7443	116115	6.02389	93.9761
HPSCSR.319.2	chr1:3489920-3531448:-	30	matching	MEGF6	MEGF6-201	ENSG00000162591.16	ENST00000294599.8	nonspecific	-0.49646	coding	SR	76.8863	0.241569	100	68	41529	4501	37028	10.8382	89.1618
HPSCSR.319.3	chr1:3492639-3611508:-	26	variant	MEGF6	MEGF6-202	ENSG00000162591.16	ENST00000356575.9	nonspecific	0.542216	coding	SR	902.749	2.83635	62.1255	185	118870	8623	110247	7.25414	92.7459
HPSCSR.319.6	chr1:3492639-3496014:-	5	variant	MEGF6	MEGF6-204	ENSG00000162591.16	ENST00000475790.5	nonspecific	0.119406	coding	SR	167.428	0.526042	87.2027	17	3376	1016	2360	30.0948	69.9052
HPSCSR.319.5	chr1:3492639-3496014:-	5	matching	MEGF6	MEGF6-204	ENSG00000162591.16	ENST00000475790.5	nonspecific	0.0514553	coding	SR	94.9589	0.298351	100	17	3376	883	2493	26.1552	73.8448
HPSCSR.319.8	chr1:3490312-3493486:-	3	matching	MEGF6	MEGF6-207	ENSG00000162591.16	ENST00000494257.1	nonspecific	0.53122	coding	SR	141.333	0.444055	100	2	3175	1174	2001	36.9764	63.0236
HPSCLR.14430.1	chr1:3622859-3624740:-	1	variant	AL513320.1	AL513320.1-201	ENSG00000238260.1	ENST00000435049.1	nonspecific	0.135629	noncoding	LR	38.1913	0.119993	99.5177	49	1882	1882	0	100	0
HPSCSR.329.1	chr1:3627655-3628384:-	1	novel	NA	NA	NA	NA	nonspecific	-0.252188	noncoding	SR	88.3685	0.277645	0	7	730	730	0	100	0
HPSCSR.330.1	chr1:3625015-3630127:+	5	matching	TPRG1L	TPRG1L-202	ENSG00000158109.15	ENST00000378344.7	nonspecific	-0.194876	coding	LR+SR	7401.9	23.2561	100	889	5113	2401	2712	46.9587	53.0413
HPSCSR.330.3	chr1:3631658-3631889:+	1	novel	NA	NA	NA	NA	nonspecific	0.398872	noncoding	SR	423.084	1.32929	0	20	232	232	0	100	0
HPSCSR.329.2	chr1:3630770-3650103:-	12	matching	WRAP73	WRAP73-201	ENSG00000116213.16	ENST00000270708.12	nonspecific	0.348032	coding	LR+SR	3608.86	11.3387	100	461	19334	1692	17642	8.75142	91.2486
HPSCSR.329.3	chr1:3630767-3650058:-	11	matching	WRAP73	WRAP73-202	ENSG00000116213.16	ENST00000378322.7	nonspecific	0.502939	coding	LR+SR	2015.79	6.3334	100	465	19292	1998	17294	10.3566	89.6434
HPSCSR.329.4	chr1:3632213-3650026:-	9	matching	WRAP73	WRAP73-204	ENSG00000116213.16	ENST00000424367.5	nonspecific	-0.00763113	coding	SR	2555.41	8.02886	100	463	17814	940	16874	5.27675	94.7233
HPSCSR.329.6	chr1:3632766-3637057:-	5	matching	WRAP73	WRAP73-210	ENSG00000116213.16	ENST00000497940.5	nonspecific	0.381433	coding	LR+SR	158.081	0.496674	100	18	4292	1101	3191	25.6524	74.3476
HPSCSR.329.8	chr1:3635014-3637057:-	3	variant	WRAP73	WRAP73-205	ENSG00000116213.16	ENST00000465916.5	nonspecific	0.475959	coding	SR	317.949	0.998964	44.4159	18	2044	995	1049	48.6791	51.3209
HPSCSR.329.7	chr1:3633310-3635450:-	3	matching	WRAP73	WRAP73-206	ENSG00000116213.16	ENST00000469643.1	nonspecific	0.402501	coding	LR+SR	72.894	0.229026	100	7	2141	563	1578	26.2961	73.7039
HPSCSR.329.11	chr1:3631886-3639625:-	2	matching	WRAP73	WRAP73-207	ENSG00000116213.16	ENST00000471223.1	nonspecific	0.57525	noncoding	LR+SR	462.003	1.45157	100	10	7740	6089	1651	78.6693	21.3307
HPSCSR.329.9	chr1:3647246-3650061:-	2	matching	WRAP73	WRAP73-208	ENSG00000116213.16	ENST00000479331.1	nonspecific	0.608305	coding	LR+SR	236.29	0.742399	100	465	2816	446	2370	15.8381	84.1619
HPSCSR.329.10	chr1:3634916-3635433:-	2	matching	WRAP73	WRAP73-209	ENSG00000116213.16	ENST00000494884.1	nonspecific	0.517784	coding	LR+SR	76.0301	0.238879	100	7	518	433	85	83.5907	16.4093
HPSCSR.335.2	chr1:3675284-3733079:+	14	variant	TP73	TP73-208	ENSG00000078900.15	ENST00000378295.9	enriched	5.54963	coding	SR	354.909	1.11509	37.4422	206	57796	2057	55739	3.55907	96.4409
HPSCSR.335.1	chr1:3652516-3736201:+	14	matching	TP73	TP73-208	ENSG00000078900.15	ENST00000378295.9	nonspecific	-0.206419	coding	SR	5.68954	0.017876	100	83	83686	5192	78494	6.20414	93.7959
HPSCSR.335.10	chr1:3690707-3729751:+	8	matching	TP73	TP73-210	ENSG00000078900.15	ENST00000603364.5	nonspecific	0.531859	coding	LR+SR	63.035	0.19805	100	27	39045	1551	37494	3.97234	96.0277
HPSCLR.14434.2	chr1:3737212-3746725:-	6	matching	TP73-AS1	TP73-AS1-227	ENSG00000227372.12	ENST00000650037.1	nonspecific	0.204241	noncoding	LR	99.5388	0.312741	100	45	9514	2564	6950	26.9498	73.0502
HPSCSR.336.4	chr1:3737166-3746898:-	6	matching	TP73-AS1	TP73-AS1-212	ENSG00000227372.12	ENST00000647817.1	nonspecific	0.608225	coding	SR	88.8319	0.279101	100	43	9733	4601	5132	47.2722	52.7278
HPSCSR.336.2	chr1:3735650-3746942:-	6	matching	TP73-AS1	TP73-AS1-215	ENSG00000227372.12	ENST00000648432.1	nonspecific	0.385297	noncoding	LR+SR	48.0194	0.150872	100	37	11293	2816	8477	24.9358	75.0642
HPSCSR.336.7	chr1:3735686-3746714:-	5	matching	TP73-AS1	TP73-AS1-216	ENSG00000227372.12	ENST00000648479.1	nonspecific	-0.0715501	noncoding	LR+SR	933.175	2.93194	100	51	11029	3719	7310	33.7202	66.2798
HPSCLR.14434.5	chr1:3736193-3747336:-	5	matching	TP73-AS1	TP73-AS1-213	ENSG00000227372.12	ENST00000647831.1	nonspecific	0.353988	noncoding	LR	82.1871	0.258224	100	645	11144	3831	7313	34.3772	65.6228
HPSCSR.336.8	chr1:3737143-3746884:-	5	matching	TP73-AS1	TP73-AS1-219	ENSG00000227372.12	ENST00000648600.1	nonspecific	0.512499	noncoding	LR+SR	52.8706	0.166114	100	43	9742	3088	6654	31.6978	68.3022
HPSCSR.336.6	chr1:3737212-3746877:-	5	matching	TP73-AS1	TP73-AS1-228	ENSG00000227372.12	ENST00000650039.1	nonspecific	-0.140926	coding	LR+SR	1.57923	0.004962	100	41	9666	2307	7359	23.8672	76.1328
HPSCSR.336.10	chr1:3735984-3747322:-	4	matching	TP73-AS1	TP73-AS1-204	ENSG00000227372.12	ENST00000452079.5	enriched	1.00008	noncoding	LR+SR	867.271	2.72488	100	645	11339	6358	4981	56.072	43.928
HPSCSR.336.12	chr1:3738075-3742858:-	4	matching	TP73-AS1	TP73-AS1-205	ENSG00000227372.12	ENST00000587071.5	nonspecific	0.531381	coding	LR+SR	58.8713	0.184968	100	32	4784	737	4047	15.4055	84.5945
HPSCSR.336.11	chr1:3740137-3743261:-	4	matching	TP73-AS1	TP73-AS1-208	ENSG00000227372.12	ENST00000624948.1	nonspecific	0.467853	coding	SR	40.9435	0.12864	100	7	3125	714	2411	22.848	77.152
HPSCSR.336.14	chr1:3739458-3742858:-	3	variant	TP73-AS1	TP73-AS1-223	ENSG00000227372.12	ENST00000649290.1	enriched	0.710543	coding	SR	820.996	2.57949	28.997	32	3401	769	2632	22.611	77.389
HPSCSR.336.15	chr1:3739848-3743187:-	2	matching	TP73-AS1	TP73-AS1-221	ENSG00000227372.12	ENST00000648935.1	enriched	0.743643	noncoding	LR+SR	255.988	0.804289	100	5	3340	3237	103	96.9162	3.08383
HPSCSR.339.1	chr1:3763871-3767233:-	1	novel	NA	NA	NA	NA	enriched	1.80898	noncoding	SR	225.011	0.706963	0	14	3363	3363	0	100	0
HPSCSR.337.11	chr1:3772787-3775982:+	4	matching	SMIM1	SMIM1-201	ENSG00000235169.8	ENST00000444870.7	nonspecific	0.0602428	coding	SR	446.677	1.40342	100	93	3196	547	2649	17.1151	82.8849
HPSCSR.337.10	chr1:3772761-3775908:+	4	matching	SMIM1	SMIM1-204	ENSG00000235169.8	ENST00000642557.1	nonspecific	0.120923	coding	SR	348.628	1.09536	100	97	3148	446	2702	14.1677	85.8323
HPSCSR.337.13	chr1:3772771-3775908:+	3	variant	SMIM1	SMIM1-204	ENSG00000235169.8	ENST00000642557.1	nonspecific	0.151592	coding	SR	238.363	0.748913	97.7578	96	3138	710	2428	22.6259	77.3741
HPSCSR.337.12	chr1:3772771-3775670:+	3	matching	SMIM1	SMIM1-203	ENSG00000235169.8	ENST00000561886.2	nonspecific	-0.0741957	coding	SR	126.263	0.396707	100	96	2900	509	2391	17.5517	82.4483
HPSCSR.340.1	chr1:3782815-3783111:+	1	matching	RN7SL574P	RN7SL574P-201	ENSG00000266075.2	ENST00000581512.2	nonspecific	-0.139256	noncoding	SR	182.672	0.573937	100	12	297	297	0	100	0
HPSCSR.341.1	chr1:3778559-3796498:-	7	matching	LRRC47	LRRC47-201	ENSG00000130764.10	ENST00000378251.3	enriched	1.11756	coding	LR+SR	15141	47.5716	100	2251	17940	4303	13637	23.9855	76.0145
HPSCSR.341.2	chr1:3781290-3784047:-	5	matching	LRRC47	LRRC47-203	ENSG00000130764.10	ENST00000479239.1	nonspecific	0.434243	coding	SR	329.418	1.035	100	56	2758	434	2324	15.736	84.264
HPSCSR.341.3	chr1:3781135-3784175:-	4	matching	LRRC47	LRRC47-202	ENSG00000130764.10	ENST00000462356.5	nonspecific	0.466058	coding	LR+SR	377.109	1.18484	100	28	3041	575	2466	18.9083	81.0917
HPSCSR.342.1	chr1:3785008-3787205:+	2	variant	AL365330.1	AL365330.1-201	ENSG00000272153.1	ENST00000607459.1	nonspecific	0.064084	noncoding	SR	721.44	2.26669	100	16	2198	1934	264	87.9891	12.0109
HPSCSR.342.2	chr1:3785008-3785538:+	1	matching	AL365330.1	AL365330.1-201	ENSG00000272153.1	ENST00000607459.1	nonspecific	0.425529	noncoding	SR	1429.84	4.4924	100	16	531	531	0	100	0
HPSCSR.337.25	chr1:3834039-3834926:+	2	novel	NA	NA	NA	NA	nonspecific	-0.0731224	noncoding	SR	230.133	0.723056	0	4	888	835	53	94.0315	5.96847
HPSCSR.341.8	chr1:3812086-3857211:-	22	matching	CEP104	CEP104-202	ENSG00000116198.13	ENST00000378230.8	nonspecific	-0.507005	coding	LR+SR	8.17729	0.025692	100	330	45126	6431	38695	14.2512	85.7488
HPSCSR.341.9	chr1:3812086-3857194:-	21	variant	CEP104	CEP104-202	ENSG00000116198.13	ENST00000378230.8	nonspecific	-0.586092	coding	SR	125.277	0.393608	99.7357	319	45109	6719	38390	14.895	85.105
HPSCSR.341.11	chr1:3833671-3857198:-	12	matching	CEP104	CEP104-209	ENSG00000116198.13	ENST00000494653.5	nonspecific	-0.10703	coding	LR+SR	36.7242	0.115384	100	321	23528	2174	21354	9.24005	90.7599
HPSCSR.341.13	chr1:3816149-3829306:-	7	matching	CEP104	CEP104-204	ENSG00000116198.13	ENST00000438539.5	nonspecific	0.328798	coding	LR+SR	127.109	0.399364	100	0	13158	683	12475	5.19076	94.8092
HPSCSR.341.14	chr1:3843109-3857214:-	7	matching	CEP104	CEP104-201	ENSG00000116198.13	ENST00000378223.3	nonspecific	-0.464901	coding	SR	38.0212	0.119459	100	331	14106	1121	12985	7.94697	92.053
HPSCSR.341.15	chr1:3822776-3829373:-	6	matching	CEP104	CEP104-207	ENSG00000116198.13	ENST00000461667.1	nonspecific	0.272836	coding	LR+SR	274.643	0.862903	100	1	6598	926	5672	14.0346	85.9654
HPSCSR.341.16	chr1:3835062-3839110:-	4	matching	CEP104	CEP104-205	ENSG00000116198.13	ENST00000443466.1	nonspecific	-0.113038	coding	LR+SR	82.4348	0.259002	100	15	4049	430	3619	10.6199	89.3801
HPSCSR.341.18	chr1:3829692-3831224:-	2	matching	CEP104	CEP104-211	ENSG00000116198.13	ENST00000495701.1	nonspecific	0.339936	coding	LR+SR	114.483	0.359694	100	1	1533	485	1048	31.6373	68.3627
HPSCSR.341.19	chr1:3815239-3816458:-	2	matching	CEP104	CEP104-208	ENSG00000116198.13	ENST00000484420.1	nonspecific	0.111724	coding	LR+SR	50.6415	0.159111	100	13	1220	458	762	37.541	62.459
HPSCSR.337.20	chr1:3857281-3885429:+	7	matching	DFFB	DFFB-205	ENSG00000169598.15	ENST00000378209.7	depleted	-2.46919	coding	LR+SR	122.406	0.384588	100	330	28149	3028	25121	10.757	89.243
HPSCSR.337.23	chr1:3867663-3872545:+	3	matching	DFFB	DFFB-210	ENSG00000169598.15	ENST00000481945.1	nonspecific	-0.147581	coding	LR+SR	81.5468	0.256212	100	0	4883	636	4247	13.0248	86.9752
HPSCSR.337.26	chr1:3896185-3900171:+	1	novel	NA	NA	NA	NA	nonspecific	0.530936	noncoding	SR	187.429	0.588884	0	2	3987	3987	0	100	0
HPSCSR.350.6	chr1:3900404-3917225:+	2	variant	LINC01134	LINC01134-203	ENSG00000236423.6	ENST00000442673.1	depleted	-0.73497	noncoding	SR	32.6894	0.102707	31.6116	65	16822	4372	12450	25.9898	74.0102
HPSCSR.341.21	chr1:3889133-3900272:-	4	matching	C1orf174	C1orf174-201	ENSG00000198912.11	ENST00000361605.4	nonspecific	0.133193	coding	LR+SR	6083.88	19.115	100	728	11140	1645	9495	14.7666	85.2334
HPSCSR.341.22	chr1:3889125-3900293:-	3	matching	C1orf174	C1orf174-202	ENSG00000198912.11	ENST00000474140.1	nonspecific	0.116684	noncoding	SR	852.214	2.67757	100	725	11169	3499	7670	31.3278	68.6722
HPSCLR.2.1	chr1:14359-29367:-	11	variant	WASH7P	WASH7P-201	ENSG00000227232.5	ENST00000488147.1	nonspecific	-0.0672642	coding	LR	2506.94	7.87657	97.2613	6	15009	1786	13223	11.8995	88.1005
HPSCLR.2.3	chr1:14359-29367:-	11	variant	WASH7P	WASH7P-201	ENSG00000227232.5	ENST00000488147.1	nonspecific	0.0664026	coding	LR	1536.09	4.82626	97.2613	6	15009	1773	13236	11.8129	88.1871
HPSCLR.2.2	chr1:14359-29367:-	11	variant	WASH7P	WASH7P-201	ENSG00000227232.5	ENST00000488147.1	nonspecific	0.134938	noncoding	LR	802.963	2.52283	97.1873	6	15009	2454	12555	16.3502	83.6498
HPSCSR.387.17	chr1:34554-36081:-	3	matching	FAM138A	FAM138A-201	ENSG00000237613.2	ENST00000417324.1	enriched	0.807362	noncoding	LR+SR	58.5304	0.183897	100	0	1528	1187	341	77.6832	22.3168
HPSCSR.387.27	chr1:135141-135895:-	1	matching	AL627309.6	AL627309.6-201	ENSG00000268903.1	ENST00000494149.2	enriched	1.0532	coding	LR+SR	5621.01	17.6607	100	0	755	755	0	100	0
HPSCSR.387.33	chr1:137682-137965:-	1	matching	AL627309.7	AL627309.7-201	ENSG00000269981.1	ENST00000595919.1	enriched	0.978892	coding	LR+SR	4577.8	14.383	100	0	284	284	0	100	0
HPSCSR.387.21	chr1:139790-140339:-	2	matching	AL627309.2	AL627309.2-201	ENSG00000239906.1	ENST00000493797.1	enriched	0.973635	noncoding	SR	340.202	1.06888	100	0	550	323	227	58.7273	41.2727
HPSCSR.387.23	chr1:141474-149707:-	2	matching	AL627309.5	AL627309.5-201	ENSG00000241860.7	ENST00000484859.1	enriched	0.953311	noncoding	SR	266.843	0.838396	100	0	8234	4860	3374	59.0236	40.9764
HPSCSR.387.25	chr1:169032-172689:-	2	variant	AL627309.5	AL627309.5-203	ENSG00000241860.7	ENST00000466557.6	nonspecific	0.54019	noncoding	SR	501.348	1.57519	26.7487	0	3658	366	3292	10.0055	89.9945
HPSCSR.387.4	chr1:185217-195411:-	10	matching	WASH9P	WASH9P-201	ENSG00000279457.4	ENST00000623083.4	nonspecific	-0.045872	coding	LR+SR	927.759	2.91493	100	0	10195	1397	8798	13.7028	86.2972
HPSCSR.387.3	chr1:185217-195411:-	10	matching	WASH9P	WASH9P-201	ENSG00000279457.4	ENST00000623083.4	nonspecific	0.0190783	coding	LR+SR	874.147	2.74648	100	0	10195	1397	8798	13.7028	86.2972
HPSCSR.387.7	chr1:185217-195411:-	9	variant	WASH9P	WASH9P-201	ENSG00000279457.4	ENST00000623083.4	nonspecific	0.193624	coding	SR	309.917	0.97373	94.9177	0	10195	1985	8210	19.4703	80.5297
HPSCSR.387.9	chr1:185217-195411:-	8	variant	WASH9P	WASH9P-201	ENSG00000279457.4	ENST00000623083.4	nonspecific	0.0878608	noncoding	SR	1280.73	4.02392	95.8482	0	10195	8358	1837	81.9814	18.0186
HPSCSR.387.11	chr1:257913-268816:-	4	matching	AP006222.1	AP006222.1-202	ENSG00000228463.10	ENST00000448958.2	depleted	-1.64851	noncoding	SR	63.2264	0.198651	100	2	10904	2250	8654	20.6346	79.3654
HPSCSR.387.28	chr1:258568-259024:-	1	matching	AP006222.1	AP006222.1-205	ENSG00000228463.10	ENST00000450734.1	nonspecific	-0.424055	noncoding	SR	1370.74	4.30673	100	1	457	457	0	100	0
HPSCSR.387.29	chr1:347982-348366:-	1	matching	RPL23AP24	RPL23AP24-201	ENSG00000236679.2	ENST00000458203.2	nonspecific	-0.596658	noncoding	SR	330.836	1.03945	100	1	385	385	0	100	0
HPSCSR.374.1	chr1:14514-187177:+	3	novel	OR4G11P	OR4G11P-202	ENSG00000240361.2	ENST00000642116.1	nonspecific	0.272693	noncoding	SR	1282.48	4.02944	0	0	172664	1133	171531	0.656188	99.3438
HPSCSR.373.1	chr1:29554-31097:+	3	matching	MIR1302-2HG	MIR1302-2HG-202	ENSG00000243485.5	ENST00000473358.1	enriched	1.62863	noncoding	SR	207.714	0.652617	100	2	1544	712	832	46.114	53.886
HPSCSR.373.4	chr1:137962-494608:+	2	novel	AP006222.2	AP006222.2-201	ENSG00000286448.1	ENST00000669836.1	enriched	1.06689	noncoding	SR	4648.17	14.6041	0	0	356647	1445	355202	0.405163	99.5948
HPSCSR.373.6	chr1:18365-195266:+	2	novel	OR4G11P	OR4G11P-202	ENSG00000240361.2	ENST00000642116.1	nonspecific	0.0588169	noncoding	SR	1332.68	4.18715	0	0	176902	6377	170525	3.60482	96.3952
HPSCSR.373.5	chr1:416214-491225:+	2	variant	CICP7	CICP7-201	ENSG00000233653.3	ENST00000432723.3	nonspecific	0.480228	noncoding	SR	98.8368	0.310536	100	0	75012	4951	70061	6.60028	93.3997
HPSCSR.373.13	chr1:135892-137686:+	1	novel	NA	NA	NA	NA	enriched	1.04873	noncoding	SR	2723.43	8.55674	0	0	1795	1795	0	100	0
HPSCSR.373.11	chr1:131025-134836:+	1	matching	CICP27	CICP27-201	ENSG00000233750.3	ENST00000442987.3	enriched	0.716461	noncoding	SR	149.081	0.468399	100	0	3812	3812	0	100	0
HPSCSR.387.8	chr1:489904-501607:-	8	variant	AL732372.2	AL732372.2-213	ENSG00000237094.12	ENST00000616311.5	enriched	0.860552	noncoding	SR	1171.72	3.68142	79.2582	0	11704	6190	5514	52.8879	47.1121
HPSCSR.387.18	chr1:498984-523389:-	3	variant	AL732372.2	AL732372.2-225	ENSG00000237094.12	ENST00000642124.1	nonspecific	0.475274	noncoding	SR	790.073	2.48233	82.0175	0	24406	6716	17690	27.5178	72.4822
HPSCSR.373.2	chr1:494793-498684:+	3	novel	NA	NA	NA	NA	nonspecific	0.453806	noncoding	SR	207.053	0.650539	0	0	3892	404	3488	10.3803	89.6197
HPSCSR.377.4	chr1:629062-629433:+	1	matching	MTND1P23	MTND1P23-201	ENSG00000225972.1	ENST00000416931.1	nonspecific	0.23822	coding	LR+SR	32615.8	102.476	100	2833	372	372	0	100	0
HPSCSR.377.2	chr1:629640-630683:+	1	matching	MTND2P28	MTND2P28-201	ENSG00000225630.1	ENST00000457540.1	nonspecific	0.30914	noncoding	LR+SR	216703	680.86	100	112	1044	1044	0	100	0
HPSCSR.377.1	chr1:631074-632616:+	1	matching	MTCO1P12	MTCO1P12-201	ENSG00000237973.1	ENST00000414273.1	nonspecific	0.200661	noncoding	LR+SR	379192	1191.38	100	294	1543	1543	0	100	0
HPSCSR.377.6	chr1:632757-633438:+	1	matching	MTCO2P12	MTCO2P12-201	ENSG00000229344.1	ENST00000427426.1	nonspecific	0.548408	noncoding	LR+SR	17302.2	54.3619	100	8716	682	682	0	100	0
HPSCSR.377.3	chr1:633696-634376:+	1	matching	MTATP6P1	MTATP6P1-201	ENSG00000248527.1	ENST00000514057.1	nonspecific	0.341062	noncoding	LR+SR	770626	2421.23	100	9313	681	681	0	100	0
HPSCSR.377.5	chr1:634376-634922:+	1	matching	MTCO3P12	MTCO3P12-201	ENSG00000198744.5	ENST00000416718.2	nonspecific	0.623506	noncoding	LR+SR	45533.7	143.062	100	3505	547	547	0	100	0
HPSCSR.377.7	chr1:633535-633741:+	1	matching	MTATP8P1	MTATP8P1-201	ENSG00000240409.1	ENST00000467115.1	nonspecific	0.551514	noncoding	LR+SR	3028.31	9.51467	100	26003	207	207	0	100	0
HPSCSR.373.14	chr1:712104-720023:+	2	novel	NA	NA	NA	NA	nonspecific	-0.196536	noncoding	SR	62.4768	0.196296	0	1	7920	1416	6504	17.8788	82.1212
HPSCSR.373.15	chr1:720205-732016:+	4	variant	CICP3	CICP3-201	ENSG00000229376.3	ENST00000440782.3	nonspecific	0.390496	noncoding	SR	131.503	0.413171	100	0	11812	11196	616	94.785	5.21504
HPSCSR.373.16	chr1:733061-743181:+	3	novel	NA	NA	NA	NA	nonspecific	0.198861	noncoding	SR	129.198	0.405929	0	0	10121	5951	4170	58.7985	41.2015
HPSCSR.373.18	chr1:735650-743181:+	2	novel	NA	NA	NA	NA	nonspecific	0.0193491	noncoding	SR	67.5191	0.212138	0	0	7532	4116	3416	54.6468	45.3532
HPSCSR.387.1	chr1:724901-761779:-	16	variant	AL669831.1	AL669831.1-201	ENSG00000228327.3	ENST00000506640.2	nonspecific	0.394643	noncoding	SR	147.147	0.462323	68.6723	0	36879	20480	16399	55.533	44.467
HPSCSR.387.2	chr1:724901-761779:-	13	variant	AL669831.1	AL669831.1-201	ENSG00000228327.3	ENST00000506640.2	nonspecific	0.371473	noncoding	SR	110.497	0.34717	73.5697	0	36879	21373	15506	57.9544	42.0456
HPSCSR.387.5	chr1:724901-761779:-	9	variant	AL669831.1	AL669831.1-201	ENSG00000228327.3	ENST00000506640.2	enriched	0.672658	noncoding	SR	698.858	2.19574	73.5697	0	36879	19859	17020	53.8491	46.1509
HPSCSR.387.39	chr1:800879-817712:-	5	matching	AL669831.4	AL669831.4-201	ENSG00000230092.7	ENST00000447500.4	depleted	-2.27118	noncoding	SR	71.1723	0.223616	100	0	16834	872	15962	5.17999	94.82
HPSCSR.390.16	chr1:778972-800871:+	2	variant	LINC01409	LINC01409-206	ENSG00000237491.10	ENST00000585745.5	nonspecific	-0.603439	noncoding	SR	137.803	0.432964	100	64	21900	21062	838	96.1735	3.82648
HPSCSR.390.12	chr1:778782-782191:+	2	matching	LINC01409	LINC01409-205	ENSG00000237491.10	ENST00000457084.1	depleted	-0.740479	noncoding	SR	25.4375	0.079922	100	116	3410	566	2844	16.5982	83.4018
HPSCSR.390.15	chr1:778809-787186:+	2	matching	LINC01409	LINC01409-228	ENSG00000237491.10	ENST00000665867.1	nonspecific	-0.38825	noncoding	SR	4.66093	0.014644	100	117	8378	1078	7300	12.867	87.133
HPSCSR.390.17	chr1:785800-787672:+	1	matching	LINC01409	LINC01409-217	ENSG00000237491.10	ENST00000591702.1	enriched	0.917206	noncoding	LR+SR	95.6744	0.300599	100	1	1873	1873	0	100	0
HPSCSR.390.21	chr1:803934-808543:+	1	variant	LINC01409	LINC01409-230	ENSG00000237491.10	ENST00000667728.1	depleted	-1.48559	noncoding	SR	13.3562	0.041964	100	1	4610	4610	0	100	0
HPSCSR.387.41	chr1:826206-827522:-	1	matching	LINC00115	LINC00115-201	ENSG00000225880.5	ENST00000473798.1	nonspecific	-0.339048	noncoding	SR	441.738	1.3879	100	160	1317	1317	0	100	0
HPSCSR.391.1	chr1:831675-841203:-	2	novel	NA	NA	NA	NA	depleted	-1.46607	noncoding	SR	49.725	0.156231	0	1	9529	9319	210	97.7962	2.2038
HPSCSR.390.22	chr1:827654-854096:+	8	matching	LINC01128	LINC01128-208	ENSG00000228794.9	ENST00000608189.5	depleted	-1.63053	noncoding	SR	403.178	1.26675	100	386	26443	1653	24790	6.25118	93.7488
HPSCSR.390.26	chr1:827700-853497:+	6	variant	LINC01128	LINC01128-218	ENSG00000228794.9	ENST00000658846.1	nonspecific	-0.506641	noncoding	SR	5.97631	0.018777	50.2449	380	25798	718	25080	2.78316	97.2168
HPSCSR.390.31	chr1:827700-854096:+	5	variant	LINC01128	LINC01128-210	ENSG00000228794.9	ENST00000609139.6	enriched	0.87473	noncoding	SR	935.913	2.94055	71.5268	380	26397	1164	25233	4.40959	95.5904
HPSCLR.14352.1	chr1:827598-859446:+	5	matching	LINC01128	LINC01128-205	ENSG00000228794.9	ENST00000445118.7	nonspecific	-0.495716	noncoding	LR	363.036	1.14062	100	453	31849	6616	25233	20.773	79.227
HPSCSR.390.27	chr1:827654-853602:+	5	matching	LINC01128	LINC01128-218	ENSG00000228794.9	ENST00000658846.1	depleted	-0.821583	noncoding	SR	91.2156	0.28659	100	386	25949	1429	24520	5.50696	94.493
HPSCSR.390.37	chr1:827635-849162:+	3	matching	LINC01128	LINC01128-224	ENSG00000228794.9	ENST00000667414.1	depleted	-0.698605	noncoding	LR+SR	113.525	0.356683	100	392	21528	1752	19776	8.13824	91.8618
HPSCSR.390.40	chr1:851348-852752:+	2	matching	LINC01128	LINC01128-203	ENSG00000228794.9	ENST00000425657.1	nonspecific	-0.529851	noncoding	LR+SR	61.45	0.19307	100	0	1405	845	560	60.1423	39.8577
HPSCSR.412.3	chr1:898488-920315:+	6	variant	AL645608.6	AL645608.6-201	ENSG00000272438.1	ENST00000607769.1	nonspecific	0.433761	noncoding	SR	62.7527	0.197163	90.5983	2	21828	10295	11533	47.1642	52.8358
HPSCSR.412.8	chr1:898488-908544:+	2	variant	AL645608.6	AL645608.6-201	ENSG00000272438.1	ENST00000607769.1	enriched	0.973653	noncoding	SR	89.5259	0.281282	35.3276	2	10057	9724	333	96.6889	3.31113
HPSCSR.412.10	chr1:908781-914971:+	1	variant	AL645608.4	AL645608.4-201	ENSG00000241180.1	ENST00000398216.2	enriched	1.04597	noncoding	SR	12.5513	0.039435	100	1	6191	6191	0	100	0
HPSCSR.413.1	chr1:916865-921016:-	1	matching	LINC02593	LINC02593-203	ENSG00000223764.2	ENST00000609207.1	nonspecific	0.528157	noncoding	LR+SR	303.626	0.953963	100	8	4152	4152	0	100	0
HPSCSR.412.11	chr1:925731-944574:+	14	matching	SAMD11	SAMD11-202	ENSG00000187634.12	ENST00000342066.8	nonspecific	-0.248904	coding	SR	90.0913	0.283058	100	18	18844	2557	16287	13.5693	86.4307
HPSCSR.412.16	chr1:939275-944574:+	6	variant	SAMD11	SAMD11-205	ENSG00000187634.12	ENST00000455979.1	nonspecific	-0.256553	coding	SR	176.435	0.554342	100	38	5300	2240	3060	42.2642	57.7358
HPSCSR.412.23	chr1:944803-945024:+	1	novel	NA	NA	NA	NA	nonspecific	0.211212	noncoding	SR	317.869	0.998714	0	22	222	222	0	100	0
HPSCLR.14359.1	chr1:944204-959256:-	20	variant	NOC2L	NOC2L-201	ENSG00000188976.11	ENST00000327044.7	enriched	1.08959	coding	LR	4091.58	12.8553	98.5129	1438	15053	2718	12335	18.0562	81.9438
HPSCSR.414.1	chr1:944203-959256:-	19	matching	NOC2L	NOC2L-201	ENSG00000188976.11	ENST00000327044.7	nonspecific	0.152781	coding	LR+SR	11563.4	36.3309	100	1438	15054	2757	12297	18.3141	81.6859
HPSCSR.414.3	chr1:944205-958458:-	17	matching	NOC2L	NOC2L-203	ENSG00000188976.11	ENST00000477976.5	nonspecific	0.45717	coding	SR	10780.8	33.8722	100	7	14254	4201	10053	29.4724	70.5276
HPSCSR.414.4	chr1:954426-959309:-	7	matching	NOC2L	NOC2L-205	ENSG00000188976.11	ENST00000487214.1	nonspecific	0.51216	coding	SR	2228.16	7.00065	100	1461	4884	865	4019	17.7109	82.2891
HPSCSR.414.5	chr1:944204-947060:-	5	matching	NOC2L	NOC2L-204	ENSG00000188976.11	ENST00000483767.5	enriched	0.693706	coding	LR+SR	503.5	1.58195	100	2	2857	1611	1246	56.3878	43.6122
HPSCSR.414.7	chr1:958246-959256:-	2	matching	NOC2L	NOC2L-202	ENSG00000188976.11	ENST00000469563.1	nonspecific	0.0530746	coding	LR+SR	1144.58	3.59615	100	1438	1011	878	133	86.8447	13.1553
HPSCSR.422.4	chr1:960584-965719:+	12	matching	KLHL17	KLHL17-201	ENSG00000187961.14	ENST00000338591.8	nonspecific	0.5949	coding	SR	2882.97	9.05802	100	420	5136	2567	2569	49.9805	50.0195
HPSCSR.422.6	chr1:961449-964164:+	7	variant	KLHL17	KLHL17-201	ENSG00000187961.14	ENST00000338591.8	nonspecific	0.391869	coding	SR	874.311	2.747	48.2665	39	2716	1961	755	72.2018	27.7982
HPSCSR.422.5	chr1:961449-964164:+	7	variant	KLHL17	KLHL17-201	ENSG00000187961.14	ENST00000338591.8	nonspecific	0.345413	coding	SR	712.32	2.23804	48.2665	39	2716	1622	1094	59.7202	40.2798
HPSCSR.422.7	chr1:962727-964530:+	6	matching	KLHL17	KLHL17-203	ENSG00000187961.14	ENST00000466300.1	nonspecific	0.39395	coding	SR	963.275	3.02651	100	15	1804	913	891	50.6098	49.3902
HPSCSR.422.10	chr1:962727-964164:+	3	variant	KLHL17	KLHL17-203	ENSG00000187961.14	ENST00000466300.1	enriched	0.660531	coding	SR	955.544	3.00223	79.7371	15	1438	1226	212	85.2573	14.7427
HPSCSR.422.12	chr1:963552-964164:+	2	matching	KLHL17	KLHL17-204	ENSG00000187961.14	ENST00000481067.1	enriched	0.665581	noncoding	LR+SR	311.65	0.979174	100	6	613	515	98	84.0131	15.9869
HPSCSR.422.11	chr1:961449-962478:+	2	matching	KLHL17	KLHL17-202	ENSG00000187961.14	ENST00000463212.1	enriched	0.675605	coding	SR	14.9823	0.047073	100	39	1030	955	75	92.7184	7.28155
HPSCSR.414.8	chr1:960797-961296:-	1	novel	NA	NA	NA	NA	nonspecific	0.311689	coding	SR	659.109	2.07086	0	72	500	500	0	100	0
HPSCSR.422.1	chr1:966482-975865:+	16	matching	PLEKHN1	PLEKHN1-203	ENSG00000187583.11	ENST00000379410.8	nonspecific	-0.0405253	coding	SR	199.219	0.625928	100	44	9384	3176	6208	33.8448	66.1552
HPSCSR.422.2	chr1:966502-975008:+	15	matching	PLEKHN1	PLEKHN1-202	ENSG00000187583.11	ENST00000379409.6	nonspecific	-0.296558	coding	SR	84.6709	0.266028	100	45	8507	2455	6052	28.8586	71.1414
HPSCSR.422.13	chr1:973512-975008:+	2	variant	PLEKHN1	PLEKHN1-205	ENSG00000187583.11	ENST00000491024.1	nonspecific	-0.0517227	noncoding	SR	36.9472	0.116084	77.937	8	1497	1233	264	82.3647	17.6353
HPSCSR.418.8	chr1:995966-998051:-	1	matching	AL645608.7	AL645608.7-201	ENSG00000272512.1	ENST00000606034.1	nonspecific	-0.312425	noncoding	SR	68.0831	0.21391	100	21	2086	2086	0	100	0
HPSCSR.421.22	chr1:1013497-1014540:+	2	matching	ISG15	ISG15-203	ENSG00000187608.10	ENST00000649529.1	nonspecific	-0.00571491	coding	LR+SR	16615.8	52.2053	100	1183	1044	637	407	61.0153	38.9847
HPSCSR.418.2	chr1:998964-1000111:-	4	matching	HES4	HES4-201	ENSG00000188290.10	ENST00000304952.10	nonspecific	-0.399968	coding	SR	67.6072	0.212415	100	282	1148	899	249	78.3101	21.6899
HPSCSR.418.6	chr1:998970-999981:-	3	variant	HES4	HES4-204	ENSG00000188290.10	ENST00000484667.2	nonspecific	-0.465011	coding	SR	437.883	1.37579	100	215	1012	841	171	83.1028	16.8972
HPSCSR.418.5	chr1:998962-1000172:-	3	matching	HES4	HES4-202	ENSG00000188290.10	ENST00000428771.6	nonspecific	-0.368301	coding	SR	47.9874	0.150772	100	251	1211	1040	171	85.8794	14.1206
HPSCSR.418.7	chr1:998966-1000096:-	2	matching	HES4	HES4-203	ENSG00000188290.10	ENST00000481869.1	nonspecific	-0.14707	coding	SR	70.6201	0.221881	100	265	1131	1038	93	91.7772	8.22281
HPSCLR.14360.1	chr1:1020123-1056118:+	39	matching	AGRN	AGRN-208	ENSG00000188157.15	ENST00000620552.4	nonspecific	0.561578	coding	LR	1014.3	3.18682	100	1887	35996	7394	28602	20.5412	79.4588
HPSCSR.421.1	chr1:1034106-1056116:+	38	matching	AGRN	AGRN-209	ENSG00000188157.15	ENST00000651234.1	enriched	2.40453	coding	SR	471.044	1.47997	100	59	22011	7477	14534	33.9694	66.0306
HPSCSR.421.2	chr1:1020120-1056116:+	36	matching	AGRN	AGRN-201	ENSG00000188157.15	ENST00000379370.7	nonspecific	0.333933	coding	LR+SR	6017.21	18.9055	100	1884	35997	7326	28671	20.3517	79.6483
HPSCSR.421.3	chr1:1034106-1056116:+	35	matching	AGRN	AGRN-210	ENSG00000188157.15	ENST00000652369.1	enriched	1.62573	coding	SR	537.855	1.68989	100	59	22011	7408	14603	33.6559	66.3441
HPSCLR.14360.3	chr1:1045159-1056112:+	25	variant	AGRN	AGRN-208	ENSG00000188157.15	ENST00000620552.4	enriched	1.71316	coding	LR	281.711	0.885107	67.947	14	10954	5029	5925	45.9102	54.0898
HPSCSR.421.5	chr1:1045399-1056112:+	23	variant	AGRN	AGRN-201	ENSG00000188157.15	ENST00000379370.7	enriched	1.80309	coding	SR	15542.5	48.8329	66.3118	37	10714	5064	5650	47.2653	52.7347
HPSCSR.421.7	chr1:1045399-1046349:+	4	matching	AGRN	AGRN-206	ENSG00000188157.15	ENST00000479707.1	nonspecific	0.545887	coding	LR+SR	363.035	1.14062	100	37	951	584	367	61.409	38.591
HPSCSR.421.14	chr1:1051986-1056112:+	3	matching	AGRN	AGRN-202	ENSG00000188157.15	ENST00000461111.1	enriched	0.972929	noncoding	LR+SR	3856.43	12.1165	100	24	4127	3385	742	82.0208	17.9792
HPSCSR.421.15	chr1:1047201-1047865:+	3	matching	AGRN	AGRN-203	ENSG00000188157.15	ENST00000466223.1	enriched	0.818402	coding	LR+SR	1062.16	3.3372	100	38	665	459	206	69.0226	30.9774
HPSCSR.421.11	chr1:1034867-1041397:+	3	matching	AGRN	AGRN-204	ENSG00000188157.15	ENST00000469403.1	nonspecific	0.640477	coding	LR+SR	170.866	0.536844	100	12	6531	899	5632	13.7651	86.2349
HPSCSR.421.26	chr1:1048529-1049394:+	2	matching	AGRN	AGRN-207	ENSG00000188157.15	ENST00000492947.1	enriched	0.877539	noncoding	LR+SR	741.043	2.32828	100	0	866	690	176	79.6767	20.3233
HPSCSR.421.24	chr1:1047475-1047838:+	2	matching	AGRN	AGRN-205	ENSG00000188157.15	ENST00000478677.1	nonspecific	0.595674	coding	LR+SR	149.429	0.469492	100	24	364	276	88	75.8242	24.1758
HPSCSR.409.8	chr1:1060399-1063288:-	1	variant	AL645608.8	AL645608.8-201	ENSG00000273443.1	ENST00000442292.2	nonspecific	0.188991	noncoding	SR	62.4873	0.196329	100	6	2890	2890	0	100	0
HPSCSR.409.9	chr1:1063574-1064261:-	1	novel	NA	NA	NA	NA	nonspecific	0.150184	noncoding	SR	79.061	0.248402	0	18	688	688	0	100	0
HPSCSR.421.6	chr1:1059708-1066459:+	5	matching	AL390719.1	AL390719.1-201	ENSG00000217801.10	ENST00000394517.7	nonspecific	-0.0532117	noncoding	SR	37.5069	0.117843	100	121	6752	1043	5709	15.4473	84.5527
HPSCSR.421.17	chr1:1059734-1069349:+	3	variant	AL390719.1	AL390719.1-202	ENSG00000217801.10	ENST00000427998.5	nonspecific	-0.546857	coding	SR	125.153	0.393219	87.4104	115	9616	3750	5866	38.9975	61.0025
HPSCSR.420.1	chr1:1065472-1068654:-	3	novel	NA	NA	NA	NA	nonspecific	-0.0377698	coding	SR	120.165	0.377547	0	30	3183	638	2545	20.044	79.956
HPSCSR.421.28	chr1:1092291-1092563:+	1	novel	NA	NA	NA	NA	nonspecific	-0.00556972	noncoding	SR	143.498	0.450857	0	10	273	273	0	100	0
HPSCSR.409.14	chr1:1081825-1116089:-	10	matching	C1orf159	C1orf159-216	ENSG00000131591.17	ENST00000477196.5	nonspecific	-0.60838	coding	SR	204.072	0.641174	100	204	34265	3214	31051	9.37983	90.6202
HPSCSR.409.17	chr1:1081823-1116098:-	10	matching	C1orf159	C1orf159-205	ENSG00000131591.17	ENST00000421241.6	depleted	-1.01198	coding	LR+SR	72.5276	0.227874	100	213	34276	1841	32435	5.37111	94.6289
HPSCLR.14362.5	chr1:1081825-1116087:-	9	variant	C1orf159	C1orf159-203	ENSG00000131591.17	ENST00000379325.7	nonspecific	-0.00474765	coding	LR	864.833	2.71722	99.5025	193	34263	3193	31070	9.31909	90.6809
HPSCSR.409.19	chr1:1082700-1092077:-	9	variant	C1orf159	C1orf159-207	ENSG00000131591.17	ENST00000434641.5	nonspecific	-0.176453	coding	SR	194.384	0.610734	92.6366	3	9378	1337	8041	14.2568	85.7432
HPSCSR.409.21	chr1:1082700-1092077:-	8	variant	C1orf159	C1orf159-207	ENSG00000131591.17	ENST00000434641.5	nonspecific	0.310054	coding	SR	506.845	1.59246	92.6366	3	9378	2264	7114	24.1416	75.8584
HPSCSR.409.20	chr1:1082235-1092174:-	8	matching	C1orf159	C1orf159-202	ENSG00000131591.17	ENST00000379320.5	nonspecific	0.0643362	coding	LR+SR	49.8948	0.156765	100	8	9940	2324	7616	23.3803	76.6197
HPSCSR.409.24	chr1:1087141-1092294:-	5	matching	C1orf159	C1orf159-214	ENSG00000131591.17	ENST00000473600.1	nonspecific	0.0719399	coding	SR	104.363	0.327897	100	9	5154	793	4361	15.3861	84.6139
HPSCSR.409.25	chr1:1081825-1087636:-	3	matching	C1orf159	C1orf159-219	ENSG00000131591.17	ENST00000487177.5	nonspecific	0.453327	coding	LR+SR	160.659	0.504776	100	24	5812	3315	2497	57.0372	42.9628
HPSCSR.409.27	chr1:1091046-1116087:-	3	matching	C1orf159	C1orf159-213	ENSG00000131591.17	ENST00000472741.5	nonspecific	-0.299411	noncoding	LR+SR	79.9711	0.251261	100	193	25042	661	24381	2.63957	97.3604
HPSCLR.14363.1	chr1:1097604-1107042:-	2	variant	C1orf159	C1orf159-217	ENSG00000131591.17	ENST00000480643.1	depleted	-0.814763	noncoding	LR	39.006	0.122553	54.5769	4	9439	5041	4398	53.4061	46.5939
HPSCSR.421.44	chr1:1092811-1115552:+	2	novel	AL390719.3	AL390719.3-201	ENSG00000285812.1	ENST00000648183.1	nonspecific	0.182641	noncoding	SR	162.889	0.511782	0	2	22742	3226	19516	14.1852	85.8148
HPSCLR.14361.1	chr1:1094423-1100710:+	1	variant	AL390719.3	AL390719.3-201	ENSG00000285812.1	ENST00000648183.1	nonspecific	0.27939	noncoding	LR	20.2738	0.063698	48.3105	10	6288	6288	0	100	0
HPSCSR.430.1	chr1:1169357-1170343:+	1	matching	AL390719.2	AL390719.2-201	ENSG00000272141.1	ENST00000606993.1	enriched	0.908127	noncoding	SR	392.434	1.23299	100	9	987	987	0	100	0
HPSCSR.409.29	chr1:1162913-1179188:-	2	variant	TTLL10-AS1	TTLL10-AS1-201	ENSG00000205231.1	ENST00000379317.1	enriched	0.782505	noncoding	SR	64.8463	0.203741	72.7067	13	16276	6230	10046	38.2772	61.7228
HPSCSR.409.32	chr1:1203508-1206592:-	5	matching	TNFRSF18	TNFRSF18-203	ENSG00000186891.14	ENST00000379268.7	nonspecific	-0.140879	coding	SR	69.8866	0.219577	100	62	3085	1083	2002	35.1053	64.8947
HPSCSR.409.35	chr1:1203508-1206571:-	2	variant	TNFRSF18	TNFRSF18-201	ENSG00000186891.14	ENST00000328596.10	nonspecific	-0.132914	coding	SR	54.4995	0.171232	100	70	3064	2902	162	94.7128	5.28721
HPSCSR.421.31	chr1:1179697-1185864:+	9	matching	TTLL10	TTLL10-201	ENSG00000162571.13	ENST00000379288.3	nonspecific	0.645139	coding	SR	65.8591	0.206923	100	12	6168	2114	4054	34.2737	65.7263
HPSCSR.409.40	chr1:1216908-1232001:-	7	matching	SDF4	SDF4-202	ENSG00000078808.17	ENST00000360001.11	nonspecific	0.128232	coding	LR+SR	3155.89	9.9155	100	1186	15094	1956	13138	12.9588	87.0412
HPSCSR.409.39	chr1:1216908-1232031:-	7	matching	SDF4	SDF4-201	ENSG00000078808.17	ENST00000263741.12	depleted	-2.93203	coding	LR+SR	184.15	0.57858	100	1122	15124	2102	13022	13.8984	86.1016
HPSCSR.409.41	chr1:1217512-1228793:-	6	matching	SDF4	SDF4-208	ENSG00000078808.17	ENST00000655486.1	nonspecific	0.13875	coding	LR+SR	16.6881	0.052432	100	28	11282	1089	10193	9.65254	90.3475
HPSCSR.409.47	chr1:1216934-1220293:-	2	matching	SDF4	SDF4-206	ENSG00000078808.17	ENST00000478938.1	nonspecific	-0.359116	coding	LR+SR	6480.94	20.3625	100	21	3360	2591	769	77.1131	22.8869
HPSCSR.409.49	chr1:1242453-1246722:-	8	matching	C1QTNF12	C1QTNF12-201	ENSG00000184163.3	ENST00000330388.2	enriched	0.943789	coding	SR	769.431	2.41748	100	106	4270	1036	3234	24.2623	75.7377
HPSCSR.409.50	chr1:1243266-1244418:-	3	matching	C1QTNF12	C1QTNF12-203	ENSG00000184163.3	ENST00000468365.1	nonspecific	0.326489	coding	SR	161.882	0.508616	100	29	1153	647	506	56.1145	43.8855
HPSCSR.409.51	chr1:1242446-1243463:-	3	matching	C1QTNF12	C1QTNF12-202	ENSG00000184163.3	ENST00000462849.1	enriched	0.724262	coding	LR+SR	86.5833	0.272036	100	16	1018	682	336	66.9941	33.0059
HPSCSR.409.52	chr1:1243981-1244724:-	2	matching	C1QTNF12	C1QTNF12-205	ENSG00000184163.3	ENST00000486627.1	enriched	1.02796	coding	LR+SR	252.986	0.794858	100	1	744	639	105	85.8871	14.1129
HPSCSR.409.53	chr1:1242449-1243158:-	2	matching	C1QTNF12	C1QTNF12-204	ENSG00000184163.3	ENST00000478606.1	nonspecific	0.559445	coding	LR+SR	167.134	0.525119	100	15	710	522	188	73.5211	26.4789
HPSCSR.409.54	chr1:1249777-1251334:-	1	matching	AL162741.1	AL162741.1-201	ENSG00000260179.1	ENST00000565563.1	nonspecific	0.158112	noncoding	SR	132.855	0.417418	100	1	1558	1558	0	100	0
HPSCSR.431.1	chr1:1232237-1235041:+	1	matching	B3GALT6	B3GALT6-201	ENSG00000176022.7	ENST00000379198.5	nonspecific	0.350602	coding	LR+SR	5984.87	18.8039	100	347	2805	2805	0	100	0
HPSCSR.409.55	chr1:1255048-1273864:-	8	matching	UBE2J2	UBE2J2-210	ENSG00000160087.20	ENST00000464036.5	nonspecific	0.165775	coding	SR	246.303	0.773858	100	1536	18817	1256	17561	6.67482	93.3252
HPSCSR.409.56	chr1:1255178-1273833:-	8	matching	UBE2J2	UBE2J2-205	ENSG00000160087.20	ENST00000400930.8	nonspecific	-0.338688	coding	SR	128.988	0.405267	100	1542	18656	1021	17635	5.47277	94.5272
HPSCSR.409.57	chr1:1253909-1273853:-	8	matching	UBE2J2	UBE2J2-208	ENSG00000160087.20	ENST00000450390.6	nonspecific	-0.0423025	coding	SR	95.0466	0.298627	100	1537	19945	2455	17490	12.3088	87.6912
HPSCSR.409.58	chr1:1254470-1273885:-	7	matching	UBE2J2	UBE2J2-202	ENSG00000160087.20	ENST00000349431.10	nonspecific	0.398247	coding	LR+SR	4798.91	15.0777	100	1533	19416	1733	17683	8.92563	91.0744
HPSCSR.409.60	chr1:1253914-1273854:-	7	matching	UBE2J2	UBE2J2-201	ENSG00000160087.20	ENST00000347370.6	nonspecific	0.370353	coding	SR	1522.39	4.78321	100	1537	19941	2387	17554	11.9703	88.0297
HPSCSR.409.61	chr1:1255395-1273844:-	7	matching	UBE2J2	UBE2J2-207	ENSG00000160087.20	ENST00000435198.5	nonspecific	0.112739	coding	SR	176.386	0.554187	100	1537	18450	1056	17394	5.72358	94.2764
HPSCSR.409.62	chr1:1255164-1273726:-	7	matching	UBE2J2	UBE2J2-203	ENSG00000160087.20	ENST00000360466.6	nonspecific	0.165527	coding	SR	95.9033	0.301319	100	1334	18563	1047	17516	5.64025	94.3597
HPSCSR.409.65	chr1:1254985-1273855:-	6	matching	UBE2J2	UBE2J2-204	ENSG00000160087.20	ENST00000400929.6	nonspecific	0.426234	coding	SR	190.718	0.599218	100	1537	18871	1057	17814	5.60119	94.3988
HPSCSR.409.63	chr1:1257011-1273833:-	6	matching	UBE2J2	UBE2J2-219	ENSG00000160087.20	ENST00000503294.5	nonspecific	0.0725265	coding	SR	8.13238	0.025551	100	1542	16823	814	16009	4.83861	95.1614
HPSCSR.409.69	chr1:1257122-1263569:-	3	matching	UBE2J2	UBE2J2-213	ENSG00000160087.20	ENST00000471154.1	nonspecific	0.235845	noncoding	LR+SR	380.476	1.19542	100	2	6448	336	6112	5.21092	94.7891
HPSCLR.14367.3	chr1:1262853-1273837:-	3	matching	UBE2J2	UBE2J2-209	ENSG00000160087.20	ENST00000461142.3	nonspecific	0.184262	coding	LR	326.787	1.02673	100	1541	10985	837	10148	7.61948	92.3805
HPSCSR.409.71	chr1:1255264-1256335:-	2	matching	UBE2J2	UBE2J2-212	ENSG00000160087.20	ENST00000467339.1	nonspecific	0.195429	noncoding	LR+SR	954.589	2.99922	100	9	1072	515	557	48.041	51.959
HPSCSR.409.70	chr1:1267862-1273471:-	2	matching	UBE2J2	UBE2J2-216	ENSG00000160087.20	ENST00000488418.2	nonspecific	0.606513	coding	SR	923.067	2.90019	100	64	5610	750	4860	13.369	86.631
HPSCSR.421.49	chr1:1280588-1292024:+	15	matching	SCNN1D	SCNN1D-202	ENSG00000162572.21	ENST00000338555.6	nonspecific	-0.52683	coding	SR	102.738	0.322792	100	1	11437	3475	7962	30.3838	69.6162
HPSCSR.421.50	chr1:1280588-1290943:+	14	variant	SCNN1D	SCNN1D-205	ENSG00000162572.21	ENST00000379116.10	nonspecific	0.182437	coding	SR	145.029	0.455666	65.7705	1	10356	4410	5946	42.584	57.416
HPSCSR.421.52	chr1:1287109-1290943:+	7	matching	SCNN1D	SCNN1D-203	ENSG00000162572.21	ENST00000379099.3	nonspecific	-0.234679	coding	SR	87.3993	0.2746	100	18	3835	923	2912	24.0678	75.9322
HPSCSR.421.55	chr1:1274018-1286168:+	6	variant	SCNN1D	SCNN1D-204	ENSG00000162572.21	ENST00000379101.8	nonspecific	-0.277331	noncoding	SR	249.332	0.783378	39.5503	97	12151	3696	8455	30.4172	69.5828
HPSCSR.421.59	chr1:1280588-1286168:+	3	variant	SCNN1D	SCNN1D-208	ENSG00000162572.21	ENST00000470022.1	nonspecific	-0.307023	noncoding	SR	12.2516	0.038493	99.3798	1	5581	2084	3497	37.341	62.659
HPSCSR.409.73	chr1:1292391-1307930:-	24	matching	ACAP3	ACAP3-202	ENSG00000131584.19	ENST00000354700.10	nonspecific	-0.419475	coding	SR	775.961	2.43799	100	302	15540	3793	11747	24.408	75.592
HPSCSR.409.74	chr1:1292390-1305929:-	22	matching	ACAP3	ACAP3-212	ENSG00000131584.19	ENST00000492936.5	nonspecific	-0.388739	coding	SR	384.552	1.20822	100	9	13540	5319	8221	39.2836	60.7164
HPSCSR.409.77	chr1:1294499-1303260:-	17	variant	ACAP3	ACAP3-201	ENSG00000131584.19	ENST00000353662.4	nonspecific	-0.377183	coding	SR	355.439	1.11676	79.693	31	8762	3020	5742	34.467	65.533
HPSCSR.409.78	chr1:1292870-1298955:-	14	matching	ACAP3	ACAP3-206	ENSG00000131584.19	ENST00000467278.5	nonspecific	-0.443516	coding	LR+SR	2414.77	7.58696	100	2	6086	2725	3361	44.7749	55.2251
HPSCSR.409.79	chr1:1298744-1309609:-	9	matching	ACAP3	ACAP3-208	ENSG00000131584.19	ENST00000472541.5	nonspecific	-0.401232	coding	SR	614.335	1.93018	100	27	10866	1946	8920	17.9091	82.0909
HPSCSR.409.81	chr1:1301856-1307830:-	5	matching	ACAP3	ACAP3-211	ENSG00000131584.19	ENST00000479108.5	nonspecific	-0.0942866	coding	LR+SR	26.6682	0.083789	100	233	5975	485	5490	8.11715	91.8828
HPSCSR.409.82	chr1:1296436-1298265:-	4	matching	ACAP3	ACAP3-204	ENSG00000131584.19	ENST00000379037.6	nonspecific	-0.200577	coding	SR	135.563	0.425925	100	4	1830	492	1338	26.8852	73.1148
HPSCSR.409.83	chr1:1301448-1304901:-	3	matching	ACAP3	ACAP3-210	ENSG00000131584.19	ENST00000478065.5	nonspecific	-0.0108904	noncoding	LR+SR	505.206	1.58731	100	10	3454	2393	1061	69.282	30.718
HPSCSR.409.84	chr1:1297837-1298241:-	2	matching	ACAP3	ACAP3-213	ENSG00000131584.19	ENST00000493992.1	nonspecific	-0.0445251	coding	LR+SR	443.333	1.39291	100	5	405	326	79	80.4938	19.5062
HPSCSR.421.51	chr1:1308597-1311677:+	8	matching	PUSL1	PUSL1-201	ENSG00000169972.12	ENST00000379031.10	enriched	0.871718	coding	LR+SR	10098	31.727	100	626	3081	1257	1824	40.7984	59.2016
HPSCSR.421.53	chr1:1308611-1311028:+	6	matching	PUSL1	PUSL1-204	ENSG00000169972.12	ENST00000470520.5	nonspecific	0.331127	coding	SR	1844.1	5.79399	100	626	2418	769	1649	31.8031	68.1969
HPSCSR.421.54	chr1:1308821-1311069:+	6	matching	PUSL1	PUSL1-203	ENSG00000169972.12	ENST00000467712.1	nonspecific	0.343505	coding	LR+SR	140.346	0.440954	100	54	2249	877	1372	38.9951	61.0049
HPSCSR.421.63	chr1:1308788-1309840:+	2	matching	PUSL1	PUSL1-202	ENSG00000169972.12	ENST00000463758.1	nonspecific	0.171971	coding	LR+SR	409.678	1.28717	100	54	1053	940	113	89.2688	10.7312
HPSCSR.433.1	chr1:1324802-1328896:+	3	matching	CPTP	CPTP-201	ENSG00000224051.7	ENST00000343938.9	nonspecific	-0.0113845	coding	LR+SR	3338.34	10.4887	100	471	4095	2154	1941	52.6007	47.3993
HPSCSR.433.2	chr1:1325241-1327471:+	3	matching	CPTP	CPTP-203	ENSG00000224051.7	ENST00000488011.1	nonspecific	-0.227459	coding	SR	102.194	0.321083	100	11	2231	783	1448	35.0964	64.9036
HPSCSR.433.3	chr1:1324756-1327994:+	2	matching	CPTP	CPTP-202	ENSG00000224051.7	ENST00000464957.1	depleted	-1.0239	coding	LR+SR	95.1301	0.29889	100	2285	3239	1101	2138	33.992	66.008
HPSCSR.409.91	chr1:1311606-1324653:-	15	matching	INTS11	INTS11-203	ENSG00000127054.20	ENST00000419704.5	nonspecific	0.0976255	coding	LR+SR	20.9059	0.065684	100	2866	13048	1798	11250	13.7799	86.2201
HPSCSR.409.96	chr1:1311602-1317450:-	13	matching	INTS11	INTS11-212	ENSG00000127054.20	ENST00000462432.5	nonspecific	0.149873	coding	SR	1316.36	4.13586	100	8	5849	2863	2986	48.9485	51.0515
HPSCSR.409.97	chr1:1311585-1315433:-	10	matching	INTS11	INTS11-214	ENSG00000127054.20	ENST00000470030.6	nonspecific	-0.36118	coding	SR	407.97	1.2818	100	10	3849	2369	1480	61.5485	38.4515
HPSCSR.409.98	chr1:1314878-1324625:-	9	matching	INTS11	INTS11-206	ENSG00000127054.20	ENST00000430786.5	nonspecific	0.344477	coding	SR	53.0639	0.166721	100	2869	9748	849	8899	8.70948	91.2905
HPSCSR.409.99	chr1:1312787-1319346:-	7	matching	INTS11	INTS11-242	ENSG00000127054.20	ENST00000531377.5	nonspecific	0.33337	coding	SR	3238.08	10.1737	100	35	6560	816	5744	12.439	87.561
HPSCSR.409.102	chr1:1314413-1324629:-	7	matching	INTS11	INTS11-218	ENSG00000127054.20	ENST00000488042.6	nonspecific	-0.305002	coding	LR+SR	518.498	1.62907	100	2869	10217	1134	9083	11.0991	88.9009
HPSCLR.14370.8	chr1:1314826-1324658:-	7	matching	INTS11	INTS11-231	ENSG00000127054.20	ENST00000526797.5	nonspecific	-0.367844	coding	LR	194.582	0.611357	100	2866	9833	659	9174	6.70192	93.2981
HPSCSR.409.100	chr1:1312080-1313825:-	7	matching	INTS11	INTS11-217	ENSG00000127054.20	ENST00000485710.5	nonspecific	0.0745475	coding	SR	149.514	0.469759	100	22	1746	883	863	50.5727	49.4273
HPSCSR.409.103	chr1:1312286-1313750:-	6	matching	INTS11	INTS11-228	ENSG00000127054.20	ENST00000525769.5	nonspecific	-0.0144552	coding	SR	1165.39	3.66155	100	18	1465	695	770	47.4403	52.5597
HPSCSR.409.104	chr1:1311606-1315170:-	6	matching	INTS11	INTS11-216	ENSG00000127054.20	ENST00000478641.5	nonspecific	0.159539	noncoding	SR	660.401	2.07492	100	5	3565	3079	486	86.3675	13.6325
HPSCSR.409.105	chr1:1313546-1315601:-	5	matching	INTS11	INTS11-213	ENSG00000127054.20	ENST00000467408.6	nonspecific	0.219318	coding	LR+SR	2439.12	7.66346	100	63	2056	639	1417	31.0798	68.9202
HPSCSR.409.106	chr1:1312265-1313765:-	5	matching	INTS11	INTS11-225	ENSG00000127054.20	ENST00000525164.5	nonspecific	0.131446	coding	SR	728.669	2.2894	100	20	1501	816	685	54.3638	45.6362
HPSCSR.409.110	chr1:1318679-1324666:-	4	matching	INTS11	INTS11-205	ENSG00000127054.20	ENST00000429572.5	nonspecific	-0.288046	coding	LR+SR	1254.91	3.9428	100	2868	5988	1104	4884	18.4369	81.5631
HPSCSR.409.107	chr1:1313059-1314664:-	4	matching	INTS11	INTS11-241	ENSG00000127054.20	ENST00000531292.5	nonspecific	0.153116	coding	LR+SR	1218.11	3.82719	100	32	1606	704	902	43.8356	56.1644
HPSCSR.409.109	chr1:1319347-1324642:-	4	matching	INTS11	INTS11-244	ENSG00000127054.20	ENST00000532952.5	enriched	1.63412	coding	SR	1158.82	3.64091	100	2867	5296	773	4523	14.5959	85.4041
HPSCSR.409.108	chr1:1314313-1315697:-	4	matching	INTS11	INTS11-245	ENSG00000127054.20	ENST00000533916.5	nonspecific	0.257835	coding	LR+SR	1017.36	3.19646	100	61	1385	405	980	29.2419	70.7581
HPSCSR.409.113	chr1:1312260-1313780:-	4	matching	INTS11	INTS11-211	ENSG00000127054.20	ENST00000461514.6	nonspecific	-0.0149463	coding	LR+SR	221.856	0.697048	100	22	1521	913	608	60.0263	39.9737
HPSCLR.14370.16	chr1:1318681-1324687:-	3	matching	INTS11	INTS11-223	ENSG00000127054.20	ENST00000498173.2	nonspecific	0.034269	coding	LR	219.402	0.68934	100	2881	6007	1589	4418	26.4525	73.5475
HPSCSR.409.115	chr1:1311598-1312700:-	3	matching	INTS11	INTS11-222	ENSG00000127054.20	ENST00000497304.6	nonspecific	0.0380959	noncoding	LR+SR	73.9109	0.232221	100	22	1103	932	171	84.4968	15.5032
HPSCSR.409.114	chr1:1315560-1320905:-	3	matching	INTS11	INTS11-227	ENSG00000127054.20	ENST00000525603.1	nonspecific	0.222258	coding	LR+SR	42.4447	0.133357	100	10	5346	738	4608	13.8047	86.1953
HPSCSR.409.116	chr1:1318697-1324611:-	2	matching	INTS11	INTS11-221	ENSG00000127054.20	ENST00000496353.1	enriched	1.12809	coding	LR+SR	1012.29	3.18053	100	2872	5915	2428	3487	41.0482	58.9518
HPSCLR.14370.20	chr1:1322771-1324658:-	2	matching	INTS11	INTS11-238	ENSG00000127054.20	ENST00000530233.1	nonspecific	0.376167	noncoding	LR	422.321	1.32689	100	2866	1888	595	1293	31.5148	68.4852
HPSCSR.433.4	chr1:1331280-1335314:+	6	matching	TAS1R3	TAS1R3-201	ENSG00000169962.5	ENST00000339381.6	depleted	-0.783216	coding	SR	72.8289	0.228821	100	19	4035	3475	560	86.1214	13.8786
HPSCSR.409.120	chr1:1335276-1349112:-	15	matching	DVL1	DVL1-202	ENSG00000107404.20	ENST00000378891.9	nonspecific	-0.510845	coding	SR	680.175	2.13704	100	174	13837	2926	10911	21.1462	78.8538
HPSCLR.14371.1	chr1:1335279-1342452:-	13	variant	DVL1	DVL1-202	ENSG00000107404.20	ENST00000378891.9	nonspecific	0.108671	coding	LR	7925.1	24.8999	88.9952	7	7174	2679	4495	37.3432	62.6568
HPSCSR.409.122	chr1:1336412-1339422:-	6	matching	DVL1	DVL1-206	ENSG00000107404.20	ENST00000632445.1	enriched	1.03956	coding	SR	284.764	0.8947	100	42	3011	785	2226	26.0711	73.9289
HPSCSR.409.123	chr1:1338334-1340190:-	5	matching	DVL1	DVL1-208	ENSG00000107404.20	ENST00000634054.1	nonspecific	0.282527	coding	SR	507.122	1.59333	100	24	1857	828	1029	44.588	55.412
HPSCSR.409.125	chr1:1335278-1339422:-	4	variant	DVL1	DVL1-206	ENSG00000107404.20	ENST00000632445.1	enriched	1.73598	coding	SR	1958.26	6.15267	100	42	4145	3342	803	80.6273	19.3727
HPSCSR.409.124	chr1:1341770-1348955:-	4	matching	DVL1	DVL1-203	ENSG00000107404.20	ENST00000472445.1	nonspecific	0.00384923	coding	SR	488.428	1.53459	100	58	7186	639	6547	8.89229	91.1077
HPSCSR.409.126	chr1:1339492-1340365:-	3	matching	DVL1	DVL1-207	ENSG00000107404.20	ENST00000633096.1	nonspecific	0.241268	coding	LR+SR	263.741	0.828648	100	22	874	580	294	66.3616	33.6384
HPSCSR.409.128	chr1:1349564-1350044:-	1	novel	NA	NA	NA	NA	nonspecific	0.0304321	coding	SR	132.313	0.415714	0	9	481	481	0	100	0
HPSCSR.409.129	chr1:1352692-1361777:-	10	matching	MXRA8	MXRA8-209	ENSG00000162576.16	ENST00000477278.3	nonspecific	-0.316819	coding	SR	1184.13	3.72043	100	10	9086	2728	6358	30.0242	69.9758
HPSCSR.409.130	chr1:1352691-1358543:-	10	variant	MXRA8	MXRA8-203	ENSG00000162576.16	ENST00000445648.5	nonspecific	-0.248034	coding	LR+SR	298.845	0.938942	100	174	5853	2299	3554	39.279	60.721
HPSCSR.409.132	chr1:1352689-1358794:-	9	matching	MXRA8	MXRA8-202	ENSG00000162576.16	ENST00000342753.8	nonspecific	-0.529223	coding	SR	398.792	1.25297	100	20	6106	2231	3875	36.5378	63.4622
HPSCSR.409.133	chr1:1353439-1358535:-	9	variant	MXRA8	MXRA8-201	ENSG00000162576.16	ENST00000309212.10	nonspecific	0.00753937	coding	SR	215.454	0.676936	67.0919	176	5097	1697	3400	33.2941	66.7059
HPSCSR.409.134	chr1:1353439-1355016:-	5	matching	MXRA8	MXRA8-208	ENSG00000162576.16	ENST00000476718.1	nonspecific	0.379687	coding	LR+SR	510.68	1.60451	100	134	1578	1001	577	63.4347	36.5653
HPSCSR.409.135	chr1:1353192-1354474:-	4	matching	MXRA8	MXRA8-206	ENSG00000162576.16	ENST00000473097.5	nonspecific	-0.0529667	coding	LR+SR	17.5224	0.055054	100	61	1283	975	308	75.9938	24.0062
HPSCSR.409.136	chr1:1352689-1354264:-	4	matching	MXRA8	MXRA8-207	ENSG00000162576.16	ENST00000474033.5	nonspecific	0.18091	noncoding	LR+SR	9.33422	0.029327	100	16	1576	1171	405	74.302	25.698
HPSCSR.409.137	chr1:1353215-1354247:-	3	matching	MXRA8	MXRA8-210	ENSG00000162576.16	ENST00000478517.5	nonspecific	0.529314	coding	LR+SR	210.551	0.661531	100	10	1033	846	187	81.8974	18.1026
HPSCSR.409.139	chr1:1355083-1355512:-	2	matching	MXRA8	MXRA8-204	ENSG00000162576.16	ENST00000460473.1	nonspecific	0.640822	NA	LR+SR	133.104	0.418199	100	123	430	339	91	78.8372	21.1628
HPSCSR.409.138	chr1:1355004-1355512:-	2	matching	MXRA8	MXRA8-205	ENSG00000162576.16	ENST00000464351.1	nonspecific	0.325402	coding	LR+SR	40.4676	0.127145	100	123	509	405	104	79.5678	20.4322
HPSCSR.421.98	chr1:1355641-1358456:+	2	novel	NA	NA	NA	NA	nonspecific	0.0859991	noncoding	SR	427.554	1.34333	0	144	2816	1339	1477	47.5497	52.4503
HPSCSR.439.1	chr1:1373903-1374328:+	2	novel	NA	NA	NA	NA	nonspecific	0.206777	noncoding	SR	370.352	1.16361	0	24	426	219	207	51.4085	48.5915
HPSCSR.409.155	chr1:1373730-1375495:-	4	matching	AURKAIP1	AURKAIP1-202	ENSG00000175756.13	ENST00000338338.9	nonspecific	0.431943	coding	LR+SR	24245.3	76.1763	100	55	1766	1047	719	59.2865	40.7135
HPSCSR.409.152	chr1:1373737-1375173:-	4	matching	AURKAIP1	AURKAIP1-204	ENSG00000175756.13	ENST00000378853.3	nonspecific	0.455695	coding	LR+SR	6964.06	21.8804	100	3878	1437	875	562	60.8907	39.1093
HPSCSR.409.154	chr1:1373732-1375169:-	4	matching	AURKAIP1	AURKAIP1-201	ENSG00000175756.13	ENST00000321751.9	nonspecific	0.639556	coding	LR+SR	2867.27	9.00868	100	3877	1438	798	640	55.4937	44.5063
HPSCSR.409.159	chr1:1373730-1375157:-	3	matching	AURKAIP1	AURKAIP1-203	ENSG00000175756.13	ENST00000338370.7	enriched	0.694893	coding	LR+SR	1995.37	6.26927	100	3873	1428	1072	356	75.07	24.93
HPSCSR.409.160	chr1:1374244-1375144:-	2	matching	AURKAIP1	AURKAIP1-205	ENSG00000175756.13	ENST00000489799.1	nonspecific	0.313647	coding	LR+SR	1286.75	4.04283	100	3858	901	695	206	77.1365	22.8635
HPSCSR.409.161	chr1:1374438-1375159:-	2	matching	AURKAIP1	AURKAIP1-206	ENSG00000175756.13	ENST00000496905.1	nonspecific	0.256289	coding	LR+SR	136.216	0.427979	100	3874	722	608	114	84.2105	15.7895
HPSCSR.421.97	chr1:1375492-1379032:+	2	variant	NDUFB4P8	NDUFB4P8-201	ENSG00000223663.2	ENST00000435351.2	depleted	-0.845106	noncoding	SR	67.3236	0.211524	100	59	3541	1978	1563	55.8599	44.1401
HPSCSR.409.140	chr1:1386499-1399309:-	13	matching	CCNL2	CCNL2-218	ENSG00000221978.12	ENST00000496007.5	nonspecific	-0.175657	coding	SR	1016.12	3.19256	100	1068	12811	4452	8359	34.7514	65.2486
HPSCSR.409.141	chr1:1385711-1399335:-	11	matching	CCNL2	CCNL2-201	ENSG00000221978.12	ENST00000400809.8	nonspecific	0.235037	coding	LR+SR	3186.43	10.0114	100	1072	13625	3112	10513	22.8404	77.1596
HPSCSR.409.146	chr1:1387543-1390900:-	7	matching	CCNL2	CCNL2-217	ENSG00000221978.12	ENST00000492998.5	nonspecific	-0.508547	coding	SR	39.0022	0.122541	100	27	3358	745	2613	22.1858	77.8142
HPSCSR.409.147	chr1:1386713-1392525:-	6	matching	CCNL2	CCNL2-204	ENSG00000221978.12	ENST00000418865.6	nonspecific	0.1534	coding	LR+SR	6765.33	21.256	100	6	5813	3082	2731	53.0191	46.9809
HPSCSR.409.149	chr1:1388023-1392716:-	6	matching	CCNL2	CCNL2-208	ENSG00000221978.12	ENST00000469113.5	nonspecific	-0.161082	coding	LR+SR	150.375	0.472464	100	15	4694	707	3987	15.0618	84.9382
HPSCSR.409.148	chr1:1392288-1399317:-	6	matching	CCNL2	CCNL2-202	ENSG00000221978.12	ENST00000408918.8	nonspecific	0.000570758	coding	LR+SR	6.04847	0.019004	100	1073	7030	1186	5844	16.8706	83.1294
HPSCSR.409.150	chr1:1393444-1399325:-	5	matching	CCNL2	CCNL2-205	ENSG00000221978.12	ENST00000425598.2	nonspecific	-0.651591	coding	SR	102.171	0.321012	100	1074	5882	661	5221	11.2377	88.7623
HPSCSR.409.151	chr1:1391153-1398366:-	5	matching	CCNL2	CCNL2-209	ENSG00000221978.12	ENST00000471930.5	nonspecific	-0.617975	coding	SR	85.4611	0.26851	100	20	7214	846	6368	11.7272	88.2728
HPSCSR.409.153	chr1:1389346-1391004:-	4	matching	CCNL2	CCNL2-212	ENSG00000221978.12	ENST00000480646.1	nonspecific	0.086421	coding	SR	223.593	0.702508	100	11	1659	614	1045	37.0102	62.9898
HPSCSR.409.156	chr1:1393080-1398287:-	3	matching	CCNL2	CCNL2-210	ENSG00000221978.12	ENST00000473872.5	nonspecific	0.49318	coding	LR+SR	2366.9	7.43658	100	48	5208	557	4651	10.6951	89.3049
HPSCSR.409.158	chr1:1386495-1388713:-	3	matching	CCNL2	CCNL2-206	ENSG00000221978.12	ENST00000463260.5	nonspecific	0.241697	noncoding	LR+SR	361.492	1.13577	100	5	2219	1941	278	87.4718	12.5282
HPSCSR.409.157	chr1:1395437-1398956:-	3	matching	CCNL2	CCNL2-219	ENSG00000221978.12	ENST00000497013.1	nonspecific	0.00728373	coding	LR+SR	219.076	0.688315	100	33	3520	548	2972	15.5682	84.4318
HPSCSR.409.162	chr1:1395185-1398287:-	2	matching	CCNL2	CCNL2-207	ENSG00000221978.12	ENST00000463895.1	nonspecific	0.279139	coding	LR+SR	1056.3	3.31878	100	48	3103	385	2718	12.4073	87.5927
HPSCSR.421.82	chr1:1399520-1402036:+	3	matching	MRPL20-AS1	MRPL20-AS1-204	ENSG00000224870.7	ENST00000448629.6	nonspecific	0.263298	noncoding	LR+SR	578.63	1.818	100	545	2517	1748	769	69.4478	30.5522
HPSCSR.421.80	chr1:1399527-1402046:+	3	matching	MRPL20-AS1	MRPL20-AS1-202	ENSG00000224870.7	ENST00000444362.2	nonspecific	0.159155	noncoding	LR+SR	473.447	1.48752	100	549	2520	1747	773	69.3254	30.6746
HPSCSR.421.84	chr1:1399562-1400544:+	2	matching	MRPL20-AS1	MRPL20-AS1-206	ENSG00000224870.7	ENST00000570344.1	nonspecific	0.625665	noncoding	LR+SR	485.154	1.52431	100	545	983	515	468	52.3906	47.6094
HPSCSR.421.93	chr1:1399552-1400608:+	2	matching	MRPL20-AS1	MRPL20-AS1-208	ENSG00000224870.7	ENST00000576232.1	nonspecific	-0.0474292	noncoding	LR+SR	11.3198	0.035566	100	541	1057	585	472	55.3453	44.6547
HPSCSR.421.101	chr1:1399806-1402033:+	1	matching	MRPL20-AS1	MRPL20-AS1-207	ENSG00000224870.7	ENST00000572242.1	nonspecific	-0.428307	noncoding	LR+SR	1323.27	4.15759	100	683	2228	2228	0	100	0
HPSCSR.421.96	chr1:1406698-1407132:+	2	novel	NA	NA	NA	NA	nonspecific	-0.0423775	noncoding	SR	370.176	1.16306	0	41	435	296	139	68.046	31.954
HPSCSR.409.164	chr1:1401909-1407293:-	4	matching	MRPL20	MRPL20-201	ENSG00000242485.6	ENST00000344843.12	nonspecific	0.472366	coding	LR+SR	15702.2	49.3347	100	4431	5385	700	4685	12.9991	87.0009
HPSCSR.409.173	chr1:1401913-1406998:-	3	variant	MRPL20	MRPL20-201	ENSG00000242485.6	ENST00000344843.12	nonspecific	0.644965	coding	SR	45199.6	142.013	73.1429	48	5086	512	4574	10.0669	89.9331
HPSCSR.409.165	chr1:1406249-1407235:-	3	matching	MRPL20	MRPL20-202	ENSG00000242485.6	ENST00000477686.1	nonspecific	0.00436829	coding	SR	4436.53	13.9391	100	4264	987	314	673	31.8136	68.1864
HPSCSR.409.166	chr1:1401913-1407268:-	3	matching	MRPL20	MRPL20-204	ENSG00000242485.6	ENST00000487659.1	nonspecific	0.49816	coding	LR+SR	3653.39	11.4786	100	4289	5356	1693	3663	31.6094	68.3906
HPSCSR.409.167	chr1:1405109-1407290:-	3	matching	MRPL20	MRPL20-203	ENSG00000242485.6	ENST00000482352.1	nonspecific	0.326387	coding	LR+SR	2003.21	6.2939	100	4422	2182	1049	1133	48.0752	51.9248
HPSCSR.409.169	chr1:1402182-1406998:-	3	matching	MRPL20	MRPL20-205	ENSG00000242485.6	ENST00000492508.1	nonspecific	0.271218	coding	SR	1746.91	5.48861	100	48	4817	588	4229	12.2068	87.7932
HPSCSR.409.168	chr1:1401913-1406307:-	3	matching	MRPL20	MRPL20-206	ENSG00000242485.6	ENST00000493287.5	nonspecific	-0.355984	noncoding	LR+SR	164.93	0.518195	100	6	4395	504	3891	11.4676	88.5324
HPSCSR.409.180	chr1:1405460-1405752:-	1	matching	RN7SL657P	RN7SL657P-201	ENSG00000264293.2	ENST00000582431.2	nonspecific	-0.0381519	noncoding	LR+SR	1210.98	3.80477	100	13	293	293	0	100	0
HPSCSR.421.99	chr1:1409096-1410618:+	1	matching	AL391244.2	AL391244.2-201	ENSG00000272455.1	ENST00000607307.1	enriched	1.0384	noncoding	SR	2172.63	6.82618	100	0	1523	1523	0	100	0
HPSCSR.409.174	chr1:1418422-1421260:-	3	variant	ANKRD65	ANKRD65-205	ENSG00000235098.8	ENST00000537107.5	nonspecific	0.0129222	coding	SR	260.528	0.818554	91.5982	27	2839	2210	629	77.8443	22.1557
HPSCSR.409.176	chr1:1419138-1421260:-	2	matching	ANKRD65	ANKRD65-202	ENSG00000235098.8	ENST00000442470.1	nonspecific	0.531959	coding	LR+SR	247.747	0.778396	100	27	2123	876	1247	41.2624	58.7376
HPSCSR.421.83	chr1:1420245-1427787:+	3	variant	AL391244.1	AL391244.1-201	ENSG00000225905.1	ENST00000428932.1	enriched	1.19153	noncoding	SR	311.457	0.978569	100	235	7543	4471	3072	59.2735	40.7265
HPSCSR.421.79	chr1:1435690-1442882:+	3	matching	VWA1	VWA1-203	ENSG00000179403.12	ENST00000476993.2	enriched	1.04205	coding	SR	3132.97	9.84347	100	1033	7193	4492	2701	62.4496	37.5504
HPSCSR.421.81	chr1:1435523-1440765:+	3	matching	VWA1	VWA1-201	ENSG00000179403.12	ENST00000338660.5	enriched	1.12199	coding	SR	217.296	0.682721	100	127	5243	2147	3096	40.9498	59.0502
HPSCSR.421.90	chr1:1435735-1437177:+	2	matching	VWA1	VWA1-202	ENSG00000179403.12	ENST00000471398.1	enriched	1.33098	coding	SR	612.845	1.9255	100	1680	1443	458	985	31.7394	68.2606
HPSCLR.14380.1	chr1:1440258-1445991:+	2	variant	VWA1	VWA1-203	ENSG00000179403.12	ENST00000476993.2	enriched	2.70379	noncoding	LR	248.453	0.780614	57.7694	23	5734	3459	2275	60.3244	39.6756
HPSCSR.409.179	chr1:1430664-1434520:-	2	matching	LINC01770	LINC01770-201	ENSG00000225285.1	ENST00000417917.1	enriched	1.38301	noncoding	SR	280.956	0.882737	100	27	3857	634	3223	16.4376	83.5624
HPSCSR.409.177	chr1:1430550-1434488:-	2	matching	LINC01770	LINC01770-204	ENSG00000225285.1	ENST00000454562.1	enriched	1.07367	noncoding	SR	81.6333	0.256484	100	24	3939	424	3515	10.7642	89.2358
HPSCLR.14378.1	chr1:1430254-1432368:-	1	variant	LINC01770	LINC01770-203	ENSG00000225285.1	ENST00000434150.1	enriched	1.45732	noncoding	LR	507.578	1.59476	100	11	2115	2115	0	100	0
HPSCLR.14381.1	chr1:1432745-1435593:-	1	variant	LINC01770	LINC01770-202	ENSG00000225285.1	ENST00000430109.1	enriched	1.73755	noncoding	LR	313.193	0.98402	75.6863	472	2849	2849	0	100	0
HPSCSR.421.72	chr1:1449689-1470163:+	12	matching	ATAD3C	ATAD3C-201	ENSG00000215915.10	ENST00000378785.7	enriched	1.23609	coding	LR+SR	631.021	1.9826	100	1	20475	3864	16611	18.8718	81.1282
HPSCSR.421.88	chr1:1462483-1468663:+	2	matching	ATAD3C	ATAD3C-203	ENSG00000215915.10	ENST00000484537.2	nonspecific	0.380272	coding	LR+SR	45.3102	0.14236	100	11	6181	506	5675	8.18638	91.8136
HPSCSR.409.175	chr1:1455926-1525258:-	3	novel	NA	NA	NA	NA	nonspecific	0.412462	noncoding	SR	425.23	1.33603	0	24	69333	1281	68052	1.84761	98.1524
HPSCSR.409.181	chr1:1534778-1540624:-	4	matching	TMEM240	TMEM240-201	ENSG00000205090.9	ENST00000378733.9	enriched	0.929172	coding	SR	389.192	1.2228	100	196	5847	1381	4466	23.6189	76.3811
HPSCSR.409.183	chr1:1534778-1540350:-	3	variant	TMEM240	TMEM240-202	ENSG00000205090.9	ENST00000425828.1	nonspecific	0.44999	noncoding	SR	208.623	0.655474	94.5607	130	5573	4993	580	89.5927	10.4073
HPSCSR.409.182	chr1:1534778-1540350:-	3	variant	TMEM240	TMEM240-202	ENSG00000205090.9	ENST00000425828.1	enriched	0.95274	noncoding	SR	119.573	0.375686	94.5607	130	5573	1606	3967	28.8175	71.1825
HPSCSR.421.69	chr1:1471765-1497848:+	16	matching	ATAD3B	ATAD3B-206	ENSG00000160072.20	ENST00000673477.1	nonspecific	0.597527	coding	LR+SR	948.273	2.97938	100	1742	26084	4098	21986	15.7108	84.2892
HPSCSR.421.68	chr1:1512162-1534685:+	16	matching	ATAD3A	ATAD3A-203	ENSG00000197785.14	ENST00000378756.8	nonspecific	0.360586	coding	LR+SR	455.653	1.43162	100	1772	22524	2481	20043	11.0149	88.9851
HPSCSR.421.70	chr1:1512165-1534584:+	14	matching	ATAD3A	ATAD3A-208	ENSG00000197785.14	ENST00000672388.1	nonspecific	-0.0922666	coding	SR	6135.7	19.2778	100	1766	22420	2610	19810	11.6414	88.3586
HPSCSR.421.71	chr1:1478026-1497848:+	14	matching	ATAD3B	ATAD3B-203	ENSG00000160072.20	ENST00000472194.6	enriched	0.676738	coding	LR+SR	2781.49	8.73918	100	9	19823	4314	15509	21.7626	78.2374
HPSCSR.421.73	chr1:1483485-1496202:+	10	matching	ATAD3B	ATAD3B-205	ENSG00000160072.20	ENST00000485748.5	nonspecific	0.353207	coding	SR	1954.2	6.13989	100	0	12718	3233	9485	25.4207	74.5793
HPSCSR.421.74	chr1:1523955-1534142:+	8	matching	ATAD3A	ATAD3A-204	ENSG00000197785.14	ENST00000400830.4	nonspecific	0.545236	coding	SR	164.667	0.517366	100	15	10188	830	9358	8.14684	91.8532
HPSCSR.421.76	chr1:1484569-1496201:+	5	matching	ATAD3B	ATAD3B-204	ENSG00000160072.20	ENST00000474481.1	nonspecific	0.571941	coding	SR	306.671	0.96353	100	1	11633	3367	8266	28.9435	71.0565
HPSCSR.421.77	chr1:1517621-1522780:+	5	matching	ATAD3A	ATAD3A-205	ENSG00000197785.14	ENST00000429957.1	nonspecific	0.54362	coding	LR+SR	2.64051	0.008296	100	27	5160	498	4662	9.65116	90.3488
HPSCSR.421.78	chr1:1479049-1482662:+	4	matching	ATAD3B	ATAD3B-202	ENSG00000160072.20	ENST00000378736.3	enriched	0.743686	coding	LR+SR	477.272	1.49954	100	4	3614	414	3200	11.4555	88.5445
HPSCLR.14380.7	chr1:1487630-1496201:+	3	variant	ATAD3B	ATAD3B-201	ENSG00000160072.20	ENST00000308647.8	nonspecific	0.257175	coding	LR	177.149	0.556586	52.8382	9	8572	7145	1427	83.3528	16.6472
HPSCSR.421.89	chr1:1503250-1509452:+	2	matching	AL645728.2	AL645728.2-201	ENSG00000284740.1	ENST00000641974.1	nonspecific	-0.270221	coding	SR	200.925	0.631286	100	2	6203	660	5543	10.64	89.36
HPSCSR.421.92	chr1:1517070-1517775:+	2	matching	ATAD3A	ATAD3A-206	ENSG00000197785.14	ENST00000439513.1	nonspecific	-0.0412617	coding	LR+SR	129.289	0.406212	100	8	706	403	303	57.0822	42.9178
HPSCSR.421.100	chr1:1574975-1577075:+	1	matching	AL645728.1	AL645728.1-202	ENSG00000215014.5	ENST00000366221.3	nonspecific	0.0101382	noncoding	LR+SR	245.397	0.771012	100	682	2101	2101	0	100	0
HPSCSR.409.185	chr1:1541673-1574863:-	5	matching	SSU72	SSU72-201	ENSG00000160075.12	ENST00000291386.4	enriched	0.743809	coding	LR+SR	52944.4	166.346	100	4120	33191	1284	31907	3.86852	96.1315
HPSCSR.409.186	chr1:1541674-1546487:-	3	matching	SSU72	SSU72-204	ENSG00000160075.12	ENST00000378726.1	nonspecific	-0.11901	noncoding	LR+SR	662.604	2.08184	100	10	4814	2238	2576	46.4894	53.5106
HPSCSR.409.187	chr1:1544638-1574587:-	3	matching	SSU72	SSU72-203	ENSG00000160075.12	ENST00000378725.3	nonspecific	-0.227785	coding	LR+SR	67.9907	0.21362	100	1861	29950	619	29331	2.06678	97.9332
HPSCSR.409.188	chr1:1560848-1574584:-	2	matching	SSU72	SSU72-202	ENSG00000160075.12	ENST00000359060.5	nonspecific	-0.0445813	coding	LR+SR	2580.32	8.1071	100	1861	13737	4176	9561	30.3997	69.6003
HPSCSR.441.1	chr1:1598012-1600135:-	1	matching	FNDC10	FNDC10-201	ENSG00000228594.4	ENST00000422725.4	enriched	1.0123	coding	LR+SR	6712.98	21.0915	100	257	2124	2124	0	100	0
HPSCSR.421.153	chr1:1600205-1608019:+	3	variant	AL691432.4	AL691432.4-201	ENSG00000286989.1	ENST00000658591.1	depleted	-0.823169	noncoding	SR	7.28742	0.022896	100	231	7815	6231	1584	79.7313	20.2687
HPSCSR.409.189	chr1:1613758-1615795:-	1	matching	AL691432.2	AL691432.2-201	ENSG00000272106.1	ENST00000607222.1	nonspecific	-0.0745641	noncoding	LR+SR	1641.8	5.15839	100	403	2038	2038	0	100	0
HPSCLR.14389.1	chr1:1624764-1626987:-	3	novel	NA	NA	NA	NA	nonspecific	-0.0503224	noncoding	LR	507.449	1.59435	0	54	2224	1451	773	65.2428	34.7572
HPSCSR.421.105	chr1:1615496-1630604:+	20	matching	MIB2	MIB2-214	ENSG00000197530.12	ENST00000489635.5	nonspecific	-0.620477	coding	LR+SR	71.7365	0.225389	100	112	15109	3034	12075	20.0807	79.9193
HPSCSR.421.107	chr1:1615454-1630604:+	19	matching	MIB2	MIB2-210	ENSG00000197530.12	ENST00000479659.5	nonspecific	-0.389039	coding	LR+SR	23.2052	0.072908	100	121	15151	4247	10904	28.0312	71.9688
HPSCSR.421.108	chr1:1616310-1630604:+	19	matching	MIB2	MIB2-217	ENSG00000197530.12	ENST00000504599.5	nonspecific	-0.644207	coding	LR+SR	6.94714	0.021827	100	58	14295	3311	10984	23.1619	76.8381
HPSCSR.421.111	chr1:1615905-1630604:+	18	matching	MIB2	MIB2-203	ENSG00000197530.12	ENST00000378712.5	nonspecific	-0.021065	coding	SR	154.796	0.486353	100	386	14700	2890	11810	19.6599	80.3401
HPSCSR.421.113	chr1:1617577-1630532:+	17	matching	MIB2	MIB2-220	ENSG00000197530.12	ENST00000506488.5	nonspecific	-0.165192	coding	SR	135.137	0.424586	100	8	12956	2997	9959	23.1321	76.8679
HPSCSR.421.115	chr1:1616311-1629163:+	14	matching	MIB2	MIB2-222	ENSG00000197530.12	ENST00000507229.5	nonspecific	-0.167303	coding	SR	182.031	0.571923	100	59	12853	2582	10271	20.0887	79.9113
HPSCSR.421.116	chr1:1626860-1630532:+	10	variant	MIB2	MIB2-229	ENSG00000197530.12	ENST00000514234.5	nonspecific	0.0811134	coding	SR	956.129	3.00407	69.0867	82	3673	2180	1493	59.352	40.648
HPSCSR.421.117	chr1:1625087-1629270:+	9	variant	MIB2	MIB2-210	ENSG00000197530.12	ENST00000479659.5	nonspecific	-0.33441	noncoding	SR	780.566	2.45246	63.9039	14	4184	3035	1149	72.5382	27.4618
HPSCSR.421.121	chr1:1626860-1629270:+	7	variant	MIB2	MIB2-229	ENSG00000197530.12	ENST00000514234.5	nonspecific	-0.332342	coding	SR	1203.63	3.78167	48.3997	82	2411	1650	761	68.4363	31.5637
HPSCSR.421.124	chr1:1615530-1625040:+	6	matching	MIB2	MIB2-230	ENSG00000197530.12	ENST00000514363.1	nonspecific	-0.366804	coding	LR+SR	153.922	0.483606	100	105	9511	592	8919	6.22437	93.7756
HPSCSR.421.130	chr1:1627522-1629270:+	5	matching	MIB2	MIB2-205	ENSG00000197530.12	ENST00000464570.1	nonspecific	-0.224244	noncoding	LR+SR	498.379	1.56586	100	17	1749	968	781	55.3459	44.6541
HPSCSR.421.131	chr1:1615968-1624832:+	5	variant	MIB2	MIB2-215	ENSG00000197530.12	ENST00000502470.5	nonspecific	-0.522705	coding	SR	349.601	1.09841	89.6154	334	8865	761	8104	8.58432	91.4157
HPSCSR.421.129	chr1:1615887-1624832:+	5	matching	MIB2	MIB2-215	ENSG00000197530.12	ENST00000502470.5	nonspecific	-0.277287	coding	SR	26.2006	0.08232	100	434	8946	780	8166	8.71898	91.281
HPSCSR.421.139	chr1:1628489-1630532:+	4	variant	MIB2	MIB2-211	ENSG00000197530.12	ENST00000483015.1	nonspecific	0.204154	coding	SR	2165.4	6.80348	94.6125	21	2044	1312	732	64.1879	35.8121
HPSCSR.421.137	chr1:1624744-1625799:+	4	matching	MIB2	MIB2-206	ENSG00000197530.12	ENST00000467597.1	nonspecific	0.169334	noncoding	LR+SR	106.315	0.334031	100	7	1056	776	280	73.4848	26.5152
HPSCSR.421.138	chr1:1616274-1624901:+	4	matching	MIB2	MIB2-225	ENSG00000197530.12	ENST00000510793.5	nonspecific	-0.484665	coding	LR+SR	23.3899	0.073489	100	58	8628	889	7739	10.3037	89.6963
HPSCSR.421.144	chr1:1626860-1627830:+	3	matching	MIB2	MIB2-218	ENSG00000197530.12	ENST00000505370.1	nonspecific	0.14954	coding	LR+SR	419.099	1.31677	100	82	971	809	162	83.3162	16.6838
HPSCSR.421.148	chr1:1623122-1624859:+	3	matching	MIB2	MIB2-228	ENSG00000197530.12	ENST00000512004.1	nonspecific	-0.1578	coding	LR+SR	182.148	0.572291	100	6	1738	598	1140	34.4074	65.5926
HPSCSR.421.147	chr1:1629106-1630603:+	3	matching	MIB2	MIB2-227	ENSG00000197530.12	ENST00000511910.1	enriched	0.999143	coding	LR+SR	111.688	0.350912	100	593	1498	584	914	38.9853	61.0147
HPSCSR.421.160	chr1:1623581-1624209:+	2	matching	MIB2	MIB2-224	ENSG00000197530.12	ENST00000508455.1	nonspecific	-0.110118	coding	LR+SR	381.566	1.19884	100	73	629	555	74	88.2353	11.7647
HPSCSR.421.156	chr1:1625087-1625763:+	2	matching	MIB2	MIB2-223	ENSG00000197530.12	ENST00000508148.1	nonspecific	0.204306	coding	LR+SR	320.723	1.00768	100	14	677	577	100	85.229	14.771
HPSCLR.14388.20	chr1:1629473-1630605:+	2	matching	MIB2	MIB2-207	ENSG00000197530.12	ENST00000470373.1	nonspecific	0.286671	coding	LR	221.75	0.696717	100	72	1133	546	587	48.1906	51.8094
HPSCSR.421.159	chr1:1615516-1619210:+	2	matching	MIB2	MIB2-209	ENSG00000197530.12	ENST00000477990.1	nonspecific	-0.175486	noncoding	LR+SR	178.15	0.559731	100	109	3695	2821	874	76.3464	23.6536
HPSCSR.421.158	chr1:1615914-1617898:+	2	matching	MIB2	MIB2-221	ENSG00000197530.12	ENST00000507082.1	nonspecific	-0.0764761	noncoding	LR+SR	94.1231	0.295725	100	357	1985	1578	407	79.4962	20.5038
HPSCSR.409.248	chr1:1629701-1632160:-	3	novel	NA	NA	NA	NA	nonspecific	0.582545	coding	SR	146.298	0.459652	0	446	2460	1304	1156	53.0081	46.9919
HPSCSR.421.122	chr1:1632179-1634568:+	7	variant	MMP23B	MMP23B-210	ENSG00000189409.14	ENST00000512731.5	nonspecific	0.599732	coding	SR	212.048	0.666235	94.9706	456	2390	1548	842	64.7699	35.2301
HPSCSR.421.120	chr1:1632179-1634654:+	7	matching	MMP23B	MMP23B-202	ENSG00000189409.14	ENST00000378675.7	enriched	0.932215	coding	SR	23.0524	0.072428	100	456	2476	1309	1167	52.8675	47.1325
HPSCSR.421.133	chr1:1632179-1634568:+	5	variant	MMP23B	MMP23B-202	ENSG00000189409.14	ENST00000378675.7	enriched	1.35572	coding	SR	283.733	0.891462	93.4301	456	2390	1447	943	60.5439	39.4561
HPSCSR.421.135	chr1:1633203-1634568:+	4	matching	MMP23B	MMP23B-203	ENSG00000189409.14	ENST00000435358.5	enriched	0.715109	coding	SR	120.453	0.378452	100	1	1366	750	616	54.9048	45.0952
HPSCSR.421.152	chr1:1633203-1634568:+	3	variant	MMP23B	MMP23B-209	ENSG00000189409.14	ENST00000503792.1	enriched	0.711105	coding	SR	478.164	1.50235	100	1	1366	1168	198	85.5051	14.4949
HPSCSR.421.145	chr1:1634240-1635263:+	3	matching	MMP23B	MMP23B-208	ENSG00000189409.14	ENST00000490017.1	enriched	0.756946	coding	SR	284.619	0.894244	100	0	1024	530	494	51.7578	48.2422
HPSCSR.421.150	chr1:1633203-1634568:+	3	variant	MMP23B	MMP23B-203	ENSG00000189409.14	ENST00000435358.5	nonspecific	0.606239	coding	SR	189.262	0.594642	89.8667	1	1366	898	468	65.7394	34.2606
HPSCSR.421.149	chr1:1632163-1633120:+	3	matching	MMP23B	MMP23B-204	ENSG00000189409.14	ENST00000472264.1	enriched	0.666583	coding	SR	84.3848	0.265129	100	447	958	556	402	58.0376	41.9624
HPSCSR.421.161	chr1:1634002-1634608:+	2	matching	MMP23B	MMP23B-206	ENSG00000189409.14	ENST00000486400.1	enriched	0.875172	coding	LR+SR	3.34222	0.010501	100	4	607	485	122	79.9012	20.0988
HPSCSR.421.119	chr1:1699942-1701782:+	7	matching	MMP23A	MMP23A-201	ENSG00000215914.4	ENST00000234610.5	enriched	0.906974	coding	SR	856.299	2.69041	100	67	1841	1017	824	55.2417	44.7583
HPSCSR.421.132	chr1:1698622-1701782:+	5	variant	MMP23A	MMP23A-201	ENSG00000215914.4	ENST00000234610.5	nonspecific	0.0374977	coding	SR	294.274	0.924579	100	0	3161	2534	627	80.1645	19.8355
HPSCSR.421.140	chr1:1699942-1701782:+	4	variant	MMP23A	MMP23A-201	ENSG00000215914.4	ENST00000234610.5	enriched	1.3568	coding	SR	182.853	0.574506	100	67	1841	1596	245	86.692	13.308
HPSCSR.421.151	chr1:1698622-1701782:+	3	variant	MMP23A	MMP23A-201	ENSG00000215914.4	ENST00000234610.5	nonspecific	0.217264	coding	SR	2385.35	7.49452	100	0	3161	2965	196	93.7994	6.20057
HPSCSR.421.162	chr1:1671990-1737256:+	2	variant	AL691432.1	AL691432.1-201	ENSG00000269737.2	ENST00000596308.1	depleted	-0.912558	noncoding	SR	275.783	0.866482	100	0	65267	6022	59245	9.22671	90.7733
HPSCSR.421.165	chr1:1671990-1673411:+	1	matching	AL691432.1	AL691432.1-201	ENSG00000269737.2	ENST00000596308.1	nonspecific	-0.173935	noncoding	LR+SR	500.114	1.57131	100	0	1422	1422	0	100	0
HPSCSR.409.194	chr1:1635738-1659012:-	21	matching	CDK11B	CDK11B-201	ENSG00000248333.8	ENST00000340677.9	nonspecific	0.64366	coding	SR	246.803	0.775432	100	1141	23275	2534	20741	10.8872	89.1128
HPSCSR.409.203	chr1:1635227-1659012:-	20	matching	CDK11B	CDK11B-204	ENSG00000248333.8	ENST00000407249.7	nonspecific	0.199388	coding	LR+SR	6510.04	20.4539	100	1141	23786	3037	20749	12.768	87.232
HPSCSR.409.202	chr1:1635227-1659012:-	20	matching	CDK11B	CDK11B-203	ENSG00000248333.8	ENST00000341832.10	nonspecific	0.473043	coding	LR+SR	2183.72	6.86104	100	1141	23786	2998	20788	12.6041	87.3959
HPSCSR.409.195	chr1:1702881-1724324:-	20	matching	CDK11A	CDK11A-209	ENSG00000008128.23	ENST00000460465.5	nonspecific	0.602162	coding	LR+SR	1753.81	5.51031	100	597	21444	2333	19111	10.8795	89.1205
HPSCSR.409.196	chr1:1702881-1722831:-	20	matching	CDK11A	CDK11A-206	ENSG00000008128.23	ENST00000378638.6	nonspecific	0.478273	coding	SR	1226.56	3.85373	100	19	19951	2429	17522	12.1748	87.8252
HPSCSR.409.197	chr1:1702379-1724357:-	20	matching	CDK11A	CDK11A-208	ENSG00000008128.23	ENST00000404249.8	nonspecific	0.501497	coding	LR+SR	1113.89	3.49974	100	571	21979	2984	18995	13.5766	86.4234
HPSCSR.409.198	chr1:1702881-1724324:-	20	variant	CDK11A	CDK11A-209	ENSG00000008128.23	ENST00000460465.5	enriched	0.683424	coding	LR+SR	649.986	2.04219	100	597	21444	2449	18995	11.4204	88.5796
HPSCSR.409.199	chr1:1702881-1724324:-	20	variant	CDK11A	CDK11A-203	ENSG00000008128.23	ENST00000357760.6	enriched	0.74963	coding	LR+SR	337.869	1.06155	100	597	21444	2476	18968	11.5464	88.4536
HPSCSR.409.201	chr1:1702736-1737688:-	20	matching	AL031282.2	AL031282.2-201	ENSG00000268575.1	ENST00000598846.1	depleted	-0.771999	coding	SR	121.153	0.380651	100	19	34953	5079	29874	14.5309	85.4691
HPSCSR.409.200	chr1:1702881-1724324:-	20	variant	CDK11A	CDK11A-205	ENSG00000008128.23	ENST00000378633.5	nonspecific	0.345148	coding	LR+SR	119.267	0.374725	100	597	21444	2488	18956	11.6023	88.3977
HPSCSR.409.204	chr1:1702881-1722832:-	19	matching	CDK11A	CDK11A-223	ENSG00000008128.23	ENST00000509982.5	nonspecific	0.135171	coding	SR	134.276	0.421881	100	19	19952	2306	17646	11.5577	88.4423
HPSCSR.409.205	chr1:1635738-1659012:-	19	matching	CDK11B	CDK11B-205	ENSG00000248333.8	ENST00000611150.3	nonspecific	0.619559	coding	SR	117.222	0.3683	100	1141	23275	2350	20925	10.0967	89.9033
HPSCSR.409.208	chr1:1702881-1721655:-	17	matching	CDK11A	CDK11A-202	ENSG00000008128.23	ENST00000356937.7	nonspecific	0.292387	coding	SR	159.096	0.499864	100	36	18775	2275	16500	12.1172	87.8828
HPSCSR.409.211	chr1:1661478-1692795:-	10	matching	SLC35E2B	SLC35E2B-205	ENSG00000189339.12	ENST00000617444.5	nonspecific	-0.330035	coding	LR+SR	501.865	1.57681	100	115	31318	6434	24884	20.5441	79.4559
HPSCSR.409.212	chr1:1641772-1658972:-	9	matching	CDK11B	CDK11B-202	ENSG00000248333.8	ENST00000341028.8	nonspecific	0.61815	coding	SR	85.6923	0.269237	100	1128	17201	881	16320	5.1218	94.8782
HPSCSR.409.213	chr1:1661479-1692728:-	9	matching	SLC35E2B	SLC35E2B-203	ENSG00000189339.12	ENST00000611123.1	nonspecific	-0.127077	coding	LR+SR	66.9948	0.210491	100	124	31250	5948	25302	19.0336	80.9664
HPSCSR.409.215	chr1:1661479-1735620:-	8	variant	SLC35E2B	SLC35E2B-203	ENSG00000189339.12	ENST00000611123.1	nonspecific	0.359994	coding	SR	3831.78	12.0391	82.9691	5	74142	8651	65491	11.6682	88.3318
HPSCSR.409.219	chr1:1724840-1745999:-	7	matching	SLC35E2A	SLC35E2A-202	ENSG00000215790.7	ENST00000355439.7	nonspecific	0.0792553	coding	LR+SR	730.44	2.29497	100	182	21160	2156	19004	10.189	89.811
HPSCSR.409.216	chr1:1659529-1692724:-	7	matching	SLC35E2B	SLC35E2B-204	ENSG00000189339.12	ENST00000614300.4	nonspecific	0.423981	coding	SR	613.829	1.92859	100	123	33196	2156	31040	6.49476	93.5052
HPSCSR.409.218	chr1:1724838-1745919:-	7	matching	SLC35E2A	SLC35E2A-206	ENSG00000215790.7	ENST00000647043.1	nonspecific	-0.224213	coding	LR+SR	14.1318	0.044401	100	212	21082	2078	19004	9.85675	90.1433
HPSCSR.409.222	chr1:1727386-1745999:-	6	matching	SLC35E2A	SLC35E2A-204	ENSG00000215790.7	ENST00000643905.1	depleted	-0.76838	coding	SR	2948.72	9.2646	100	182	18614	6293	12321	33.8079	66.1921
HPSCSR.409.225	chr1:1732242-1739557:-	6	variant	SLC35E2A	SLC35E2A-201	ENSG00000215790.7	ENST00000246421.4	nonspecific	-0.435574	coding	SR	343.218	1.07836	70.9091	18	7316	3620	3696	49.4806	50.5194
HPSCSR.409.231	chr1:1670425-1692709:-	5	matching	SLC35E2B	SLC35E2B-202	ENSG00000189339.12	ENST00000481276.1	nonspecific	0.11825	coding	LR+SR	1479.01	4.64691	100	119	22285	2199	20086	9.86762	90.1324
HPSCSR.409.226	chr1:1702766-1704253:-	5	matching	CDK11A	CDK11A-210	ENSG00000008128.23	ENST00000463652.5	nonspecific	0.297145	coding	SR	426.236	1.33919	100	16	1488	1028	460	69.086	30.914
HPSCSR.409.227	chr1:1704350-1708876:-	5	matching	CDK11A	CDK11A-220	ENSG00000008128.23	ENST00000492390.5	nonspecific	0.457569	coding	LR+SR	315.633	0.991688	100	130	4527	976	3551	21.5595	78.4405
HPSCSR.409.232	chr1:1716350-1724032:-	5	matching	CDK11A	CDK11A-216	ENSG00000008128.23	ENST00000479362.1	nonspecific	-0.0288102	coding	SR	259.795	0.816249	100	18	7683	700	6983	9.11102	90.889
HPSCSR.409.228	chr1:1704049-1707561:-	5	matching	CDK11A	CDK11A-213	ENSG00000008128.23	ENST00000468800.5	nonspecific	0.529055	coding	SR	208.153	0.653995	100	29	3513	897	2616	25.5337	74.4663
HPSCSR.409.235	chr1:1734690-1739557:-	4	matching	SLC35E2A	SLC35E2A-205	ENSG00000215790.7	ENST00000643943.1	nonspecific	-0.291339	coding	LR+SR	1059.01	3.32729	100	18	4868	732	4136	15.037	84.963
HPSCSR.409.236	chr1:1703088-1704555:-	4	matching	CDK11A	CDK11A-212	ENSG00000008128.23	ENST00000468397.1	nonspecific	-0.0167367	coding	SR	718.693	2.25806	100	6	1468	836	632	56.9482	43.0518
HPSCSR.409.238	chr1:1704608-1708231:-	4	matching	CDK11A	CDK11A-214	ENSG00000008128.23	ENST00000474916.1	nonspecific	0.175479	coding	SR	124.044	0.389735	100	35	3624	752	2872	20.7506	79.2494
HPSCSR.409.239	chr1:1703604-1704602:-	4	matching	CDK11A	CDK11A-219	ENSG00000008128.23	ENST00000491311.1	nonspecific	0.097966	coding	LR+SR	32.7083	0.102766	100	6	999	626	373	62.6627	37.3373
HPSCSR.409.245	chr1:1663782-1670139:-	3	matching	SLC35E2B	SLC35E2B-201	ENSG00000189339.12	ENST00000480991.1	nonspecific	0.299578	noncoding	LR+SR	353.624	1.11105	100	10	6358	2860	3498	44.9827	55.0173
HPSCSR.409.241	chr1:1703868-1704585:-	3	matching	CDK11A	CDK11A-221	ENSG00000008128.23	ENST00000495016.5	nonspecific	0.125561	coding	SR	18.9021	0.059389	100	7	718	286	432	39.8329	60.1671
HPSCSR.409.244	chr1:1704099-1704760:-	3	matching	CDK11A	CDK11A-211	ENSG00000008128.23	ENST00000464748.1	nonspecific	0.581244	noncoding	LR+SR	18.3088	0.057524	100	5	662	381	281	57.5529	42.4471
HPSCSR.409.249	chr1:1703088-1704116:-	2	matching	CDK11A	CDK11A-215	ENSG00000008128.23	ENST00000478901.1	nonspecific	0.289517	noncoding	LR+SR	566.545	1.78003	100	14	1029	931	98	90.4762	9.52381
HPSCSR.409.253	chr1:1722708-1724274:-	2	matching	CDK11A	CDK11A-207	ENSG00000008128.23	ENST00000401096.2	nonspecific	0.0601174	coding	SR	276.095	0.867465	100	557	1567	450	1117	28.7173	71.2827
HPSCSR.409.250	chr1:1719166-1721879:-	2	matching	CDK11A	CDK11A-222	ENSG00000008128.23	ENST00000498810.1	nonspecific	-0.566932	coding	LR+SR	199.73	0.627531	100	3	2714	574	2140	21.1496	78.8504
HPSCSR.409.252	chr1:1722466-1724019:-	2	matching	CDK11A	CDK11A-217	ENSG00000008128.23	ENST00000487462.1	nonspecific	-0.134497	coding	SR	24.2024	0.076042	100	16	1554	437	1117	28.121	71.879
HPSCSR.409.251	chr1:1704243-1705024:-	2	matching	CDK11A	CDK11A-218	ENSG00000008128.23	ENST00000489300.1	nonspecific	0.143005	coding	LR+SR	20.9339	0.065772	100	10	782	577	205	73.7852	26.2148
HPSCSR.409.209	chr1:1751232-1778790:-	12	matching	NADK	NADK-202	ENSG00000008130.15	ENST00000341991.7	enriched	1.58541	coding	LR+SR	7626.77	23.9625	100	138	27559	3098	24461	11.2413	88.7587
HPSCSR.409.210	chr1:1751232-1778470:-	12	matching	NADK	NADK-201	ENSG00000008130.15	ENST00000341426.9	depleted	-0.969884	coding	LR+SR	1350.61	4.24347	100	472	27239	3235	24004	11.8764	88.1236
HPSCSR.409.214	chr1:1754061-1757268:-	8	matching	NADK	NADK-207	ENSG00000008130.15	ENST00000469045.5	nonspecific	-0.0336838	coding	SR	75.073	0.235872	100	12	3208	890	2318	27.7431	72.2569
HPSCSR.409.224	chr1:1751232-1756327:-	6	variant	NADK	NADK-202	ENSG00000008130.15	ENST00000341991.7	nonspecific	0.256209	coding	SR	2319.43	7.28743	80.6327	31	5096	2899	2197	56.8878	43.1122
HPSCSR.409.220	chr1:1756004-1779962:-	6	matching	NADK	NADK-213	ENSG00000008130.15	ENST00000492845.6	nonspecific	0.6228	coding	LR+SR	1904.48	5.98369	100	120	23959	937	23022	3.91085	96.0892
HPSCSR.409.221	chr1:1754171-1757024:-	6	matching	NADK	NADK-208	ENSG00000008130.15	ENST00000477235.5	nonspecific	0.344292	coding	LR+SR	667.203	2.09628	100	2	2854	1004	1850	35.1787	64.8213
HPSCSR.409.229	chr1:1754181-1756608:-	5	matching	NADK	NADK-211	ENSG00000008130.15	ENST00000489538.1	nonspecific	0.43905	coding	LR+SR	463.345	1.45579	100	6	2428	475	1953	19.5634	80.4366
HPSCSR.409.230	chr1:1756588-1778419:-	5	matching	NADK	NADK-212	ENSG00000008130.15	ENST00000492768.5	nonspecific	-0.067139	coding	LR+SR	227.969	0.716256	100	463	21832	859	20973	3.93459	96.0654
HPSCSR.409.237	chr1:1756771-1778419:-	4	matching	NADK	NADK-205	ENSG00000008130.15	ENST00000460602.5	nonspecific	0.217105	coding	LR+SR	443.593	1.39373	100	463	21649	974	20675	4.49905	95.5009
HPSCSR.409.240	chr1:1754163-1756327:-	4	matching	NADK	NADK-209	ENSG00000008130.15	ENST00000480499.5	nonspecific	0.0952187	coding	LR+SR	146.868	0.461444	100	31	2165	549	1616	25.358	74.642
HPSCSR.409.243	chr1:1752975-1754383:-	3	matching	NADK	NADK-217	ENSG00000008130.15	ENST00000498806.1	enriched	0.699268	coding	LR+SR	718.182	2.25646	100	25	1409	269	1140	19.0916	80.9084
HPSCSR.409.247	chr1:1761665-1778420:-	3	matching	NADK	NADK-206	ENSG00000008130.15	ENST00000464373.1	nonspecific	0.2863	coding	LR+SR	426.42	1.33977	100	463	16756	722	16034	4.3089	95.6911
HPSCSR.409.246	chr1:1754165-1754866:-	3	matching	NADK	NADK-216	ENSG00000008130.15	ENST00000497747.5	nonspecific	0.141464	coding	LR+SR	134.137	0.421446	100	1	702	467	235	66.5242	33.4758
HPSCSR.409.254	chr1:1754203-1754896:-	2	matching	NADK	NADK-215	ENSG00000008130.15	ENST00000497615.1	nonspecific	0.485232	coding	LR+SR	683.888	2.14871	100	0	694	534	160	76.9452	23.0548
HPSCSR.421.163	chr1:1744684-1752082:+	2	novel	NA	NA	NA	NA	nonspecific	-0.591424	noncoding	SR	152.658	0.479637	0	6	7399	1314	6085	17.7592	82.2408
HPSCSR.409.255	chr1:1785286-1891087:-	12	matching	GNB1	GNB1-201	ENSG00000078369.18	ENST00000378609.9	nonspecific	0.138396	coding	LR+SR	69741.2	219.12	100	5337	105802	3163	102639	2.98955	97.0105
HPSCLR.14399.3	chr1:1785286-1822594:-	9	variant	GNB1	GNB1-210	ENSG00000078369.18	ENST00000615252.4	nonspecific	-0.356171	coding	LR	116.709	0.366688	75.5577	1	37309	3485	33824	9.34091	90.6591
HPSCSR.409.258	chr1:1793245-1890401:-	9	matching	GNB1	GNB1-202	ENSG00000078369.18	ENST00000434686.6	nonspecific	0.160213	coding	SR	109.662	0.344546	100	56	97157	684	96473	0.704015	99.296
HPSCSR.409.259	chr1:1790565-1890836:-	8	matching	GNB1	GNB1-204	ENSG00000078369.18	ENST00000439272.6	nonspecific	0.083013	coding	SR	204.951	0.643935	100	657	100272	602	99670	0.600367	99.3996
HPSCSR.409.260	chr1:1789061-1818386:-	7	matching	GNB1	GNB1-206	ENSG00000078369.18	ENST00000471354.1	depleted	-0.726718	coding	SR	226.144	0.710523	100	12	29326	1512	27814	5.15583	94.8442
HPSCSR.409.261	chr1:1804526-1832285:-	6	matching	GNB1	GNB1-203	ENSG00000078369.18	ENST00000437146.1	enriched	0.80098	coding	SR	160.808	0.505244	100	11	27760	423	27337	1.52378	98.4762
HPSCSR.409.267	chr1:1787987-1794197:-	3	matching	GNB1	GNB1-205	ENSG00000078369.18	ENST00000461893.5	nonspecific	0.12521	coding	LR+SR	630.942	1.98236	100	4	6211	2438	3773	39.2529	60.7471
HPSCSR.409.266	chr1:1824988-1890966:-	3	matching	GNB1	GNB1-207	ENSG00000078369.18	ENST00000472614.2	nonspecific	-0.558253	coding	LR+SR	318.435	1.00049	100	4414	65979	708	65271	1.07307	98.9269
HPSCSR.409.269	chr1:1824988-1825554:-	1	matching	GNB1	GNB1-208	ENSG00000078369.18	ENST00000607589.1	nonspecific	-0.314071	coding	LR+SR	298.039	0.936408	100	27	567	567	0	100	0
HPSCSR.421.164	chr1:1891114-1897679:+	2	variant	AL109917.1	AL109917.1-201	ENSG00000231050.1	ENST00000412228.1	nonspecific	-0.531734	noncoding	SR	49.7803	0.156405	57.947	5327	6566	6050	516	92.1413	7.85867
HPSCSR.453.1	chr1:1917591-1919279:-	5	matching	TMEM52	TMEM52-201	ENSG00000178821.13	ENST00000310991.8	enriched	1.45834	coding	LR+SR	405.114	1.27283	100	259	1689	935	754	55.3582	44.6418
HPSCSR.453.3	chr1:1917937-1919270:-	4	matching	TMEM52	TMEM52-205	ENSG00000178821.13	ENST00000470931.2	enriched	1.65934	coding	SR	353.765	1.11149	100	260	1334	690	644	51.7241	48.2759
HPSCSR.453.2	chr1:1918099-1919269:-	4	matching	TMEM52	TMEM52-206	ENSG00000178821.13	ENST00000602604.1	enriched	2.07321	coding	LR+SR	281.18	0.883438	100	260	1171	878	293	74.9787	25.0213
HPSCSR.453.4	chr1:1918386-1919269:-	3	matching	TMEM52	TMEM52-204	ENSG00000178821.13	ENST00000416272.1	enriched	1.35981	coding	LR+SR	212.41	0.667371	100	260	884	313	571	35.4072	64.5928
HPSCSR.453.5	chr1:1917590-1918797:-	2	matching	TMEM52	TMEM52-203	ENSG00000178821.13	ENST00000378602.3	enriched	1.66614	coding	LR+SR	1922.92	6.04162	100	21	1208	1118	90	92.5497	7.45033
HPSCSR.421.168	chr1:1909250-1917296:+	4	variant	CALML6	CALML6-202	ENSG00000169885.10	ENST00000378604.3	nonspecific	0.292328	noncoding	SR	120.115	0.37739	100	59	8047	7762	285	96.4583	3.54169
HPSCSR.455.4	chr1:2013213-2019203:-	1	variant	AL391845.2	AL391845.2-201	ENSG00000233542.2	ENST00000443930.1	enriched	1.72493	noncoding	SR	35.6029	0.111861	100	82	5991	5991	0	100	0
HPSCSR.447.2	chr1:2024270-2030712:+	8	matching	GABRD	GABRD-210	ENSG00000187730.9	ENST00000639777.1	enriched	0.972363	coding	SR	95.9692	0.301526	100	3	6443	2393	4050	37.1411	62.8589
HPSCSR.447.3	chr1:2019360-2030741:+	8	matching	GABRD	GABRD-203	ENSG00000187730.9	ENST00000638604.1	enriched	0.746952	coding	SR	6.67336	0.020967	100	295	11382	2377	9005	20.8839	79.1161
HPSCSR.464.2	chr1:2141084-2145279:-	1	matching	AL590822.2	AL590822.2-201	ENSG00000271806.1	ENST00000606533.1	nonspecific	0.250777	noncoding	SR	5.11581	0.016073	100	1	4196	4196	0	100	0
HPSCSR.465.1	chr1:2145521-2146024:-	1	novel	NA	NA	NA	NA	nonspecific	0.356919	noncoding	SR	48.1567	0.151304	0	29	504	504	0	100	0
HPSCSR.466.1	chr1:2146105-2148875:-	3	novel	NA	NA	NA	NA	nonspecific	0.545112	noncoding	SR	92.1544	0.28954	0	16	2771	2385	386	86.07	13.93
HPSCSR.466.2	chr1:2146105-2148875:-	2	novel	NA	NA	NA	NA	nonspecific	0.454213	noncoding	SR	102.73	0.322769	0	16	2771	2350	421	84.8069	15.1931
HPSCSR.468.15	chr1:2181794-2183875:-	2	matching	PRKCZ-AS1	PRKCZ-AS1-201	ENSG00000182873.5	ENST00000333854.2	enriched	0.921435	noncoding	LR+SR	118.866	0.373465	100	5	2082	1253	829	60.1825	39.8175
HPSCSR.468.17	chr1:2181794-2184389:-	1	variant	PRKCZ-AS1	PRKCZ-AS1-201	ENSG00000182873.5	ENST00000333854.2	enriched	0.665773	coding	SR	994.444	3.12445	100	2	2596	2596	0	100	0
HPSCLR.14404.1	chr1:2050411-2185395:+	18	matching	PRKCZ	PRKCZ-201	ENSG00000067606.17	ENST00000378567.8	enriched	0.75869	coding	LR	479.247	1.50575	100	761	134985	2385	132600	1.76686	98.2331
HPSCSR.448.4	chr1:2050503-2156087:+	10	variant	PRKCZ	PRKCZ-201	ENSG00000067606.17	ENST00000378567.8	enriched	1.12776	coding	SR	1570.52	4.93442	45.9958	797	105585	1097	104488	1.03897	98.961
HPSCSR.448.5	chr1:2055441-2156087:+	9	variant	PRKCZ	PRKCZ-201	ENSG00000067606.17	ENST00000378567.8	enriched	1.1231	coding	SR	1086.34	3.41317	37.652	47	100647	898	99749	0.892227	99.1078
HPSCSR.448.7	chr1:2168848-2185393:+	8	matching	PRKCZ	PRKCZ-226	ENSG00000067606.17	ENST00000505322.5	enriched	1.06957	coding	LR+SR	67.0021	0.210514	100	3	16546	1859	14687	11.2353	88.7647
HPSCSR.448.8	chr1:2134990-2150979:+	7	matching	PRKCZ	PRKCZ-223	ENSG00000067606.17	ENST00000497183.5	nonspecific	0.43809	coding	SR	109.893	0.345274	100	20	15990	763	15227	4.77173	95.2283
HPSCSR.448.11	chr1:2055441-2146098:+	6	variant	PRKCZ	PRKCZ-201	ENSG00000067606.17	ENST00000378567.8	enriched	0.931225	coding	SR	1514.83	4.75944	23.1866	47	90658	553	90105	0.609985	99.39
HPSCSR.448.18	chr1:2050503-2059591:+	4	variant	PRKCZ	PRKCZ-201	ENSG00000067606.17	ENST00000378567.8	nonspecific	0.595943	coding	SR	1491.04	4.6847	19.3711	797	9089	462	8627	5.08307	94.9169
HPSCSR.448.15	chr1:2055679-2135347:+	4	matching	PRKCZ	PRKCZ-207	ENSG00000067606.17	ENST00000466651.5	enriched	0.888936	coding	SR	109.193	0.343074	100	1	79669	425	79244	0.533457	99.4665
HPSCSR.448.19	chr1:2050503-2055760:+	2	matching	PRKCZ	PRKCZ-219	ENSG00000067606.17	ENST00000484419.1	enriched	1.03161	coding	LR+SR	189.814	0.596376	100	797	5258	519	4739	9.87067	90.1293
HPSCLR.14405.1	chr1:2157713-2163898:+	2	novel	PRKCZ	PRKCZ-215	ENSG00000067606.17	ENST00000479263.5	nonspecific	0.29113	noncoding	LR	40.3943	0.126915	0	1	6186	5276	910	85.2894	14.7106
HPSCSR.467.1	chr1:2193670-2194691:+	2	novel	NA	NA	NA	NA	enriched	0.808857	coding	SR	517.263	1.62519	0	35	1022	761	261	74.4618	25.5382
HPSCSR.468.1	chr1:2184478-2194741:-	8	matching	FAAP20	FAAP20-209	ENSG00000162585.17	ENST00000428120.5	nonspecific	0.0757096	coding	SR	691.172	2.17159	100	1725	10264	2313	7951	22.5351	77.4649
HPSCSR.468.3	chr1:2184478-2194108:-	5	variant	FAAP20	FAAP20-206	ENSG00000162585.17	ENST00000414253.5	depleted	-0.669268	coding	SR	711.449	2.2353	83.7996	83	9631	1857	7774	19.2815	80.7185
HPSCSR.468.5	chr1:2189548-2194772:-	4	matching	FAAP20	FAAP20-202	ENSG00000162585.17	ENST00000378546.9	nonspecific	0.35565	coding	LR+SR	7583.1	23.8254	100	1710	5225	727	4498	13.9139	86.0861
HPSCSR.468.9	chr1:2184478-2194108:-	4	variant	FAAP20	FAAP20-206	ENSG00000162585.17	ENST00000414253.5	nonspecific	0.375755	coding	SR	1862.09	5.85051	94.9007	83	9631	3181	6450	33.0288	66.9712
HPSCSR.468.8	chr1:2185175-2194751:-	4	matching	FAAP20	FAAP20-203	ENSG00000162585.17	ENST00000400918.7	nonspecific	0.215033	coding	LR+SR	218.929	0.687853	100	1721	9577	811	8766	8.46821	91.5318
HPSCSR.468.7	chr1:2189548-2199907:-	4	matching	FAAP20	FAAP20-205	ENSG00000162585.17	ENST00000401813.7	nonspecific	-0.198954	coding	SR	216.583	0.680482	100	1	10360	2543	7817	24.5463	75.4537
HPSCSR.468.6	chr1:2191901-2194748:-	4	matching	FAAP20	FAAP20-207	ENSG00000162585.17	ENST00000420515.1	nonspecific	0.320934	coding	LR+SR	72.5441	0.227926	100	1724	2848	1544	1304	54.2135	45.7865
HPSCSR.468.13	chr1:2189569-2194213:-	3	matching	FAAP20	FAAP20-212	ENSG00000162585.17	ENST00000476803.1	enriched	0.679537	coding	LR+SR	1125.02	3.53471	100	44	4645	701	3944	15.0915	84.9085
HPSCSR.468.14	chr1:2184461-2194775:-	3	matching	FAAP20	FAAP20-204	ENSG00000162585.17	ENST00000400919.7	nonspecific	0.386569	coding	LR+SR	431.204	1.3548	100	1709	10315	1413	8902	13.6985	86.3015
HPSCSR.468.11	chr1:2189548-2194750:-	3	matching	FAAP20	FAAP20-201	ENSG00000162585.17	ENST00000378543.2	nonspecific	0.566286	coding	LR+SR	301.078	0.945957	100	1721	5203	569	4634	10.936	89.064
HPSCSR.468.10	chr1:2198063-2203882:-	3	matching	FAAP20	FAAP20-215	ENSG00000162585.17	ENST00000514625.1	nonspecific	-0.608692	noncoding	SR	74.2458	0.233273	100	9	5820	703	5117	12.079	87.921
HPSCSR.468.16	chr1:2189544-2194108:-	2	matching	FAAP20	FAAP20-214	ENSG00000162585.17	ENST00000497675.2	nonspecific	0.57996	coding	LR+SR	1288.5	4.04833	100	83	4565	4478	87	98.0942	1.90581
HPSCLR.14411.1	chr1:2199741-2200393:-	1	variant	FAAP20	FAAP20-213	ENSG00000162585.17	ENST00000487186.5	depleted	-0.663601	noncoding	LR	66.0132	0.207407	18.2606	5	653	653	0	100	0
HPSCSR.448.28	chr1:2205382-2207554:+	3	novel	NA	NA	NA	NA	nonspecific	-0.527595	coding	SR	67.1473	0.21097	0	42	2173	1249	924	57.4781	42.5219
HPSCSR.468.19	chr1:2212171-2220534:-	1	variant	FAAP20	FAAP20-208	ENSG00000162585.17	ENST00000420964.1	nonspecific	-0.452912	noncoding	SR	33.3567	0.104803	100	4	8364	8364	0	100	0
HPSCSR.448.22	chr1:2228319-2309672:+	7	variant	SKI	SKI-201	ENSG00000157933.10	ENST00000378536.5	nonspecific	0.316948	coding	SR	1130.85	3.55302	91.1064	202	81354	5548	75806	6.81958	93.1804
HPSCSR.448.21	chr1:2228319-2310213:+	7	matching	SKI	SKI-201	ENSG00000157933.10	ENST00000378536.5	nonspecific	0.169669	coding	SR	1002.92	3.15107	100	202	81895	6083	75812	7.4278	92.5722
HPSCSR.448.29	chr1:2303646-2304368:+	2	matching	SKI	SKI-203	ENSG00000157933.10	ENST00000507179.1	nonspecific	-0.014399	noncoding	SR	30.1471	0.094719	100	7	723	539	184	74.5505	25.4495
HPSCLR.14413.1	chr1:2307043-2310213:+	1	variant	SKI	SKI-201	ENSG00000157933.10	ENST00000378536.5	nonspecific	0.246493	noncoding	LR	1964.27	6.17153	52.1289	37	3171	3171	0	100	0
HPSCLR.14409.1	chr1:2232239-2235257:+	1	variant	SKI	SKI-204	ENSG00000157933.10	ENST00000508416.1	depleted	-0.742106	noncoding	LR	110.161	0.346115	75.7937	3	3019	3019	0	100	0
HPSCLR.14410.1	chr1:2245815-2253095:+	1	variant	SKI	SKI-202	ENSG00000157933.10	ENST00000478223.2	depleted	-0.916095	noncoding	LR	85.3167	0.268057	25.8503	1	7281	7281	0	100	0
HPSCSR.468.20	chr1:2304108-2306147:-	3	novel	NA	NA	NA	NA	nonspecific	-0.0533613	noncoding	SR	70.8111	0.222482	0	53	2040	475	1565	23.2843	76.7157
HPSCSR.448.27	chr1:2315279-2324097:+	3	variant	AL590822.3	AL590822.3-201	ENSG00000287356.1	ENST00000659232.1	nonspecific	-0.0601178	noncoding	SR	46.6577	0.146594	94.0724	50	8819	6960	1859	78.9205	21.0795
HPSCSR.448.30	chr1:2315279-2324097:+	2	variant	AL590822.3	AL590822.3-202	ENSG00000287356.1	ENST00000661319.1	enriched	0.698787	noncoding	SR	27.1561	0.085322	95.7885	50	8819	6841	1978	77.5712	22.4288
HPSCLR.14416.1	chr1:2316210-2319251:+	2	variant	AL590822.3	AL590822.3-201	ENSG00000287356.1	ENST00000659232.1	enriched	1.3308	noncoding	LR	3.89591	0.012241	24.8264	8	3042	1782	1260	58.5799	41.4201
HPSCSR.448.32	chr1:2388506-2389909:+	1	novel	NA	NA	NA	NA	nonspecific	0.0511555	noncoding	SR	125.564	0.394508	0	5	1404	1404	0	100	0
HPSCSR.469.1	chr1:2321253-2391554:-	14	matching	MORN1	MORN1-203	ENSG00000116151.14	ENST00000378531.8	nonspecific	0.484858	coding	SR	393.84	1.23741	100	251	70302	1645	68657	2.3399	97.6601
HPSCSR.469.2	chr1:2332126-2391687:-	12	matching	MORN1	MORN1-209	ENSG00000116151.14	ENST00000606372.5	nonspecific	0.214413	coding	SR	92.8225	0.291639	100	200	59562	1960	57602	3.29069	96.7093
HPSCSR.469.3	chr1:2355175-2388316:-	9	variant	MORN1	MORN1-202	ENSG00000116151.14	ENST00000378529.7	nonspecific	0.440842	coding	SR	300.818	0.945139	77.1333	9	33142	1157	31985	3.49104	96.509
HPSCSR.469.5	chr1:2363061-2388316:-	7	variant	MORN1	MORN1-206	ENSG00000116151.14	ENST00000469374.5	nonspecific	-0.528798	noncoding	SR	337.883	1.0616	64.9712	9	25256	9421	15835	37.302	62.698
HPSCSR.469.6	chr1:2371165-2387529:-	5	matching	MORN1	MORN1-206	ENSG00000116151.14	ENST00000469374.5	nonspecific	-0.401875	noncoding	SR	149.501	0.469716	100	5	16365	1907	14458	11.6529	88.3471
HPSCSR.469.7	chr1:2374853-2388337:-	5	matching	MORN1	MORN1-205	ENSG00000116151.14	ENST00000449373.2	nonspecific	-0.281421	coding	SR	95.595	0.30035	100	8	13485	4764	8721	35.3281	64.6719
HPSCSR.469.10	chr1:2387056-2388316:-	2	matching	MORN1	MORN1-207	ENSG00000116151.14	ENST00000475812.1	nonspecific	0.242626	coding	LR+SR	50.066	0.157303	100	9	1261	552	709	43.7748	56.2252
HPSCSR.469.9	chr1:2388004-2389996:-	2	matching	MORN1	MORN1-208	ENSG00000116151.14	ENST00000494279.2	nonspecific	0.285403	coding	LR+SR	37.5499	0.117978	100	3	1993	406	1587	20.3713	79.6287
HPSCSR.469.11	chr1:2350414-2352820:-	1	matching	AL513477.1	AL513477.1-201	ENSG00000269896.2	ENST00000602865.1	nonspecific	0.569109	noncoding	LR+SR	401.987	1.263	100	8	2407	2407	0	100	0
HPSCSR.469.15	chr1:2385372-2388509:-	1	matching	MORN1	MORN1-210	ENSG00000116151.14	ENST00000607031.1	nonspecific	0.0409803	noncoding	LR+SR	150.368	0.472442	100	5	3138	3138	0	100	0
HPSCSR.469.13	chr1:2326201-2326693:-	1	matching	AL589739.1	AL589739.1-201	ENSG00000272161.1	ENST00000607720.1	nonspecific	0.626045	noncoding	SR	116.237	0.365206	100	12	493	493	0	100	0
HPSCSR.469.14	chr1:2363061-2363628:-	1	matching	AL513477.2	AL513477.2-201	ENSG00000272420.1	ENST00000607858.1	nonspecific	-0.0906985	noncoding	SR	97.2828	0.305653	100	0	568	568	0	100	0
HPSCSR.469.17	chr1:2396364-2397116:-	1	novel	NA	NA	NA	NA	nonspecific	-0.156182	noncoding	SR	265.995	0.835729	0	10	753	753	0	100	0
HPSCSR.469.18	chr1:2397218-2399413:-	1	novel	NA	NA	NA	NA	nonspecific	-0.123044	noncoding	SR	347.88	1.09301	0	9	2196	2196	0	100	0
HPSCSR.469.19	chr1:2399515-2400846:-	1	novel	NA	NA	NA	NA	nonspecific	0.0625236	noncoding	SR	571.16	1.79453	0	12	1332	1332	0	100	0
HPSCSR.448.33	chr1:2391843-2403064:+	8	matching	RER1	RER1-201	ENSG00000157916.20	ENST00000306256.13	nonspecific	0.217695	coding	SR	31.9422	0.100359	100	2175	11222	695	10527	6.19319	93.8068
HPSCSR.448.35	chr1:2391890-2402316:+	7	variant	RER1	RER1-201	ENSG00000157916.20	ENST00000306256.13	nonspecific	0.217221	coding	SR	5097.46	16.0157	79.2806	2141	10427	637	9790	6.10914	93.8909
HPSCSR.448.34	chr1:2391841-2405436:+	7	matching	RER1	RER1-209	ENSG00000157916.20	ENST00000605895.6	nonspecific	-0.0559127	coding	LR+SR	1803.12	5.66524	100	2176	13596	3028	10568	22.2713	77.7287
HPSCSR.448.37	chr1:2394005-2403216:+	6	matching	RER1	RER1-207	ENSG00000157916.20	ENST00000488353.2	nonspecific	-0.205816	coding	LR+SR	6833.16	21.4691	100	0	9212	2469	6743	26.802	73.198
HPSCSR.448.36	chr1:2393174-2402316:+	6	matching	RER1	RER1-205	ENSG00000157916.20	ENST00000443438.5	nonspecific	0.0962465	coding	SR	950.746	2.98715	100	20	9143	540	8603	5.90616	94.0938
HPSCSR.448.38	chr1:2391775-2405442:+	6	matching	RER1	RER1-203	ENSG00000157916.20	ENST00000378513.7	nonspecific	-0.477559	coding	SR	271.051	0.851617	100	2214	13668	3000	10668	21.9491	78.0509
HPSCSR.448.40	chr1:2391857-2396367:+	2	matching	RER1	RER1-208	ENSG00000157916.20	ENST00000493207.1	nonspecific	-0.078226	coding	LR+SR	832.993	2.61718	100	2168	4511	686	3825	15.2073	84.7927
HPSCLR.14418.4	chr1:2401951-2403227:+	2	matching	RER1	RER1-206	ENSG00000157916.20	ENST00000462129.1	nonspecific	-0.126612	coding	LR	704.216	2.21258	100	5	1277	585	692	45.8105	54.1895
HPSCSR.448.41	chr1:2405840-2406487:+	1	novel	NA	NA	NA	NA	nonspecific	0.064965	coding	SR	142.245	0.44692	0	18	648	648	0	100	0
HPSCSR.469.20	chr1:2404819-2412571:-	6	matching	PEX10	PEX10-202	ENSG00000157911.10	ENST00000447513.6	nonspecific	0.438707	coding	LR+SR	5567.54	17.4927	100	439	7753	1997	5756	25.7578	74.2422
HPSCSR.469.21	chr1:2403964-2412530:-	6	matching	PEX10	PEX10-201	ENSG00000157911.10	ENST00000288774.7	nonspecific	0.499364	coding	SR	1172.56	3.68408	100	461	8567	2871	5696	33.5123	66.4877
HPSCSR.469.22	chr1:2406518-2412535:-	5	matching	PEX10	PEX10-206	ENSG00000157911.10	ENST00000510434.1	nonspecific	0.149299	coding	LR+SR	87.6661	0.275438	100	456	6018	907	5111	15.0715	84.9285
HPSCSR.469.25	chr1:2408530-2413797:-	3	matching	PEX10	PEX10-205	ENSG00000157911.10	ENST00000508384.5	nonspecific	0.298277	coding	SR	267.086	0.839159	100	90	5268	611	4657	11.5983	88.4017
HPSCSR.469.24	chr1:2408604-2410836:-	3	matching	PEX10	PEX10-203	ENSG00000157911.10	ENST00000502666.1	nonspecific	0.457877	coding	SR	140.846	0.442523	100	4	2233	653	1580	29.2432	70.7568
HPSCSR.477.11	chr1:2509057-2509796:+	1	novel	NA	NA	NA	NA	nonspecific	0.39945	coding	SR	347.462	1.09169	0	33	740	740	0	100	0
HPSCSR.468.21	chr1:2508537-2526596:-	19	matching	PANK4	PANK4-201	ENSG00000157881.15	ENST00000378466.9	nonspecific	0.23308	coding	LR+SR	4186.3	13.1529	100	463	18060	2641	15419	14.6235	85.3765
HPSCSR.468.22	chr1:2508795-2520901:-	16	matching	PANK4	PANK4-210	ENSG00000157881.15	ENST00000505228.5	nonspecific	0.327264	coding	LR+SR	303.64	0.954006	100	14	12107	1913	10194	15.8008	84.1992
HPSCSR.468.24	chr1:2508847-2514085:-	8	variant	PANK4	PANK4-210	ENSG00000157881.15	ENST00000505228.5	nonspecific	0.370875	coding	SR	708.343	2.22554	41.6623	19	5239	1223	4016	23.3441	76.6559
HPSCSR.468.23	chr1:2509793-2514403:-	8	matching	PANK4	PANK4-208	ENSG00000157881.15	ENST00000502512.1	nonspecific	0.409822	coding	LR+SR	395.116	1.24141	100	21	4611	706	3905	15.3112	84.6888
HPSCSR.468.25	chr1:2519204-2526575:-	6	matching	PANK4	PANK4-205	ENSG00000157881.15	ENST00000486396.1	enriched	0.732705	coding	LR+SR	372.876	1.17154	100	460	7372	879	6493	11.9235	88.0765
HPSCSR.468.27	chr1:2510293-2513013:-	4	matching	PANK4	PANK4-204	ENSG00000157881.15	ENST00000471361.1	nonspecific	0.196684	coding	LR+SR	205.148	0.644556	100	19	2721	722	1999	26.5344	73.4656
HPSCSR.468.28	chr1:2520840-2526596:-	3	matching	PANK4	PANK4-209	ENSG00000157881.15	ENST00000502770.2	nonspecific	0.345015	coding	SR	149.561	0.469904	100	463	5757	1041	4716	18.0823	81.9177
HPSCSR.468.29	chr1:2521261-2526187:-	3	matching	PANK4	PANK4-207	ENSG00000157881.15	ENST00000491212.1	nonspecific	-0.189973	coding	SR	68.9943	0.216773	100	207	4927	725	4202	14.7148	85.2852
HPSCSR.468.30	chr1:2514413-2515937:-	2	matching	PANK4	PANK4-212	ENSG00000157881.15	ENST00000515423.1	nonspecific	0.321115	noncoding	LR+SR	432.203	1.35794	100	18	1525	430	1095	28.1967	71.8033
HPSCSR.468.32	chr1:2521367-2526597:-	2	matching	PANK4	PANK4-211	ENSG00000157881.15	ENST00000514922.1	nonspecific	0.187492	coding	LR+SR	230.521	0.724273	100	463	5231	568	4663	10.8583	89.1417
HPSCSR.468.31	chr1:2512406-2514085:-	2	matching	PANK4	PANK4-206	ENSG00000157881.15	ENST00000487804.1	nonspecific	0.368166	coding	LR+SR	221.134	0.694783	100	19	1680	718	962	42.7381	57.2619
HPSCSR.643.4	chr1:5862811-5992424:-	27	variant	NPHP4	NPHP4-201	ENSG00000131697.18	ENST00000378156.9	depleted	-1.84089	coding	SR	225.898	0.70975	99.9798	253	129614	7121	122493	5.49401	94.506
HPSCSR.643.6	chr1:5874905-5992424:-	21	variant	NPHP4	NPHP4-201	ENSG00000131697.18	ENST00000378156.9	nonspecific	-0.350302	coding	SR	261.306	0.820997	65.1665	253	117520	11191	106329	9.52263	90.4774
HPSCSR.643.7	chr1:5879505-5992473:-	20	matching	NPHP4	NPHP4-211	ENSG00000131697.18	ENST00000622020.4	nonspecific	0.377841	coding	SR	28.0364	0.088088	100	248	112969	3004	109965	2.65914	97.3409
HPSCSR.643.10	chr1:5867082-5873841:-	3	matching	NPHP4	NPHP4-206	ENSG00000131697.18	ENST00000468253.1	nonspecific	0.246693	coding	LR+SR	176.661	0.555051	100	13	6760	781	5979	11.5533	88.4467
HPSCSR.643.9	chr1:5862811-5868375:-	3	matching	NPHP4	NPHP4-202	ENSG00000131697.18	ENST00000378161.5	nonspecific	0.633531	coding	LR+SR	109.724	0.344741	100	2	5565	4370	1195	78.5265	21.4735
HPSCSR.643.8	chr1:5862811-5867652:-	3	matching	NPHP4	NPHP4-204	ENSG00000131697.18	ENST00000460696.1	nonspecific	-0.096476	noncoding	LR+SR	93.5385	0.293889	100	18	4842	3967	875	81.929	18.071
HPSCSR.643.12	chr1:5876879-5882849:-	2	matching	NPHP4	NPHP4-207	ENSG00000131697.18	ENST00000470763.1	enriched	0.858861	noncoding	LR+SR	209.149	0.657125	100	11	5971	3156	2815	52.8555	47.1445
HPSCSR.643.11	chr1:5874905-5877466:-	2	matching	NPHP4	NPHP4-210	ENSG00000131697.18	ENST00000506941.1	nonspecific	0.508454	coding	LR+SR	77.0397	0.242051	100	3	2562	570	1992	22.2482	77.7518
HPSCLR.14447.2	chr1:5992262-6101193:+	16	matching	KCNAB2	KCNAB2-206	ENSG00000069424.15	ENST00000378097.6	depleted	-1.41692	coding	LR	19.9733	0.062754	100	41	108932	4302	104630	3.94925	96.0507
HPSCSR.648.3	chr1:6026163-6101178:+	15	matching	KCNAB2	KCNAB2-203	ENSG00000069424.15	ENST00000352527.6	nonspecific	-0.20408	coding	LR+SR	40.3854	0.126887	100	13	75016	4001	71015	5.33353	94.6665
HPSCLR.14447.4	chr1:5992639-6101188:+	15	matching	KCNAB2	KCNAB2-242	ENSG00000069424.15	ENST00000666163.1	nonspecific	-0.473033	coding	LR	10.7671	0.033829	100	221	108550	3878	104672	3.57255	96.4275
HPSCSR.648.6	chr1:6026327-6101099:+	14	matching	KCNAB2	KCNAB2-217	ENSG00000069424.15	ENST00000481789.2	nonspecific	-0.260967	coding	SR	78.5122	0.246678	100	46	74773	4769	70004	6.37797	93.622
HPSCSR.648.7	chr1:5992731-6098508:+	13	matching	KCNAB2	KCNAB2-224	ENSG00000069424.15	ENST00000654144.1	depleted	-0.668107	coding	SR	99.274	0.311909	100	236	105778	2954	102824	2.79264	97.2074
HPSCSR.648.16	chr1:6090296-6096700:+	5	matching	KCNAB2	KCNAB2-239	ENSG00000069424.15	ENST00000663419.1	nonspecific	-0.267799	coding	LR+SR	277.442	0.871694	100	13	6405	547	5858	8.5402	91.4598
HPSCSR.648.17	chr1:6026347-6082816:+	5	matching	KCNAB2	KCNAB2-220	ENSG00000069424.15	ENST00000652845.1	nonspecific	-0.34749	coding	LR+SR	36.8081	0.115647	100	45	56470	932	55538	1.65043	98.3496
HPSCSR.648.20	chr1:6073415-6087511:+	4	matching	KCNAB2	KCNAB2-240	ENSG00000069424.15	ENST00000663671.1	nonspecific	-0.110264	coding	LR+SR	38.6535	0.121445	100	16	14097	526	13571	3.73129	96.2687
HPSCSR.648.22	chr1:5992675-6018968:+	2	matching	KCNAB2	KCNAB2-227	ENSG00000069424.15	ENST00000655748.1	nonspecific	-0.461586	noncoding	SR	75.1956	0.236257	100	227	26294	448	25846	1.70381	98.2962
HPSCSR.649.1	chr1:6101787-6180321:-	42	matching	CHD5	CHD5-201	ENSG00000116254.18	ENST00000262450.8	enriched	1.43508	coding	SR	185.29	0.582161	100	91	78535	9850	68685	12.5422	87.4578
HPSCSR.649.4	chr1:6192930-6209389:-	5	matching	RPL22	RPL22-203	ENSG00000116251.11	ENST00000465335.1	nonspecific	0.522529	coding	LR+SR	143.409	0.450575	100	92	16460	806	15654	4.89672	95.1033
HPSCSR.649.7	chr1:6185020-6199595:-	4	matching	RPL22	RPL22-201	ENSG00000116251.11	ENST00000234875.9	enriched	0.773224	coding	LR+SR	117936	370.543	100	39811	14576	2061	12515	14.1397	85.8603
HPSCSR.649.9	chr1:6186615-6200842:-	4	matching	RPL22	RPL22-207	ENSG00000116251.11	ENST00000497965.5	enriched	1.18747	coding	LR+SR	21810.7	68.527	100	262	14228	786	13442	5.52432	94.4757
HPSCSR.649.10	chr1:6192927-6203494:-	4	matching	RPL22	RPL22-202	ENSG00000116251.11	ENST00000462296.5	nonspecific	0.646138	coding	SR	2862.34	8.9932	100	1	10568	600	9968	5.67752	94.3225
HPSCSR.649.8	chr1:6186723-6199553:-	4	matching	RPL22	RPL22-204	ENSG00000116251.11	ENST00000465387.5	enriched	1.28071	coding	SR	2261.81	7.10638	100	39815	12831	508	12323	3.95916	96.0408
HPSCSR.649.12	chr1:6186575-6199563:-	3	matching	RPL22	RPL22-206	ENSG00000116251.11	ENST00000480661.1	enriched	0.888462	noncoding	LR+SR	4890.79	15.3664	100	39820	12989	2279	10710	17.5456	82.4544
HPSCSR.649.11	chr1:6204840-6205780:-	3	matching	AL031847.1	AL031847.1-201	ENSG00000226944.1	ENST00000455744.1	nonspecific	0.147908	noncoding	SR	182.878	0.574586	100	14	941	378	563	40.17	59.83
HPSCLR.14446.1	chr1:6128007-6129647:-	1	variant	CHD5	CHD5-205	ENSG00000116254.18	ENST00000491020.1	enriched	2.32837	coding	LR	82.6255	0.259601	33.5913	1	1641	1641	0	100	0
HPSCSR.649.15	chr1:6218366-6219233:-	1	novel	NA	NA	NA	NA	nonspecific	-0.356994	noncoding	SR	43.9908	0.138215	0	6	868	868	0	100	0
HPSCSR.648.23	chr1:6206119-6221299:+	18	matching	RNF207	RNF207-201	ENSG00000158286.13	ENST00000377939.5	depleted	-1.11343	coding	SR	32.6948	0.102724	100	53	15181	3981	11200	26.2236	73.7764
HPSCSR.648.26	chr1:6205403-6210900:+	9	variant	RNF207	RNF207-201	ENSG00000158286.13	ENST00000377939.5	nonspecific	-0.335592	coding	SR	100.536	0.315874	29.063	27	5498	3475	2023	63.2048	36.7952
HPSCSR.648.28	chr1:6208618-6210900:+	6	matching	RNF207	RNF207-206	ENSG00000158286.13	ENST00000485539.5	depleted	-0.733766	coding	SR	98.3027	0.308857	100	8	2283	1413	870	61.8922	38.1078
HPSCSR.648.35	chr1:6211035-6221299:+	3	variant	RNF207	RNF207-201	ENSG00000158286.13	ENST00000377939.5	depleted	-0.821191	noncoding	SR	29.584	0.09295	69.6307	31	10265	8651	1614	84.2767	15.7233
HPSCLR.14450.1	chr1:6215332-6221290:+	2	variant	RNF207	RNF207-209	ENSG00000158286.13	ENST00000496676.5	nonspecific	-0.276525	noncoding	LR	58.1133	0.182586	54.6689	2	5959	5093	866	85.4674	14.5326
HPSCSR.648.37	chr1:6234509-6235699:+	1	variant	LINC00337	LINC00337-203	ENSG00000225077.3	ENST00000650463.1	nonspecific	0.316458	noncoding	SR	101.72	0.319596	18.2353	11	1191	1191	0	100	0
HPSCSR.649.16	chr1:6223491-6235972:-	6	matching	ICMT	ICMT-203	ENSG00000116237.16	ENST00000489498.5	nonspecific	0.434234	coding	LR+SR	404.536	1.27101	100	1515	12482	2612	9870	20.9261	79.0739
HPSCSR.649.17	chr1:6221193-6235964:-	5	matching	ICMT	ICMT-201	ENSG00000116237.16	ENST00000343813.10	enriched	1.11171	coding	LR+SR	27094	85.1266	100	1527	14772	4795	9977	32.4601	67.5399
HPSCSR.649.18	chr1:6224599-6235972:-	4	matching	ICMT	ICMT-202	ENSG00000116237.16	ENST00000474756.1	enriched	0.888602	coding	SR	659.777	2.07295	100	1515	11374	1227	10147	10.7878	89.2122
HPSCSR.648.40	chr1:6235975-6239444:+	5	variant	LINC00337	LINC00337-202	ENSG00000225077.3	ENST00000441724.1	enriched	4.41264	noncoding	SR	249.901	0.785165	99.7364	1514	3470	1904	1566	54.8703	45.1297
HPSCSR.648.39	chr1:6235975-6239444:+	5	variant	LINC00337	LINC00337-202	ENSG00000225077.3	ENST00000441724.1	enriched	1.52306	noncoding	SR	191.58	0.601927	100	1514	3470	2251	1219	64.8703	35.1297
HPSCSR.648.43	chr1:6235975-6239444:+	4	variant	LINC00337	LINC00337-202	ENSG00000225077.3	ENST00000441724.1	enriched	2.60221	noncoding	SR	201.843	0.634172	100	1514	3470	2880	590	82.9971	17.0029
HPSCSR.648.42	chr1:6235975-6239444:+	4	variant	LINC00337	LINC00337-202	ENSG00000225077.3	ENST00000441724.1	enriched	2.80316	noncoding	SR	196.197	0.61643	83.7434	1514	3470	2066	1404	59.5389	40.4611
HPSCSR.648.44	chr1:6237771-6239444:+	2	matching	LINC00337	LINC00337-201	ENSG00000225077.3	ENST00000429480.2	enriched	1.89488	noncoding	LR+SR	811.113	2.54844	100	11	1674	1302	372	77.7778	22.2222
HPSCSR.649.21	chr1:6244612-6245113:-	1	novel	NA	NA	NA	NA	enriched	7.729	noncoding	SR	2296.15	7.21427	0	57	502	502	0	100	0
HPSCSR.649.22	chr1:6247353-6261098:-	6	matching	GPR153	GPR153-201	ENSG00000158292.7	ENST00000377893.3	nonspecific	-0.031854	coding	SR	6.12608	0.019248	100	324	13746	4198	9548	30.5398	69.4602
HPSCSR.649.24	chr1:6245575-6261098:-	5	variant	GPR153	GPR153-201	ENSG00000158292.7	ENST00000377893.3	enriched	0.772051	coding	SR	1934.26	6.07725	100	324	15524	6412	9112	41.3038	58.6962
HPSCSR.649.25	chr1:6245575-6261098:-	5	variant	GPR153	GPR153-201	ENSG00000158292.7	ENST00000377893.3	enriched	1.26964	coding	SR	691.158	2.17155	100	324	15524	11786	3738	75.9212	24.0788
HPSCSR.649.26	chr1:6245575-6261098:-	4	variant	GPR153	GPR153-201	ENSG00000158292.7	ENST00000377893.3	enriched	1.25229	coding	SR	380.23	1.19464	100	324	15524	13973	1551	90.009	9.99098
HPSCSR.649.27	chr1:6245575-6261098:-	3	variant	GPR153	GPR153-201	ENSG00000158292.7	ENST00000377893.3	enriched	1.1578	coding	SR	371.061	1.16584	100	324	15524	14409	1115	92.8176	7.18243
HPSCSR.648.41	chr1:6244179-6245578:+	4	matching	HES3	HES3-201	ENSG00000173673.8	ENST00000377898.4	enriched	21.7449	coding	LR+SR	17417.4	54.7238	100	3878	1400	710	690	50.7143	49.2857
HPSCLR.14455.1	chr1:6325500-6328919:+	2	novel	NA	NA	NA	NA	nonspecific	0.0108311	noncoding	LR	49.2441	0.15472	0	1	3420	1529	1891	44.7076	55.2924
HPSCSR.649.30	chr1:6264273-6393766:-	9	matching	ACOT7	ACOT7-209	ENSG00000097021.19	ENST00000545482.5	nonspecific	0.341527	coding	LR+SR	28196.7	88.5912	100	360	129494	1804	127690	1.39311	98.6069
HPSCSR.649.31	chr1:6264273-6385813:-	9	matching	ACOT7	ACOT7-204	ENSG00000097021.19	ENST00000377855.6	enriched	0.951441	coding	SR	1334.84	4.19395	100	56	121541	1614	119927	1.32795	98.6721
HPSCSR.649.34	chr1:6264269-6393361:-	9	matching	ACOT7	ACOT7-210	ENSG00000097021.19	ENST00000608083.5	enriched	0.740342	coding	LR+SR	7.36169	0.02313	100	1640	129093	1403	127690	1.08681	98.9132
HPSCLR.14456.5	chr1:6264273-6339590:-	8	variant	ACOT7	ACOT7-210	ENSG00000097021.19	ENST00000608083.5	enriched	0.898626	coding	LR	214.889	0.67516	83.7491	40	75318	1186	74132	1.57466	98.4253
HPSCSR.649.45	chr1:6415232-6419903:-	3	variant	HES2	HES2-201	ENSG00000069812.11	ENST00000377834.8	nonspecific	0.14085	coding	SR	95.4102	0.29977	99.6246	78	4672	4512	160	96.5753	3.42466
HPSCSR.649.46	chr1:6441062-6444482:-	1	variant	AL031848.1	AL031848.1-201	ENSG00000231868.1	ENST00000419034.1	enriched	1.50876	noncoding	SR	152.69	0.479737	38.7464	8	3421	3421	0	100	0
HPSCSR.653.1	chr1:6445934-6447334:-	1	variant	AL031848.1	AL031848.1-201	ENSG00000231868.1	ENST00000419034.1	enriched	0.954691	noncoding	SR	119.318	0.374885	27.0655	76	1401	1401	0	100	0
HPSCSR.653.2	chr1:6447457-6448470:-	1	novel	NA	NA	NA	NA	enriched	1.33001	noncoding	SR	294.897	0.926538	0	41	1014	1014	0	100	0
HPSCSR.650.5	chr1:6424788-6456671:+	11	matching	ESPN	ESPN-215	ENSG00000187017.17	ENST00000636330.1	nonspecific	0.658228	coding	SR	348.338	1.09444	100	118	31884	4731	27153	14.8382	85.1618
HPSCSR.650.7	chr1:6448043-6460399:+	8	matching	ESPN	ESPN-204	ENSG00000187017.17	ENST00000461727.6	enriched	1.05969	coding	LR+SR	628.038	1.97323	100	240	12357	1339	11018	10.836	89.164
HPSCLR.14460.2	chr1:6451717-6460405:+	4	matching	ESPN	ESPN-208	ENSG00000187017.17	ENST00000477679.2	enriched	1.08494	coding	LR	121.256	0.380974	100	20	8689	879	7810	10.1162	89.8838
HPSCSR.650.13	chr1:6491727-6541827:+	5	variant	RNU6-731P	RNU6-731P-201	ENSG00000253022.1	ENST00000517213.1	nonspecific	-0.567502	noncoding	SR	31.9907	0.100512	100	162	50101	5081	45020	10.1415	89.8585
HPSCSR.650.51	chr1:6545177-6549254:+	1	variant	AL591866.1	AL591866.1-201	ENSG00000229519.2	ENST00000456162.2	nonspecific	-0.370743	noncoding	SR	345.411	1.08525	100	4	4078	4078	0	100	0
HPSCSR.650.54	chr1:6549709-6550389:+	1	novel	NA	NA	NA	NA	nonspecific	-0.291737	noncoding	SR	65.3166	0.205218	0	3	681	681	0	100	0
HPSCSR.649.47	chr1:6466506-6533385:-	26	variant	PLEKHG5	PLEKHG5-203	ENSG00000171680.22	ENST00000377728.7	nonspecific	0.353077	coding	SR	436.191	1.37047	98.2286	7	66880	7885	58995	11.7898	88.2102
HPSCSR.649.49	chr1:6467122-6497390:-	22	matching	PLEKHG5	PLEKHG5-208	ENSG00000171680.22	ENST00000400915.7	nonspecific	0.126744	coding	SR	161.411	0.507138	100	204	30269	3697	26572	12.2138	87.7862
HPSCSR.649.52	chr1:6467122-6496696:-	21	matching	PLEKHG5	PLEKHG5-204	ENSG00000171680.22	ENST00000377732.5	nonspecific	0.252738	coding	SR	240.62	0.756004	100	17	29575	3753	25822	12.6898	87.3102
HPSCSR.649.53	chr1:6466092-6485954:-	21	matching	PLEKHG5	PLEKHG5-207	ENSG00000171680.22	ENST00000400913.5	enriched	1.7733	coding	SR	57.9924	0.182206	100	101	19863	4698	15165	23.652	76.348
HPSCSR.649.56	chr1:6466092-6490580:-	21	matching	PLEKHG5	PLEKHG5-201	ENSG00000171680.22	ENST00000340850.9	nonspecific	0.542239	coding	SR	5.54047	0.017408	100	59	24489	4715	19774	19.2535	80.7465
HPSCSR.649.54	chr1:6466092-6485469:-	21	matching	PLEKHG5	PLEKHG5-211	ENSG00000171680.22	ENST00000535355.5	nonspecific	0.659985	coding	SR	3.95353	0.012422	100	82	19378	4725	14653	24.3833	75.6167
HPSCLR.14458.1	chr1:6467122-6477658:-	20	variant	PLEKHG5	PLEKHG5-203	ENSG00000171680.22	ENST00000377728.7	enriched	0.983466	coding	LR	1297.26	4.07587	98.2286	24	10537	3549	6988	33.6813	66.3187
HPSCSR.649.57	chr1:6466506-6485469:-	20	variant	PLEKHG5	PLEKHG5-211	ENSG00000171680.22	ENST00000535355.5	nonspecific	0.521233	coding	SR	460.57	1.44707	91.2381	82	18964	4766	14198	25.1318	74.8682
HPSCSR.649.58	chr1:6466092-6477588:-	19	matching	PLEKHG5	PLEKHG5-210	ENSG00000171680.22	ENST00000489097.5	nonspecific	0.36327	coding	SR	114.909	0.361034	100	29	11497	4968	6529	43.2113	56.7887
HPSCLR.14458.2	chr1:6467122-6474266:-	14	variant	PLEKHG5	PLEKHG5-203	ENSG00000171680.22	ENST00000377728.7	enriched	1.01488	coding	LR	66.561	0.209128	83.6701	11	7145	3580	3565	50.105	49.895
HPSCSR.649.59	chr1:6521347-6554513:-	12	matching	NOL9	NOL9-201	ENSG00000162408.11	ENST00000377705.6	nonspecific	-0.0442097	coding	SR	2046.77	6.43076	100	1228	33167	6627	26540	19.9807	80.0193
HPSCSR.649.66	chr1:6467122-6471583:-	9	matching	PLEKHG5	PLEKHG5-209	ENSG00000171680.22	ENST00000487949.4	enriched	0.751917	coding	LR+SR	576.799	1.81225	100	259	4462	2664	1798	59.7042	40.2958
HPSCSR.649.65	chr1:6460786-6465470:-	9	matching	TNFRSF25	TNFRSF25-221	ENSG00000215788.10	ENST00000647810.1	nonspecific	-0.0789992	coding	SR	136.538	0.428988	100	23	4685	1770	2915	37.7801	62.2199
HPSCSR.649.68	chr1:6461434-6466107:-	9	matching	TNFRSF25	TNFRSF25-206	ENSG00000215788.10	ENST00000414040.6	nonspecific	-0.488639	coding	SR	68.7451	0.21599	100	88	4674	1198	3476	25.6312	74.3688
HPSCSR.649.69	chr1:6466506-6471639:-	9	variant	PLEKHG5	PLEKHG5-209	ENSG00000171680.22	ENST00000487949.4	enriched	0.818284	coding	LR+SR	11.1426	0.035009	85.473	258	5134	3404	1730	66.3031	33.6969
HPSCSR.649.71	chr1:6461994-6465272:-	7	matching	TNFRSF25	TNFRSF25-210	ENSG00000215788.10	ENST00000469691.5	nonspecific	-0.16256	coding	SR	254.939	0.800993	100	7	3279	801	2478	24.4282	75.5718
HPSCSR.649.72	chr1:6462637-6465630:-	7	matching	TNFRSF25	TNFRSF25-214	ENSG00000215788.10	ENST00000481401.5	nonspecific	0.0512585	coding	SR	12.5125	0.039313	100	27	2994	764	2230	25.5177	74.4823
HPSCSR.649.74	chr1:6461151-6466099:-	6	matching	TNFRSF25	TNFRSF25-219	ENSG00000215788.10	ENST00000513135.5	nonspecific	-0.0691102	coding	SR	394.411	1.2392	100	87	4949	3483	1466	70.3779	29.6221
HPSCSR.649.76	chr1:6464111-6466099:-	5	matching	TNFRSF25	TNFRSF25-208	ENSG00000215788.10	ENST00000453341.1	nonspecific	0.0209402	coding	SR	340.401	1.0695	100	87	1989	798	1191	40.1207	59.8793
HPSCSR.649.77	chr1:6531995-6545017:-	5	matching	NOL9	NOL9-204	ENSG00000162408.11	ENST00000464383.1	nonspecific	-0.0894599	coding	SR	125.841	0.39538	100	9	13023	835	12188	6.41173	93.5883
HPSCSR.649.78	chr1:6461480-6463347:-	4	matching	TNFRSF25	TNFRSF25-207	ENSG00000215788.10	ENST00000453260.6	nonspecific	0.371297	coding	LR+SR	1266.07	3.97787	100	1	1868	984	884	52.6767	47.3233
HPSCSR.649.81	chr1:6461480-6463347:-	3	variant	TNFRSF25	TNFRSF25-207	ENSG00000215788.10	ENST00000453260.6	nonspecific	0.152332	noncoding	SR	232.437	0.730294	100	1	1868	1218	650	65.2034	34.7966
HPSCSR.649.80	chr1:6461756-6462607:-	3	matching	TNFRSF25	TNFRSF25-212	ENSG00000215788.10	ENST00000475730.5	nonspecific	0.0762124	coding	SR	183.395	0.576211	100	12	852	477	375	55.9859	44.0141
HPSCSR.649.82	chr1:6532229-6533385:-	2	matching	NOL9	NOL9-203	ENSG00000162408.11	ENST00000462798.1	nonspecific	-0.206325	coding	SR	409.175	1.28559	100	7	1157	638	519	55.1426	44.8574
HPSCSR.649.85	chr1:6549256-6550488:-	2	matching	NOL9	NOL9-202	ENSG00000162408.11	ENST00000460777.1	nonspecific	-0.585876	coding	SR	145.761	0.457968	100	26	1233	536	697	43.4712	56.5288
HPSCLR.14459.1	chr1:6494149-6497435:-	2	variant	PLEKHG5	PLEKHG5-208	ENSG00000171680.22	ENST00000400915.7	nonspecific	0.243458	noncoding	LR	59.1032	0.185696	4.00325	207	3287	2537	750	77.1828	22.8172
HPSCLR.14461.1	chr1:6521349-6523672:-	1	variant	NOL9	NOL9-201	ENSG00000162408.11	ENST00000377705.6	nonspecific	-0.412339	noncoding	LR	3821.02	12.0053	35.0687	7	2324	2324	0	100	0
HPSCSR.650.25	chr1:6579994-6589280:+	11	matching	ZBTB48	ZBTB48-202	ENSG00000204859.13	ENST00000377674.9	nonspecific	0.244618	coding	LR+SR	1566.05	4.92038	100	281	9287	2347	6940	25.2719	74.7281
HPSCSR.650.26	chr1:6580017-6588105:+	8	variant	ZBTB48	ZBTB48-202	ENSG00000204859.13	ENST00000377674.9	nonspecific	0.0737848	coding	SR	3.01291	0.009466	65.9565	277	8089	1548	6541	19.1371	80.8629
HPSCSR.650.29	chr1:6580017-6588105:+	7	variant	ZBTB48	ZBTB48-202	ENSG00000204859.13	ENST00000377674.9	nonspecific	-0.125973	coding	SR	885.067	2.78079	65.0618	277	8089	5146	2943	63.6173	36.3827
HPSCSR.650.27	chr1:6585302-6589280:+	7	matching	ZBTB48	ZBTB48-206	ENSG00000204859.13	ENST00000482360.5	nonspecific	-0.0439563	coding	LR+SR	476.541	1.49724	100	6	3979	2484	1495	62.4277	37.5723
HPSCSR.650.46	chr1:6580017-6582245:+	3	matching	ZBTB48	ZBTB48-203	ENSG00000204859.13	ENST00000435905.5	nonspecific	0.0134167	coding	LR+SR	1326.93	4.16908	100	277	2229	1001	1228	44.908	55.092
HPSCSR.650.44	chr1:6586207-6589280:+	3	matching	ZBTB48	ZBTB48-208	ENSG00000204859.13	ENST00000498342.5	nonspecific	-0.11079	coding	LR+SR	419.845	1.31911	100	2	3074	2461	613	80.0586	19.9414
HPSCSR.650.45	chr1:6580001-6582299:+	3	matching	ZBTB48	ZBTB48-201	ENSG00000204859.13	ENST00000319084.9	nonspecific	-0.401815	coding	LR+SR	32.0196	0.100603	100	281	2299	1050	1249	45.672	54.328
HPSCSR.650.47	chr1:6588687-6589280:+	2	matching	ZBTB48	ZBTB48-205	ENSG00000204859.13	ENST00000466941.1	nonspecific	0.554522	coding	LR+SR	237.933	0.747562	100	7	594	523	71	88.0471	11.9529
HPSCSR.650.53	chr1:6595562-6599038:+	1	novel	NA	NA	NA	NA	nonspecific	-0.650683	noncoding	SR	147.162	0.462368	0	6	3477	3477	0	100	0
HPSCSR.650.52	chr1:6603005-6603453:+	1	novel	NA	NA	NA	NA	depleted	-0.88888	coding	SR	37.4287	0.117597	0	64	449	449	0	100	0
HPSCSR.650.40	chr1:6613731-6624030:+	4	matching	PHF13	PHF13-201	ENSG00000116273.6	ENST00000377648.5	enriched	1.41793	coding	LR+SR	10969.5	34.4651	100	1145	10300	3632	6668	35.2621	64.7379
HPSCSR.649.93	chr1:6590724-6602869:-	4	matching	KLHL21	KLHL21-201	ENSG00000162413.16	ENST00000377658.8	nonspecific	-0.168426	coding	LR+SR	5016.6	15.7617	100	347	12146	4487	7659	36.9422	63.0578
HPSCSR.649.97	chr1:6590724-6603001:-	3	matching	KLHL21	KLHL21-202	ENSG00000162413.16	ENST00000377663.3	nonspecific	-0.114358	coding	LR+SR	345.151	1.08443	100	65	12278	6445	5833	52.4923	47.5077
HPSCSR.649.86	chr1:6634170-6701816:-	16	matching	DNAJC11	DNAJC11-202	ENSG00000007923.16	ENST00000377577.10	enriched	1.21353	coding	LR+SR	13989.7	43.9541	100	1357	67647	3201	64446	4.73192	95.2681
HPSCSR.649.87	chr1:6635113-6701924:-	15	matching	DNAJC11	DNAJC11-201	ENSG00000007923.16	ENST00000294401.11	enriched	0.707564	coding	LR+SR	205.14	0.64453	100	183	66812	2210	64602	3.30779	96.6922
HPSCSR.649.88	chr1:6645800-6701802:-	8	matching	DNAJC11	DNAJC11-203	ENSG00000007923.16	ENST00000426784.1	enriched	0.891983	coding	SR	883.957	2.77731	100	1356	56003	975	55028	1.74098	98.259
HPSCSR.649.90	chr1:6634168-6645057:-	7	matching	DNAJC11	DNAJC11-206	ENSG00000007923.16	ENST00000465508.5	nonspecific	0.0976438	coding	SR	591.1	1.85718	100	19	10890	3014	7876	27.6768	72.3232
HPSCSR.649.89	chr1:6645876-6701822:-	7	matching	DNAJC11	DNAJC11-210	ENSG00000007923.16	ENST00000473993.5	nonspecific	0.0359627	coding	SR	66.5385	0.209058	100	1358	55947	755	55192	1.34949	98.6505
HPSCSR.649.92	chr1:6653809-6701804:-	5	matching	DNAJC11	DNAJC11-211	ENSG00000007923.16	ENST00000485073.5	enriched	0.664355	coding	LR+SR	859.624	2.70085	100	1355	47996	613	47383	1.27719	98.7228
HPSCSR.649.94	chr1:6670461-6701819:-	4	matching	DNAJC11	DNAJC11-207	ENSG00000007923.16	ENST00000465911.1	nonspecific	0.57579	coding	SR	108.731	0.341622	100	1358	31359	745	30614	2.37571	97.6243
HPSCLR.14466.6	chr1:6641553-6644019:-	1	novel	DNAJC11	DNAJC11-209	ENSG00000007923.16	ENST00000472414.1	nonspecific	0.436846	noncoding	LR	138.666	0.435674	0	0	2467	2467	0	100	0
HPSCSR.650.35	chr1:6625230-6635586:+	6	variant	THAP3	THAP3-203	ENSG00000041988.15	ENST00000377627.7	nonspecific	0.176772	coding	SR	3030.1	9.52027	97.1262	295	10357	3080	7277	29.7383	70.2617
HPSCSR.650.31	chr1:6624866-6633565:+	6	matching	THAP3	THAP3-201	ENSG00000041988.15	ENST00000054650.8	nonspecific	-0.0729527	coding	SR	780.597	2.45256	100	16	8700	1366	7334	15.7011	84.2989
HPSCSR.650.33	chr1:6625225-6633121:+	6	matching	THAP3	THAP3-208	ENSG00000041988.15	ENST00000487819.5	nonspecific	0.111608	coding	LR+SR	99.7674	0.313459	100	297	7897	840	7057	10.637	89.363
HPSCSR.650.38	chr1:6625192-6635586:+	5	matching	THAP3	THAP3-203	ENSG00000041988.15	ENST00000377627.7	nonspecific	-0.440866	coding	SR	263.831	0.828931	100	300	10395	2053	8342	19.7499	80.2501
HPSCSR.650.36	chr1:6625181-6633368:+	5	matching	THAP3	THAP3-202	ENSG00000041988.15	ENST00000307896.10	nonspecific	0.106437	coding	LR+SR	173.733	0.545852	100	300	8188	1046	7142	12.7748	87.2252
HPSCSR.650.41	chr1:6625230-6633051:+	4	matching	THAP3	THAP3-204	ENSG00000041988.15	ENST00000472925.1	nonspecific	0.222353	coding	LR+SR	505.086	1.58693	100	295	7822	983	6839	12.5671	87.4329
HPSCSR.650.49	chr1:6625171-6628519:+	2	matching	THAP3	THAP3-207	ENSG00000041988.15	ENST00000484676.1	nonspecific	-0.169741	coding	SR	175.02	0.549895	100	299	3349	879	2470	26.2466	73.7534
HPSCSR.650.48	chr1:6628395-6630326:+	2	matching	THAP3	THAP3-205	ENSG00000041988.15	ENST00000480647.1	nonspecific	0.534046	noncoding	LR+SR	92.1461	0.289514	100	7	1932	336	1596	17.3913	82.6087
HPSCSR.649.101	chr1:6779806-6785003:-	1	variant	CAMTA1-DT	CAMTA1-DT-201	ENSG00000237436.1	ENST00000442889.1	nonspecific	0.581234	noncoding	SR	108.512	0.340933	100	84	5198	5198	0	100	0
HPSCLR.14466.7	chr1:6845837-6852012:-	1	novel	NA	NA	NA	NA	nonspecific	-0.597254	noncoding	LR	204.95	0.643932	0	3	6176	6176	0	100	0
HPSCSR.705.4	chr1:7693124-7694844:-	1	matching	AL359881.3	AL359881.3-201	ENSG00000270171.1	ENST00000602640.1	enriched	1.23721	noncoding	SR	124.661	0.391673	100	4	1721	1721	0	100	0
HPSCSR.705.5	chr1:7698303-7698872:-	1	matching	AL359881.2	AL359881.2-201	ENSG00000270035.1	ENST00000602973.1	enriched	1.18654	noncoding	SR	172.798	0.542915	100	12	570	570	0	100	0
HPSCSR.705.1	chr1:7700704-7704896:-	4	variant	AL359881.1	AL359881.1-201	ENSG00000269978.1	ENST00000602916.1	enriched	1.21691	coding	SR	275.74	0.866349	100	130	4193	2824	1369	67.3503	32.6497
HPSCSR.705.3	chr1:7700704-7700970:-	1	matching	AL359881.1	AL359881.1-201	ENSG00000269978.1	ENST00000602916.1	enriched	1.02731	noncoding	SR	393.773	1.2372	100	2	267	267	0	100	0
HPSCSR.668.8	chr1:6785552-6887787:+	5	matching	CAMTA1	CAMTA1-202	ENSG00000171735.19	ENST00000461311.1	nonspecific	0.120876	coding	LR+SR	362.003	1.13738	100	3458	102236	431	101805	0.421574	99.5784
HPSCLR.14467.2	chr1:6820179-7666167:+	5	variant	CAMTA1	CAMTA1-201	ENSG00000171735.19	ENST00000303635.12	enriched	0.789869	coding	LR	59.9294	0.188292	28.9031	16	845989	4859	841130	0.574357	99.4256
HPSCSR.668.10	chr1:6785480-6872038:+	4	matching	CAMTA1	CAMTA1-208	ENSG00000171735.19	ENST00000473578.5	enriched	0.772478	coding	LR+SR	13420.2	42.1648	100	3455	86559	567	85992	0.655045	99.345
HPSCSR.668.14	chr1:6785464-6888201:+	4	matching	CAMTA1	CAMTA1-209	ENSG00000171735.19	ENST00000476163.5	nonspecific	0.375138	coding	LR+SR	2232.91	7.01559	100	3461	102738	863	101875	0.840001	99.16
HPSCSR.668.9	chr1:6853052-6888150:+	4	matching	CAMTA1	CAMTA1-203	ENSG00000171735.19	ENST00000461580.5	nonspecific	0.0967469	noncoding	SR	966.797	3.03758	100	4	35099	826	34273	2.35334	97.6467
HPSCSR.668.13	chr1:6785491-6887865:+	4	matching	CAMTA1	CAMTA1-216	ENSG00000171735.19	ENST00000557126.5	nonspecific	0.368982	coding	SR	411.322	1.29233	100	3452	102375	486	101889	0.474725	99.5253
HPSCSR.668.11	chr1:6806988-6871858:+	4	matching	CAMTA1	CAMTA1-212	ENSG00000171735.19	ENST00000486138.1	nonspecific	-0.169067	coding	SR	271.544	0.853163	100	5	64871	392	64479	0.604276	99.3957
HPSCSR.668.12	chr1:6785518-6872019:+	4	matching	CAMTA1	CAMTA1-205	ENSG00000171735.19	ENST00000467404.6	nonspecific	0.268168	coding	SR	265.249	0.833387	100	3464	86502	546	85956	0.631199	99.3688
HPSCSR.668.17	chr1:6785454-6872053:+	3	matching	CAMTA1	CAMTA1-213	ENSG00000171735.19	ENST00000490738.5	nonspecific	0.404225	coding	LR+SR	1760.78	5.53219	100	3466	86600	538	86062	0.621247	99.3788
HPSCSR.668.16	chr1:6874056-6887842:+	3	matching	CAMTA1	CAMTA1-204	ENSG00000171735.19	ENST00000467267.1	nonspecific	-0.300322	noncoding	SR	189.822	0.596403	100	3	13787	664	13123	4.81613	95.1839
HPSCSR.668.15	chr1:6825110-6888188:+	3	matching	CAMTA1	CAMTA1-211	ENSG00000171735.19	ENST00000482934.1	nonspecific	0.10296	coding	SR	102.37	0.321637	100	22	63079	743	62336	1.17789	98.8221
HPSCSR.668.1	chr1:7736408-7778169:+	13	variant	CAMTA1	CAMTA1-215	ENSG00000171735.19	ENST00000495233.5	nonspecific	0.542966	coding	SR	182.262	0.57265	99.3532	12	41762	7036	34726	16.8479	83.1521
HPSCSR.668.3	chr1:7744961-7781432:+	10	variant	CAMTA1	CAMTA1-210	ENSG00000171735.19	ENST00000476864.1	nonspecific	0.386786	coding	SR	3852.32	12.1036	100	13	36472	7665	28807	21.0161	78.9839
HPSCSR.668.7	chr1:7772707-7779806:+	5	matching	VAMP3	VAMP3-202	ENSG00000049245.13	ENST00000470357.1	depleted	-0.723026	coding	LR+SR	917.211	2.88179	100	2	7100	954	6146	13.4366	86.5634
HPSCSR.668.6	chr1:7771296-7781432:+	5	matching	VAMP3	VAMP3-201	ENSG00000049245.13	ENST00000054666.11	depleted	-1.11012	coding	LR+SR	38.313	0.120376	100	2360	10137	2178	7959	21.4856	78.5144
HPSCSR.668.18	chr1:7777097-7778169:+	2	matching	VAMP3	VAMP3-203	ENSG00000049245.13	ENST00000487194.1	depleted	-0.758239	coding	LR+SR	259.629	0.815728	100	6	1073	274	799	25.5359	74.4641
HPSCSR.668.23	chr1:7776383-7776775:+	1	matching	Z98884.2	Z98884.2-201	ENSG00000269925.1	ENST00000602406.1	nonspecific	-0.512982	noncoding	SR	403.419	1.2675	100	3	393	393	0	100	0
HPSCSR.705.2	chr1:7705019-7736329:-	2	novel	NA	NA	NA	NA	nonspecific	0.37042	noncoding	SR	52.0346	0.163488	0	11	31311	24656	6655	78.7455	21.2545
HPSCSR.706.1	chr1:7810242-7827342:-	3	matching	Z98884.1	Z98884.1-201	ENSG00000236266.1	ENST00000451646.1	nonspecific	-0.563183	noncoding	SR	119.828	0.376489	100	39	17101	830	16271	4.85352	95.1465
HPSCSR.706.2	chr1:7810095-7819285:-	2	variant	Z98884.1	Z98884.1-201	ENSG00000236266.1	ENST00000451646.1	nonspecific	0.166931	noncoding	SR	154.6	0.485738	13.9759	4	9191	7875	1316	85.6816	14.3184
HPSCSR.668.27	chr1:7784703-7845177:+	21	variant	PER3	PER3-201	ENSG00000049246.14	ENST00000361923.2	depleted	-1.01371	coding	LR+SR	295.973	0.929917	100	28	60475	6616	53859	10.9401	89.0599
HPSCSR.668.26	chr1:7784703-7845177:+	21	matching	PER3	PER3-201	ENSG00000049246.14	ENST00000361923.2	nonspecific	-0.229706	coding	LR+SR	21.0238	0.066055	100	28	60475	6203	54272	10.2571	89.7429
HPSCSR.668.29	chr1:7784320-7803958:+	10	matching	PER3	PER3-203	ENSG00000049246.14	ENST00000377541.5	nonspecific	-0.45234	coding	LR+SR	323.89	1.01763	100	414	19639	1524	18115	7.76007	92.2399
HPSCSR.668.31	chr1:7803051-7810347:+	3	matching	PER3	PER3-204	ENSG00000049246.14	ENST00000463106.1	nonspecific	-0.147033	coding	SR	103.554	0.325356	100	6	7297	715	6582	9.79855	90.2015
HPSCSR.668.32	chr1:7836808-7842884:+	2	matching	PER3	PER3-206	ENSG00000049246.14	ENST00000494684.1	nonspecific	-0.280416	coding	LR+SR	23.2478	0.073042	100	1	6077	555	5522	9.1328	90.8672
HPSCSR.668.33	chr1:7787322-7788570:+	1	matching	PER3	PER3-207	ENSG00000049246.14	ENST00000602883.1	nonspecific	-0.323392	noncoding	LR+SR	118.607	0.37265	100	4	1249	1249	0	100	0
HPSCSR.668.42	chr1:7961711-7985505:+	7	matching	PARK7	PARK7-201	ENSG00000116288.13	ENST00000338639.10	nonspecific	0.566959	coding	LR+SR	43104.8	135.431	100	3925	23795	1127	22668	4.73629	95.2637
HPSCSR.668.41	chr1:7961692-7985505:+	7	matching	PARK7	PARK7-209	ENSG00000116288.13	ENST00000493678.5	nonspecific	0.272323	coding	LR+SR	5863.77	18.4234	100	3919	23814	1088	22726	4.56874	95.4313
HPSCSR.668.40	chr1:7961894-7985250:+	7	matching	PARK7	PARK7-203	ENSG00000116288.13	ENST00000377491.5	nonspecific	-0.467084	coding	SR	2821.65	8.86534	100	51	23357	977	22380	4.1829	95.8171
HPSCSR.668.45	chr1:7961663-7971048:+	6	matching	PARK7	PARK7-205	ENSG00000116288.13	ENST00000460192.5	enriched	0.742304	coding	SR	15622.9	49.0857	100	3902	9386	567	8819	6.04091	93.9591
HPSCSR.668.46	chr1:7961701-7985281:+	6	matching	PARK7	PARK7-204	ENSG00000116288.13	ENST00000377493.9	nonspecific	0.511382	coding	SR	2549.4	8.00996	100	3923	23581	795	22786	3.37136	96.6286
HPSCSR.668.47	chr1:7961748-7971521:+	5	matching	PARK7	PARK7-206	ENSG00000116288.13	ENST00000465354.5	nonspecific	0.518775	coding	LR+SR	4137.11	12.9984	100	3914	9774	949	8825	9.70943	90.2906
HPSCSR.711.1	chr1:7971954-7984834:-	3	variant	Y_RNA	Y_RNA.140-201	ENSG00000200344.1	ENST00000363474.1	nonspecific	0.00297947	noncoding	SR	208.72	0.655777	100	17	12881	7278	5603	56.5018	43.4982
HPSCLR.14473.1	chr1:7996318-7997568:+	1	variant	AL034417.4	AL034417.4-201	ENSG00000284747.1	ENST00000641354.1	nonspecific	-0.32308	noncoding	LR	13.2496	0.041629	5.85436	2	1251	1251	0	100	0
HPSCSR.714.1	chr1:7996447-7999779:-	1	variant	AL034417.3	AL034417.3-201	ENSG00000284716.1	ENST00000641100.1	nonspecific	-0.312979	noncoding	SR	40.849	0.128343	85.139	3	3333	3333	0	100	0
HPSCSR.668.49	chr1:7999543-8011729:+	2	variant	AL034417.4	AL034417.4-201	ENSG00000284747.1	ENST00000641354.1	nonspecific	-0.656926	noncoding	SR	85.5978	0.26894	73.584	1	12187	8957	3230	73.4963	26.5037
HPSCSR.710.9	chr1:8011727-8026309:-	4	matching	ERRFI1	ERRFI1-201	ENSG00000116285.13	ENST00000377482.10	nonspecific	0.423025	coding	LR+SR	10380.3	32.614	100	889	14583	3097	11486	21.2371	78.7629
HPSCSR.710.7	chr1:8014040-8026296:-	4	matching	ERRFI1	ERRFI1-205	ENSG00000116285.13	ENST00000487559.1	nonspecific	0.455412	coding	LR+SR	328.282	1.03143	100	892	12257	787	11470	6.42082	93.5792
HPSCSR.710.12	chr1:8013427-8015633:-	2	matching	ERRFI1	ERRFI1-202	ENSG00000116285.13	ENST00000467067.1	nonspecific	0.113479	coding	LR+SR	631.429	1.98389	100	10	2207	2097	110	95.0159	4.98414
HPSCSR.764.2	chr1:8317826-8344165:+	9	matching	SLC45A1	SLC45A1-202	ENSG00000162426.14	ENST00000471889.5	nonspecific	-0.0295582	coding	LR+SR	196.096	0.616115	100	24	26340	2784	23556	10.5695	89.4305
HPSCSR.764.5	chr1:8330138-8344157:+	5	matching	SLC45A1	SLC45A1-204	ENSG00000162426.14	ENST00000497660.5	nonspecific	0.479412	coding	LR+SR	18.503	0.058135	100	4	14020	1747	12273	12.4608	87.5392
HPSCSR.764.11	chr1:8512653-8513021:+	1	matching	AL096855.2	AL096855.2-201	ENSG00000270282.1	ENST00000605785.1	nonspecific	-0.390805	noncoding	LR+SR	195.989	0.615779	100	8	369	369	0	100	0
HPSCSR.764.17	chr1:8750430-8751087:+	1	matching	RPL7P11	RPL7P11-201	ENSG00000234619.1	ENST00000437586.1	nonspecific	-0.49398	coding	SR	139.513	0.438335	100	1644	658	658	0	100	0
HPSCSR.710.15	chr1:8352404-8817640:-	23	matching	RERE	RERE-204	ENSG00000142599.19	ENST00000400908.7	depleted	-0.864744	coding	SR	1032.21	3.24309	100	705	465237	8009	457228	1.72149	98.2785
HPSCLR.14479.1	chr1:8352406-8624380:-	21	variant	RERE	RERE-204	ENSG00000142599.19	ENST00000400908.7	nonspecific	0.355384	coding	LR	4150.11	13.0392	88.1134	9	271975	7057	264918	2.59472	97.4053
HPSCSR.710.17	chr1:8354093-8423666:-	13	matching	RERE	RERE-212	ENSG00000142599.19	ENST00000476556.5	nonspecific	-0.125945	coding	SR	356.348	1.11961	100	118	69574	4598	64976	6.60879	93.3912
HPSCSR.710.18	chr1:8436770-8817271:-	12	matching	RERE	RERE-220	ENSG00000142599.19	ENST00000659924.1	nonspecific	-0.464512	coding	SR	190.975	0.600024	100	76	380502	2990	377512	0.785804	99.2142
HPSCSR.710.21	chr1:8365876-8423666:-	4	matching	RERE	RERE-215	ENSG00000142599.19	ENST00000492766.5	nonspecific	-0.0399281	noncoding	SR	115.948	0.364298	100	118	57791	367	57424	0.635047	99.365
HPSCSR.710.22	chr1:8556476-8624380:-	3	matching	RERE	RERE-218	ENSG00000142599.19	ENST00000514428.1	enriched	1.04075	coding	SR	1310.75	4.11825	100	9	67905	273	67632	0.402032	99.598
HPSCSR.710.24	chr1:8365855-8423419:-	3	matching	RERE	RERE-205	ENSG00000142599.19	ENST00000460659.5	nonspecific	-0.151159	noncoding	SR	258.948	0.81359	100	22	57565	454	57111	0.788674	99.2113
HPSCSR.710.23	chr1:8365880-8424234:-	3	matching	RERE	RERE-208	ENSG00000142599.19	ENST00000465125.1	nonspecific	-0.425545	coding	SR	242.979	0.763416	100	72	58355	396	57959	0.678605	99.3214
HPSCSR.710.26	chr1:8363710-8364838:-	2	matching	RERE	RERE-206	ENSG00000142599.19	ENST00000464367.1	nonspecific	-0.212255	coding	LR+SR	127.02	0.399085	100	42	1129	639	490	56.5988	43.4012
HPSCLR.14481.1	chr1:8692345-8695606:-	1	novel	RERE	RERE-220	ENSG00000142599.19	ENST00000659924.1	nonspecific	-0.516824	noncoding	LR	105.337	0.330959	0	3	3262	3262	0	100	0
HPSCSR.710.27	chr1:8786211-8786913:-	1	matching	RPL7P7	RPL7P7-201	ENSG00000224315.2	ENST00000428803.2	nonspecific	-0.479313	coding	SR	79.0573	0.24839	100	4	703	703	0	100	0
HPSCSR.764.13	chr1:8753847-8806778:+	3	novel	AL357552.1	AL357552.1-201	ENSG00000226545.1	ENST00000445254.1	depleted	-0.780958	noncoding	SR	55.3155	0.173796	0	1	52932	19899	33033	37.5935	62.4065
HPSCSR.710.37	chr1:8861000-8878686:-	12	matching	ENO1	ENO1-201	ENSG00000074800.16	ENST00000234590.10	nonspecific	0.415777	coding	LR+SR	225935	709.864	100	53131	17687	1781	15906	10.0695	89.9305
HPSCLR.14489.2	chr1:8863114-8879092:-	10	matching	ENO1	ENO1-210	ENSG00000074800.16	ENST00000645609.1	enriched	1.10755	coding	LR	10877.4	34.1758	100	85	15979	1819	14160	11.3837	88.6163
HPSCSR.710.38	chr1:8861002-8871576:-	9	matching	ENO1	ENO1-203	ENSG00000074800.16	ENST00000464920.2	enriched	0.920189	coding	LR+SR	368618	1158.16	100	16	10575	2548	8027	24.0946	75.9054
HPSCSR.710.40	chr1:8867184-8878033:-	7	matching	ENO1	ENO1-215	ENSG00000074800.16	ENST00000646906.1	nonspecific	0.391483	coding	SR	687.49	2.16003	100	72	10850	548	10302	5.05069	94.9493
HPSCSR.710.39	chr1:8866361-8878267:-	7	matching	ENO1	ENO1-207	ENSG00000074800.16	ENST00000497492.1	enriched	0.685724	coding	SR	239.686	0.753071	100	30	11907	647	11260	5.43378	94.5662
HPSCSR.710.41	chr1:8866480-8878720:-	6	matching	ENO1	ENO1-214	ENSG00000074800.16	ENST00000646680.1	nonspecific	0.606019	coding	LR+SR	2517.73	7.91047	100	53068	12241	557	11684	4.55028	95.4497
HPSCSR.710.42	chr1:8868027-8878720:-	6	matching	ENO1	ENO1-211	ENSG00000074800.16	ENST00000646156.1	nonspecific	0.177825	coding	SR	1355.05	4.25744	100	53068	10694	622	10072	5.81635	94.1837
HPSCSR.710.44	chr1:8866009-8871944:-	6	matching	ENO1	ENO1-209	ENSG00000074800.16	ENST00000645600.1	nonspecific	0.00810143	coding	SR	183.127	0.575365	100	121	5936	605	5331	10.192	89.808
HPSCSR.710.45	chr1:8868049-8879190:-	5	matching	ENO1	ENO1-205	ENSG00000074800.16	ENST00000489867.2	nonspecific	0.181131	coding	SR	196.641	0.617828	100	138	11142	637	10505	5.71711	94.2829
HPSCLR.14489.5	chr1:8870947-8878692:-	3	matching	ENO1	ENO1-206	ENSG00000074800.16	ENST00000492343.2	nonspecific	0.544049	noncoding	LR	5768.33	18.1235	100	53131	7746	1247	6499	16.0986	83.9014
HPSCSR.764.18	chr1:8835162-8870504:+	8	novel	NA	NA	NA	NA	nonspecific	0.435191	noncoding	SR	1104.84	3.47128	0	0	35343	1575	33768	4.45633	95.5437
HPSCLR.14488.1	chr1:8879776-8881385:+	1	variant	ENO1-AS1	ENO1-AS1-201	ENSG00000230679.1	ENST00000442636.1	nonspecific	-0.068154	noncoding	LR	80.0412	0.251482	26.0965	6	1610	1610	0	100	0
HPSCSR.764.21	chr1:8893409-8894151:+	1	matching	HMGN2P17	HMGN2P17-201	ENSG00000238249.2	ENST00000425872.1	nonspecific	0.109314	coding	LR+SR	60.9592	0.191528	100	65	743	743	0	100	0
HPSCSR.778.2	chr1:9009410-9009717:+	1	novel	NA	NA	NA	NA	enriched	1.63137	noncoding	SR	258.339	0.811677	0	2	308	308	0	100	0
HPSCSR.796.5	chr1:9100305-9129102:-	4	matching	GPR157	GPR157-201	ENSG00000180758.12	ENST00000377411.5	depleted	-0.695975	coding	SR	50.2437	0.157861	100	73	28798	5197	23601	18.0464	81.9536
HPSCSR.796.7	chr1:9100305-9129102:-	3	variant	GPR157	GPR157-201	ENSG00000180758.12	ENST00000377411.5	nonspecific	-0.238914	coding	SR	97.227	0.305478	96.2478	73	28798	5002	23796	17.3693	82.6307
HPSCSR.796.11	chr1:9111169-9128781:-	2	matching	GPR157	GPR157-203	ENSG00000180758.12	ENST00000466131.1	nonspecific	-0.389945	coding	SR	20.3358	0.063893	100	109	17613	458	17155	2.60035	97.3996
HPSCSR.796.12	chr1:9148011-9185180:-	2	variant	MIR34AHG	MIR34AHG-204	ENSG00000228526.7	ENST00000635687.1	nonspecific	0.094757	noncoding	SR	283.741	0.891488	100	10	37170	30998	6172	83.3952	16.6048
HPSCSR.799.3	chr1:9182178-9192089:+	4	matching	LNCTAM34A	LNCTAM34A-204	ENSG00000234546.4	ENST00000657715.1	nonspecific	0.481272	noncoding	SR	4.97469	0.01563	100	168	9912	1265	8647	12.7623	87.2377
HPSCSR.799.11	chr1:9182214-9192089:+	3	variant	LNCTAM34A	LNCTAM34A-204	ENSG00000234546.4	ENST00000657715.1	nonspecific	0.339095	noncoding	SR	210.69	0.661968	97.1542	179	9876	6521	3355	66.0288	33.9712
HPSCSR.799.10	chr1:9182164-9192089:+	3	matching	LNCTAM34A	LNCTAM34A-201	ENSG00000234546.4	ENST00000412639.3	nonspecific	-0.0469134	noncoding	LR+SR	145.345	0.45666	100	157	9926	1025	8901	10.3264	89.6736
HPSCSR.799.8	chr1:9182004-9196284:+	3	matching	LNCTAM34A	LNCTAM34A-203	ENSG00000234546.4	ENST00000635271.1	nonspecific	0.268574	noncoding	SR	81.9028	0.257331	100	34	14281	888	13393	6.21805	93.7819
HPSCSR.799.13	chr1:9182214-9192089:+	2	variant	LNCTAM34A	LNCTAM34A-201	ENSG00000234546.4	ENST00000412639.3	nonspecific	0.39848	noncoding	SR	161.831	0.508456	95.122	179	9876	2291	7585	23.1977	76.8023
HPSCSR.799.12	chr1:9191038-9192089:+	2	matching	LNCTAM34A	LNCTAM34A-202	ENSG00000234546.4	ENST00000634966.2	nonspecific	0.209527	noncoding	SR	2.987	0.009385	100	4	1052	784	268	74.5247	25.4753
HPSCSR.796.14	chr1:9197143-9198906:-	1	matching	MIR34AHG	MIR34AHG-202	ENSG00000228526.7	ENST00000632503.1	nonspecific	0.0943798	noncoding	SR	55.2355	0.173545	100	147	1764	1764	0	100	0
HPSCSR.799.1	chr1:9234775-9271337:+	5	matching	H6PD	H6PD-201	ENSG00000049239.12	ENST00000377403.6	depleted	-1.09271	coding	SR	74.0022	0.232508	100	263	36563	9146	27417	25.0144	74.9856
HPSCSR.799.6	chr1:9234775-9271337:+	4	variant	H6PD	H6PD-201	ENSG00000049239.12	ENST00000377403.6	depleted	-1.44027	coding	SR	39.503	0.124115	100	263	36563	11648	24915	31.8573	68.1427
HPSCLR.14495.1	chr1:9263333-9271333:+	1	variant	H6PD	H6PD-202	ENSG00000049239.12	ENST00000495451.1	nonspecific	0.465271	coding	LR	100.76	0.316579	99.8519	5	8001	8001	0	100	0
HPSCSR.799.19	chr1:9292894-9369532:+	3	matching	SPSB1	SPSB1-201	ENSG00000171621.14	ENST00000328089.11	depleted	-0.851927	coding	SR	1162.45	3.65232	100	294	76639	3106	73533	4.05277	95.9472
HPSCSR.799.20	chr1:9355707-9367575:+	2	matching	SPSB1	SPSB1-203	ENSG00000171621.14	ENST00000377399.2	nonspecific	-0.267826	coding	LR+SR	216.647	0.680684	100	12	11869	1007	10862	8.48429	91.5157
HPSCSR.843.10	chr1:9539465-9585173:+	7	matching	SLC25A33	SLC25A33-201	ENSG00000171612.7	ENST00000302692.7	enriched	0.872017	coding	SR	3101.65	9.74509	100	724	45709	3865	41844	8.45567	91.5443
HPSCSR.843.13	chr1:9539465-9582739:+	6	variant	SLC25A33	SLC25A33-201	ENSG00000171612.7	ENST00000302692.7	nonspecific	0.415492	coding	SR	2968.24	9.32592	34.4114	724	43275	1620	41655	3.7435	96.2565
HPSCLR.14500.1	chr1:9578198-9582773:+	2	variant	SLC25A33	SLC25A33-201	ENSG00000171612.7	ENST00000302692.7	nonspecific	0.203784	noncoding	LR	291.242	0.915054	19.5602	2	4576	2512	2064	54.8951	45.1049
HPSCSR.843.20	chr1:9576427-9576985:+	1	matching	AL954705.1	AL954705.1-201	ENSG00000231181.1	ENST00000435277.1	nonspecific	0.14533	coding	SR	411.565	1.2931	100	7	559	559	0	100	0
HPSCSR.843.5	chr1:9588911-9614877:+	11	matching	TMEM201	TMEM201-202	ENSG00000188807.13	ENST00000340381.11	nonspecific	0.32104	coding	LR+SR	80.2907	0.252266	100	258	25967	3815	22152	14.6917	85.3083
HPSCSR.843.6	chr1:9588922-9614873:+	10	variant	TMEM201	TMEM201-202	ENSG00000188807.13	ENST00000340381.11	nonspecific	-0.104352	coding	SR	211.424	0.664273	99.6068	220	25952	4648	21304	17.91	82.09
HPSCSR.843.7	chr1:9588922-9614873:+	10	variant	TMEM201	TMEM201-202	ENSG00000188807.13	ENST00000340381.11	nonspecific	0.641045	coding	SR	86.8217	0.272785	99.6068	220	25952	10646	15306	41.0219	58.9781
HPSCSR.843.9	chr1:9596897-9614873:+	8	matching	TMEM201	TMEM201-203	ENSG00000188807.13	ENST00000416541.5	enriched	0.826599	coding	SR	2018.98	6.34342	100	48	17977	3447	14530	19.1745	80.8255
HPSCSR.843.11	chr1:9588922-9604954:+	6	matching	TMEM201	TMEM201-201	ENSG00000188807.13	ENST00000340305.9	nonspecific	0.282553	coding	LR+SR	240.149	0.754526	100	220	16033	3851	12182	24.0192	75.9808
HPSCSR.843.12	chr1:9607728-9613247:+	6	matching	TMEM201	TMEM201-204	ENSG00000188807.13	ENST00000508400.1	enriched	0.853001	coding	SR	119.797	0.37639	100	42	5520	893	4627	16.1775	83.8225
HPSCSR.843.14	chr1:9596897-9604954:+	4	variant	TMEM201	TMEM201-201	ENSG00000188807.13	ENST00000340305.9	nonspecific	0.301345	coding	SR	2047.32	6.43246	92.7032	48	8058	4100	3958	50.8811	49.1189
HPSCSR.835.6	chr1:9672426-9687555:-	3	matching	PIK3CD-AS2	PIK3CD-AS2-201	ENSG00000231789.2	ENST00000415330.2	enriched	1.26193	noncoding	SR	2657.16	8.34854	100	387	15130	939	14191	6.20621	93.7938
HPSCSR.835.7	chr1:9672426-9687555:-	2	variant	PIK3CD-AS2	PIK3CD-AS2-201	ENSG00000231789.2	ENST00000415330.2	enriched	2.29988	noncoding	SR	1041.84	3.27337	54.8456	387	15130	515	14615	3.40383	96.5962
HPSCSR.835.8	chr1:9687688-9688174:-	1	novel	NA	NA	NA	NA	nonspecific	0.0523164	noncoding	SR	79.6427	0.25023	0	17	487	487	0	100	0
HPSCSR.843.3	chr1:9689529-9728909:+	24	variant	PIK3CD	PIK3CD-202	ENSG00000171608.16	ENST00000377346.9	nonspecific	0.0182805	coding	SR	3254.21	10.2244	94.8817	232	39381	5328	34053	13.5294	86.4706
HPSCLR.14503.2	chr1:9651731-9728914:+	24	variant	PIK3CD	PIK3CD-202	ENSG00000171608.16	ENST00000377346.9	nonspecific	-0.550266	coding	LR	45.0884	0.141663	96.2491	332	77184	5209	71975	6.74881	93.2512
HPSCSR.843.4	chr1:9710198-9727232:+	23	matching	PIK3CD	PIK3CD-201	ENSG00000171608.16	ENST00000361110.6	nonspecific	-0.542153	coding	SR	45.3189	0.142387	100	11	17035	3508	13527	20.5929	79.4071
HPSCLR.14503.3	chr1:9720581-9728914:+	11	variant	PIK3CD	PIK3CD-202	ENSG00000171608.16	ENST00000377346.9	nonspecific	-0.0523827	coding	LR	71.9968	0.226207	65.2809	15	8334	3931	4403	47.1682	52.8318
HPSCSR.843.16	chr1:9688176-9691946:+	3	matching	PIK3CD	PIK3CD-205	ENSG00000171608.16	ENST00000484851.1	nonspecific	0.413605	noncoding	LR+SR	276.092	0.867455	100	17	3771	515	3256	13.6569	86.3431
HPSCSR.843.15	chr1:9716276-9717581:+	3	matching	PIK3CD	PIK3CD-203	ENSG00000171608.16	ENST00000479223.1	nonspecific	-0.368888	coding	LR+SR	103.438	0.324993	100	5	1306	539	767	41.2711	58.7289
HPSCSR.843.19	chr1:9715699-9716163:+	2	matching	PIK3CD	PIK3CD-204	ENSG00000171608.16	ENST00000481137.1	nonspecific	-0.354825	coding	LR+SR	62.5551	0.196542	100	28	465	386	79	83.0108	16.9892
HPSCLR.14504.1	chr1:9674373-9678124:+	2	novel	PIK3CD	PIK3CD-208	ENSG00000171608.16	ENST00000628140.2	nonspecific	0.00644526	noncoding	LR	40.899	0.128501	0	1	3752	2642	1110	70.4158	29.5842
HPSCSR.835.10	chr1:9729026-9824526:-	19	matching	CLSTN1	CLSTN1-202	ENSG00000171603.17	ENST00000377298.8	depleted	-1.99774	coding	SR	38.815	0.121953	100	22	95501	5221	90280	5.46696	94.533
HPSCSR.835.11	chr1:9729028-9823984:-	18	matching	CLSTN1	CLSTN1-201	ENSG00000171603.17	ENST00000361311.4	nonspecific	0.575141	coding	LR+SR	15226.8	47.8411	100	3725	94957	4647	90310	4.89379	95.1062
HPSCSR.835.12	chr1:9729028-9751581:-	14	matching	CLSTN1	CLSTN1-203	ENSG00000171603.17	ENST00000435891.5	enriched	0.752762	coding	LR+SR	14931	46.9117	100	55	22554	3829	18725	16.977	83.023
HPSCSR.835.20	chr1:9729028-9733486:-	4	matching	CLSTN1	CLSTN1-205	ENSG00000171603.17	ENST00000477264.1	nonspecific	-0.482647	coding	SR	2722.55	8.55397	100	9	4459	2169	2290	48.6432	51.3568
HPSCSR.835.22	chr1:9749488-9750167:-	2	matching	CLSTN1	CLSTN1-204	ENSG00000171603.17	ENST00000464286.1	nonspecific	-0.135801	noncoding	LR+SR	105.48	0.331408	100	11	680	563	117	82.7941	17.2059
HPSCSR.843.21	chr1:9730703-9731125:+	1	novel	NA	NA	NA	NA	nonspecific	0.507478	noncoding	SR	1047.56	3.29132	0	51	423	423	0	100	0
HPSCLR.14507.1	chr1:9862250-9867817:+	2	novel	NA	NA	NA	NA	nonspecific	-0.20586	noncoding	LR	39.6005	0.124421	0	2	5568	4324	1244	77.658	22.342
HPSCSR.843.23	chr1:9893240-9910087:+	1	variant	AL357140.4	AL357140.4-201	ENSG00000285701.1	ENST00000648956.1	nonspecific	-0.464244	noncoding	SR	134.108	0.421353	100	3	16848	16848	0	100	0
HPSCSR.835.16	chr1:9848276-9910269:-	6	matching	CTNNBIP1	CTNNBIP1-203	ENSG00000178585.15	ENST00000377263.6	enriched	1.00698	coding	SR	8927.12	28.0481	100	1092	61994	3006	58988	4.84886	95.1511
HPSCSR.835.18	chr1:9850109-9910336:-	5	matching	CTNNBIP1	CTNNBIP1-204	ENSG00000178585.15	ENST00000400904.7	nonspecific	0.254121	coding	LR+SR	880.7	2.76707	100	839	60228	1206	59022	2.00239	97.9976
HPSCSR.835.13	chr1:9926293-9943391:-	8	matching	LZIC	LZIC-202	ENSG00000162441.12	ENST00000377223.6	nonspecific	-0.339922	coding	SR	3489.37	10.9632	100	478	17099	4989	12110	29.1771	70.8229
HPSCSR.835.14	chr1:9930253-9943407:-	8	matching	LZIC	LZIC-201	ENSG00000162441.12	ENST00000377213.1	depleted	-1.00063	coding	SR	198.503	0.623678	100	446	13155	945	12210	7.18358	92.8164
HPSCSR.835.17	chr1:9922113-9935620:-	5	matching	LZIC	LZIC-205	ENSG00000162441.12	ENST00000488540.5	nonspecific	0.0924963	coding	SR	755.3	2.37308	100	4	13508	652	12856	4.82677	95.1732
HPSCSR.835.21	chr1:9930261-9932180:-	2	matching	LZIC	LZIC-204	ENSG00000162441.12	ENST00000471853.1	nonspecific	-0.0728997	noncoding	SR	62.1144	0.195157	100	1	1920	487	1433	25.3646	74.6354
HPSCSR.843.25	chr1:9943475-9985498:+	5	matching	NMNAT1	NMNAT1-201	ENSG00000173614.14	ENST00000377205.6	depleted	-1.06156	coding	SR	416.355	1.30815	100	277	42024	3734	38290	8.8854	91.1146
HPSCSR.843.26	chr1:9943428-9981766:+	5	matching	NMNAT1	NMNAT1-202	ENSG00000173614.14	ENST00000403197.5	nonspecific	-0.453479	coding	SR	81.7603	0.256883	100	361	38339	1094	37245	2.85349	97.1465
HPSCSR.843.28	chr1:9942923-9949974:+	2	matching	AL357140.2	AL357140.2-201	ENSG00000228150.1	ENST00000445884.1	nonspecific	0.00702592	noncoding	SR	254.558	0.799797	100	15	7052	440	6612	6.23936	93.7606
HPSCSR.843.29	chr1:9943488-9972503:+	2	matching	NMNAT1	NMNAT1-204	ENSG00000173614.14	ENST00000492735.1	nonspecific	0.199169	noncoding	SR	56.6293	0.177924	100	248	29016	514	28502	1.77144	98.2286
HPSCSR.843.32	chr1:9947318-9947636:+	1	matching	RN7SKP269	RN7SKP269-201	ENSG00000202415.1	ENST00000365545.1	nonspecific	-0.365083	noncoding	SR	184.315	0.5791	100	4	319	319	0	100	0
HPSCSR.843.27	chr1:9997228-10016021:+	4	matching	RBP7	RBP7-201	ENSG00000162444.12	ENST00000294435.8	enriched	0.817321	coding	LR+SR	2470.74	7.76281	100	253	18794	625	18169	3.32553	96.6745
HPSCSR.835.28	chr1:10028533-10029551:-	1	novel	NA	NA	NA	NA	nonspecific	0.162117	noncoding	SR	40.7797	0.128126	0	0	1019	1019	0	100	0
HPSCSR.835.29	chr1:10151560-10185083:-	2	novel	NA	NA	NA	NA	nonspecific	0.129673	noncoding	SR	164.989	0.51838	0	2	33524	1752	31772	5.22611	94.7739
HPSCSR.843.37	chr1:10032832-10180367:+	27	matching	UBE4B	UBE4B-201	ENSG00000130939.20	ENST00000253251.12	nonspecific	0.14042	coding	LR+SR	5959.25	18.7234	100	83	147536	4772	142764	3.23446	96.7655
HPSCSR.843.39	chr1:10128339-10145599:+	6	matching	UBE4B	UBE4B-206	ENSG00000130939.20	ENST00000466379.1	nonspecific	-0.0920339	coding	SR	166.221	0.52225	100	0	17261	2299	14962	13.319	86.681
HPSCSR.843.40	chr1:10158354-10171189:+	5	matching	UBE4B	UBE4B-209	ENSG00000130939.20	ENST00000488228.1	nonspecific	0.368285	coding	SR	95.1952	0.299094	100	11	12836	560	12276	4.36273	95.6373
HPSCSR.843.41	chr1:10170956-10180016:+	4	matching	UBE4B	UBE4B-208	ENSG00000130939.20	ENST00000487244.5	enriched	0.915712	coding	LR+SR	416.71	1.30926	100	3	9061	818	8243	9.0277	90.9723
HPSCSR.843.42	chr1:10033274-10073118:+	3	matching	UBE4B	UBE4B-203	ENSG00000130939.20	ENST00000377153.5	depleted	-1.23459	coding	SR	157.133	0.493698	100	1511	39845	1273	38572	3.19488	96.8051
HPSCSR.843.43	chr1:10100861-10103185:+	2	matching	UBE4B	UBE4B-204	ENSG00000130939.20	ENST00000462658.1	nonspecific	0.166754	coding	LR+SR	93.6869	0.294355	100	0	2325	573	1752	24.6452	75.3548
HPSCSR.835.30	chr1:10186376-10187585:-	1	novel	NA	NA	NA	NA	nonspecific	-0.464184	noncoding	SR	29.4841	0.092636	0	0	1210	1210	0	100	0
HPSCLR.14515.1	chr1:10279774-10283206:-	2	novel	NA	NA	NA	NA	nonspecific	-0.650402	noncoding	LR	231.283	0.726669	0	1	3433	2901	532	84.5033	15.4967
HPSCLR.14466.9	chr1:10356236-10357978:-	1	novel	NA	NA	NA	NA	nonspecific	-0.27045	noncoding	LR	183.892	0.57777	0	1	1743	1743	0	100	0
HPSCSR.843.47	chr1:10211616-10381603:+	49	matching	KIF1B	KIF1B-204	ENSG00000054523.17	ENST00000377086.5	depleted	-1.56464	coding	SR	282.457	0.887453	100	7	169988	10669	159319	6.27633	93.7237
HPSCSR.843.51	chr1:10210805-10377937:+	47	matching	KIF1B	KIF1B-201	ENSG00000054523.17	ENST00000263934.10	enriched	1.77476	coding	SR	430.573	1.35282	100	231	167133	6816	160317	4.07819	95.9218
HPSCSR.843.52	chr1:10282450-10361824:+	25	variant	KIF1B	KIF1B-201	ENSG00000054523.17	ENST00000263934.10	enriched	0.799119	coding	SR	8308.51	26.1045	39.6714	29	79375	2704	76671	3.40661	96.5934
HPSCSR.843.53	chr1:10210805-10308597:+	21	matching	KIF1B	KIF1B-205	ENSG00000054523.17	ENST00000377093.8	nonspecific	0.460464	coding	SR	4930.35	15.4907	100	231	97793	7565	90228	7.73573	92.2643
HPSCSR.843.57	chr1:10232329-10282383:+	12	variant	KIF1B	KIF1B-211	ENSG00000054523.17	ENST00000620295.2	enriched	0.878115	coding	SR	258.821	0.81319	14.1929	29	50055	1224	48831	2.44531	97.5547
HPSCSR.843.63	chr1:10345621-10361824:+	6	matching	KIF1B	KIF1B-208	ENSG00000054523.17	ENST00000483340.1	nonspecific	0.0945619	coding	LR+SR	64.3617	0.202218	100	0	16204	839	15365	5.17773	94.8223
HPSCSR.843.74	chr1:10282450-10292334:+	3	matching	KIF1B	KIF1B-210	ENSG00000054523.17	ENST00000497835.1	nonspecific	-0.645652	coding	SR	47.7493	0.150023	100	29	9885	452	9433	4.57258	95.4274
HPSCSR.843.80	chr1:10365166-10368502:+	2	matching	KIF1B	KIF1B-207	ENSG00000054523.17	ENST00000470616.1	nonspecific	0.0959255	coding	LR+SR	135.793	0.426649	100	9	3337	519	2818	15.5529	84.4471
HPSCLR.14466.10	chr1:10393209-10397422:-	2	novel	NA	NA	NA	NA	nonspecific	0.571908	noncoding	LR	290.155	0.911637	0	0	4214	2459	1755	58.3531	41.6469
HPSCLR.14518.1	chr1:10377041-10398898:-	2	novel	AL139424.3	AL139424.3-202	ENSG00000284735.1	ENST00000641619.1	nonspecific	0.196671	noncoding	LR	41.2974	0.129752	0	44	21858	2135	19723	9.76759	90.2324
HPSCLR.14519.1	chr1:10384216-10387125:-	1	variant	AL139424.3	AL139424.3-203	ENSG00000284735.1	ENST00000641117.1	nonspecific	0.529508	noncoding	LR	335.315	1.05353	98.204	3	2910	2910	0	100	0
HPSCLR.14466.11	chr1:10404226-10407946:-	2	novel	NA	NA	NA	NA	nonspecific	0.0522424	noncoding	LR	222.856	0.700191	0	1	3721	3080	641	82.7734	17.2266
HPSCSR.843.56	chr1:10399073-10419808:+	13	variant	PGD	PGD-201	ENSG00000142657.21	ENST00000270776.13	enriched	0.664751	coding	SR	78227.4	245.783	68.6067	7512	20736	1649	19087	7.95235	92.0476
HPSCLR.14520.1	chr1:10399064-10420511:+	13	matching	PGD	PGD-201	ENSG00000142657.21	ENST00000270776.13	enriched	0.761925	coding	LR	42890.8	134.759	100	7512	21448	2268	19180	10.5744	89.4256
HPSCSR.843.64	chr1:10415292-10419830:+	6	matching	PGD	PGD-210	ENSG00000142657.21	ENST00000498356.1	nonspecific	0.35408	coding	SR	90.1274	0.283171	100	2	4539	790	3749	17.4047	82.5953
HPSCSR.843.68	chr1:10399073-10404276:+	5	matching	PGD	PGD-204	ENSG00000142657.21	ENST00000477958.5	enriched	0.849613	coding	SR	6628.61	20.8265	100	7512	5204	508	4696	9.76172	90.2383
HPSCSR.843.67	chr1:10399498-10408140:+	5	matching	PGD	PGD-203	ENSG00000142657.21	ENST00000465632.5	enriched	0.828234	coding	LR+SR	1274.34	4.00387	100	105	8643	642	8001	7.42798	92.572
HPSCSR.843.78	chr1:10399044-10400008:+	2	matching	PGD	PGD-206	ENSG00000142657.21	ENST00000487775.1	enriched	0.798783	coding	LR+SR	1421.89	4.46743	100	7510	965	462	503	47.8756	52.1244
HPSCSR.843.76	chr1:10418812-10419808:+	2	matching	PGD	PGD-209	ENSG00000142657.21	ENST00000496718.1	enriched	0.91394	coding	LR+SR	1039.35	3.26553	100	15	997	506	491	50.7523	49.2477
HPSCSR.843.82	chr1:10412834-10417044:+	2	matching	PGD	PGD-208	ENSG00000142657.21	ENST00000493288.1	enriched	0.660488	noncoding	LR+SR	647.907	2.03566	100	10	4211	476	3735	11.3037	88.6963
HPSCSR.835.44	chr1:10429881-10430677:-	1	matching	AL139424.1	AL139424.1-201	ENSG00000271989.1	ENST00000607572.1	enriched	0.776596	noncoding	SR	125.391	0.393968	100	119	797	797	0	100	0
HPSCSR.843.59	chr1:10430512-10451659:+	7	variant	CENPS-CORT	CENPS-CORT-205	ENSG00000251503.8	ENST00000602787.6	nonspecific	0.361551	noncoding	SR	382.991	1.20332	86.5149	445	21148	3334	17814	15.7651	84.2349
HPSCSR.843.60	chr1:10430435-10451411:+	6	matching	CENPS-CORT	CENPS-CORT-205	ENSG00000251503.8	ENST00000602787.6	nonspecific	0.523361	coding	SR	484.434	1.52205	100	461	20977	571	20406	2.72203	97.278
HPSCSR.843.66	chr1:10430783-10442334:+	5	matching	CENPS	CENPS-204	ENSG00000175279.22	ENST00000477755.1	nonspecific	0.301739	coding	SR	1446.7	4.54539	100	95	11552	914	10638	7.91205	92.088
HPSCSR.843.69	chr1:10430433-10442808:+	5	matching	CENPS	CENPS-201	ENSG00000175279.22	ENST00000309048.8	enriched	0.99529	coding	SR	631.161	1.98304	100	462	12376	905	11471	7.31254	92.6875
HPSCSR.843.65	chr1:10430102-10452153:+	5	matching	CENPS-CORT	CENPS-CORT-201	ENSG00000251503.8	ENST00000400900.6	nonspecific	0.374156	coding	SR	257.193	0.808074	100	20	22052	1469	20583	6.66153	93.3385
HPSCSR.843.75	chr1:10431123-10442502:+	3	matching	CENPS	CENPS-202	ENSG00000175279.22	ENST00000462462.1	nonspecific	0.500555	coding	SR	182.784	0.57429	100	10	11380	584	10796	5.13181	94.8682
HPSCSR.843.83	chr1:10440123-10442657:+	2	matching	CENPS	CENPS-203	ENSG00000175279.22	ENST00000464507.1	nonspecific	0.483975	noncoding	LR+SR	357.685	1.12381	100	5	2535	684	1851	26.9822	73.0178
HPSCSR.843.85	chr1:10430512-10451659:+	2	variant	CENPS-CORT	CENPS-CORT-203	ENSG00000251503.8	ENST00000470413.6	enriched	1.53345	coding	SR	321.406	1.00983	54.3131	445	21148	340	20808	1.60772	98.3923
HPSCSR.843.81	chr1:10430512-10431130:+	2	matching	CENPS	CENPS-205	ENSG00000175279.22	ENST00000602486.1	nonspecific	-0.216731	noncoding	SR	32.5114	0.102148	100	445	619	312	307	50.4039	49.5961
HPSCSR.835.45	chr1:10450319-10451379:-	1	novel	NA	NA	NA	NA	nonspecific	0.482234	noncoding	SR	325.504	1.0227	0	6	1061	1061	0	100	0
HPSCLR.14522.1	chr1:10455073-10459746:+	2	variant	AL354956.1	AL354956.1-201	ENSG00000203469.2	ENST00000424487.1	nonspecific	0.449635	noncoding	LR	48.5291	0.152474	100	1	4674	3022	1652	64.6555	35.3445
HPSCSR.835.38	chr1:10456522-10472529:-	6	matching	DFFA	DFFA-202	ENSG00000160049.12	ENST00000377038.8	enriched	0.995399	coding	LR+SR	13427.9	42.189	100	1824	16008	6035	9973	37.6999	62.3001
HPSCSR.835.40	chr1:10462468-10472488:-	5	matching	DFFA	DFFA-201	ENSG00000160049.12	ENST00000377036.2	enriched	1.07696	coding	LR+SR	4293.24	13.489	100	1853	10021	1403	8618	14.0006	85.9994
HPSCSR.835.39	chr1:10461643-10472479:-	5	matching	DFFA	DFFA-203	ENSG00000160049.12	ENST00000476658.5	nonspecific	0.279727	coding	SR	139.858	0.439419	100	1858	10837	744	10093	6.86537	93.1346
HPSCSR.854.1	chr1:10599367-10616838:-	1	variant	AL139423.2	AL139423.2-201	ENSG00000287727.1	ENST00000663738.1	depleted	-0.803438	noncoding	SR	66.6775	0.209494	100	19	17472	17472	0	100	0
HPSCSR.843.58	chr1:10474950-10630758:+	9	matching	PEX14	PEX14-201	ENSG00000142655.13	ENST00000356607.9	nonspecific	0.467209	coding	LR+SR	7174.58	22.5418	100	990	155809	1922	153887	1.23356	98.7664
HPSCLR.14524.2	chr1:10474950-10630756:+	8	variant	PEX14	PEX14-201	ENSG00000142655.13	ENST00000356607.9	enriched	0.708073	coding	LR	2425.75	7.62147	93.1842	990	155807	1791	154016	1.1495	98.8505
HPSCSR.843.62	chr1:10474982-10623286:+	6	matching	PEX14	PEX14-203	ENSG00000142655.13	ENST00000491661.2	nonspecific	0.448849	coding	LR+SR	325.349	1.02221	100	990	148305	637	147668	0.42952	99.5705
HPSCSR.843.70	chr1:10472288-10536572:+	4	matching	PEX14	PEX14-202	ENSG00000142655.13	ENST00000472851.1	nonspecific	-0.346034	coding	SR	138.579	0.435403	100	59	64285	805	63480	1.25224	98.7478
HPSCSR.860.2	chr1:10636604-10796646:-	21	matching	CASZ1	CASZ1-202	ENSG00000130940.15	ENST00000377022.8	nonspecific	-0.188975	coding	SR	10.1299	0.031827	100	94	160043	7934	152109	4.95742	95.0426
HPSCSR.860.6	chr1:10652984-10694479:-	9	matching	CASZ1	CASZ1-209	ENSG00000130940.15	ENST00000496432.6	nonspecific	-0.073484	coding	SR	223.374	0.701818	100	126	41496	3279	38217	7.90197	92.098
HPSCSR.860.12	chr1:10658007-10661398:-	2	matching	CASZ1	CASZ1-208	ENSG00000130940.15	ENST00000492173.1	nonspecific	0.401511	coding	LR+SR	37.4157	0.117556	100	6	3392	2267	1125	66.8337	33.1663
HPSCSR.860.10	chr1:10650484-10651100:-	2	matching	CASZ1	CASZ1-207	ENSG00000130940.15	ENST00000490176.1	nonspecific	-0.348938	coding	LR+SR	5.43334	0.017071	100	27	617	432	185	70.0162	29.9838
HPSCLR.14523.1	chr1:10636611-10637459:-	1	variant	CASZ1	CASZ1-205	ENSG00000130940.15	ENST00000478524.1	nonspecific	0.235898	noncoding	LR	65.2828	0.205112	85.4599	2	849	849	0	100	0
HPSCSR.873.20	chr1:10959986-11022126:-	2	novel	C1orf127	C1orf127-205	ENSG00000175262.14	ENST00000520253.1	nonspecific	-0.256098	noncoding	SR	786.501	2.47111	0	33	62141	1621	60520	2.60858	97.3914
HPSCSR.875.2	chr1:11012654-11022176:+	7	matching	TARDBP	TARDBP-204	ENSG00000120948.17	ENST00000472476.5	nonspecific	-0.0478763	coding	SR	89.0172	0.279683	100	3658	9523	1001	8522	10.5114	89.4886
HPSCSR.875.5	chr1:11012400-11026420:+	6	matching	TARDBP	TARDBP-201	ENSG00000120948.17	ENST00000240185.7	nonspecific	0.16803	coding	LR+SR	2252.22	7.07625	100	99	14021	5367	8654	38.2783	61.7217
HPSCSR.875.4	chr1:11013728-11023234:+	6	matching	TARDBP	TARDBP-232	ENSG00000120948.17	ENST00000649624.1	nonspecific	0.185948	coding	SR	390.138	1.22578	100	15	9507	810	8697	8.52004	91.48
HPSCSR.875.8	chr1:11012654-11020589:+	6	matching	TARDBP	TARDBP-207	ENSG00000120948.17	ENST00000476201.5	nonspecific	0.39604	coding	SR	199.281	0.626121	100	3658	7936	929	7007	11.7061	88.2939
HPSCSR.875.6	chr1:11013728-11023341:+	6	matching	TARDBP	TARDBP-217	ENSG00000120948.17	ENST00000616545.4	enriched	0.920221	coding	LR+SR	90.2171	0.283453	100	15	9614	920	8694	9.56938	90.4306
HPSCSR.875.10	chr1:11013716-11024183:+	6	matching	TARDBP	TARDBP-202	ENSG00000120948.17	ENST00000315091.7	nonspecific	0.0166306	coding	SR	31.8736	0.100144	100	15	10468	1835	8633	17.5296	82.4704
HPSCSR.875.11	chr1:11016966-11024193:+	6	matching	TARDBP	TARDBP-213	ENSG00000120948.17	ENST00000611963.4	nonspecific	-0.0955746	coding	SR	15.545	0.048841	100	21	7228	739	6489	10.2241	89.7759
HPSCSR.875.15	chr1:11016865-11023590:+	5	matching	TARDBP	TARDBP-218	ENSG00000120948.17	ENST00000617172.4	nonspecific	0.0775848	coding	SR	11097.3	34.8665	100	17	6726	980	5746	14.5703	85.4297
HPSCSR.875.12	chr1:11012670-11022310:+	5	matching	TARDBP	TARDBP-225	ENSG00000120948.17	ENST00000621715.4	enriched	0.970157	coding	LR+SR	4266.87	13.4061	100	3659	9641	816	8825	8.46385	91.5361
HPSCSR.875.14	chr1:11018853-11024043:+	5	matching	TARDBP	TARDBP-211	ENSG00000120948.17	ENST00000610369.4	enriched	1.64094	coding	SR	143.584	0.451128	100	26	5191	563	4628	10.8457	89.1543
HPSCSR.875.18	chr1:11012653-11022858:+	5	matching	TARDBP	TARDBP-203	ENSG00000120948.17	ENST00000439080.6	nonspecific	-0.172985	coding	SR	77.489	0.243463	100	3659	10206	1388	8818	13.5998	86.4002
HPSCSR.875.13	chr1:11018780-11024043:+	5	matching	TARDBP	TARDBP-223	ENSG00000120948.17	ENST00000620632.4	enriched	1.27128	coding	SR	9.28833	0.029183	100	30	5264	706	4558	13.4119	86.5881
HPSCSR.875.20	chr1:11016878-11022176:+	4	variant	TARDBP	TARDBP-227	ENSG00000120948.17	ENST00000622057.4	nonspecific	-0.26724	coding	SR	554.218	1.7413	70.1133	18	5299	854	4445	16.1162	83.8838
HPSCSR.875.21	chr1:11022818-11025492:+	3	matching	TARDBP	TARDBP-212	ENSG00000120948.17	ENST00000611008.4	nonspecific	-0.21225	noncoding	SR	58.1688	0.182761	100	9	2675	929	1746	34.729	65.271
HPSCSR.875.22	chr1:11016878-11019186:+	2	matching	TARDBP	TARDBP-220	ENSG00000120948.17	ENST00000618606.1	nonspecific	0.198571	coding	LR+SR	1357.87	4.26628	100	18	2309	584	1725	25.2923	74.7077
HPSCSR.875.25	chr1:11022548-11024273:+	2	matching	TARDBP	TARDBP-224	ENSG00000120948.17	ENST00000621573.1	nonspecific	0.0520465	noncoding	SR	80.4776	0.252853	100	21	1726	992	734	57.4739	42.5261
HPSCSR.875.28	chr1:11029659-11030528:+	1	matching	AL109811.2	AL109811.2-201	ENSG00000271895.2	ENST00000607145.1	nonspecific	0.0407877	noncoding	LR+SR	1661.65	5.22074	100	23	870	870	0	100	0
HPSCSR.873.18	chr1:11026417-11029631:-	2	variant	MASP2	MASP2-201	ENSG00000009724.17	ENST00000400897.8	nonspecific	-0.0467129	coding	SR	935.29	2.93859	45.8656	23	3215	2035	1180	63.297	36.703
HPSCSR.875.27	chr1:11055201-11056606:+	2	novel	NA	NA	NA	NA	enriched	0.743787	noncoding	SR	669.303	2.10289	0	6	1406	1265	141	89.9716	10.0284
HPSCSR.873.25	chr1:11054589-11060018:-	8	matching	SRM	SRM-201	ENSG00000116649.10	ENST00000376957.7	enriched	0.750187	coding	LR+SR	58339.1	183.296	100	2348	5430	1260	4170	23.2044	76.7956
HPSCSR.873.26	chr1:11056011-11058873:-	3	matching	SRM	SRM-203	ENSG00000116649.10	ENST00000465788.1	nonspecific	0.601865	coding	SR	599.754	1.88437	100	117	2863	402	2461	14.0412	85.9588
HPSCSR.873.27	chr1:11056702-11059686:-	3	matching	SRM	SRM-205	ENSG00000116649.10	ENST00000487300.1	enriched	0.694152	coding	LR+SR	508.682	1.59823	100	70	2985	611	2374	20.469	79.531
HPSCSR.873.29	chr1:11054584-11055204:-	2	matching	SRM	SRM-204	ENSG00000116649.10	ENST00000475189.1	nonspecific	0.615665	coding	LR+SR	757.867	2.38114	100	5	621	545	76	87.7617	12.2383
HPSCSR.873.28	chr1:11054664-11055820:-	2	matching	SRM	SRM-206	ENSG00000116649.10	ENST00000490101.1	enriched	0.73658	coding	LR+SR	469.112	1.47391	100	185	1157	461	696	39.8444	60.1556
HPSCSR.875.29	chr1:11060205-11073930:+	2	variant	AL109811.1	AL109811.1-201	ENSG00000226849.1	ENST00000452378.1	nonspecific	-0.0193633	noncoding	SR	272.534	0.856274	100	155	13726	6088	7638	44.3538	55.6462
HPSCSR.873.30	chr1:11066618-11099869:-	25	matching	EXOSC10	EXOSC10-202	ENSG00000171824.14	ENST00000376936.9	nonspecific	0.342232	coding	LR+SR	16197.1	50.8896	100	1098	33252	2796	30456	8.40852	91.5915
HPSCSR.873.32	chr1:11066621-11081217:-	13	matching	EXOSC10	EXOSC10-207	ENSG00000171824.14	ENST00000474216.5	enriched	0.99603	coding	SR	4147.34	13.0305	100	25	14597	2007	12590	13.7494	86.2506
HPSCSR.873.33	chr1:11074288-11079800:-	5	matching	EXOSC10	EXOSC10-205	ENSG00000171824.14	ENST00000470611.5	nonspecific	0.187856	coding	SR	43.0234	0.135175	100	14	5513	401	5112	7.27372	92.7263
HPSCSR.873.34	chr1:11068654-11072395:-	4	matching	EXOSC10	EXOSC10-208	ENSG00000171824.14	ENST00000478271.1	enriched	0.888704	noncoding	LR+SR	16.2318	0.050999	100	2	3742	608	3134	16.248	83.752
HPSCSR.873.35	chr1:11066685-11068924:-	3	matching	EXOSC10	EXOSC10-210	ENSG00000171824.14	ENST00000490565.1	nonspecific	0.548317	noncoding	LR+SR	2087.12	6.55752	100	5	2240	421	1819	18.7946	81.2054
HPSCSR.873.37	chr1:11068645-11073026:-	3	matching	EXOSC10	EXOSC10-204	ENSG00000171824.14	ENST00000469634.5	nonspecific	0.437404	noncoding	LR+SR	541.921	1.70266	100	2	4382	2361	2021	53.8795	46.1205
HPSCSR.873.36	chr1:11080701-11082623:-	3	matching	EXOSC10	EXOSC10-209	ENSG00000171824.14	ENST00000485606.1	nonspecific	-0.339525	coding	LR+SR	335.792	1.05503	100	7	1923	459	1464	23.869	76.131
HPSCSR.873.39	chr1:11079770-11080857:-	2	matching	EXOSC10	EXOSC10-206	ENSG00000171824.14	ENST00000472078.1	nonspecific	-0.0341203	noncoding	LR+SR	714.786	2.24579	100	9	1088	412	676	37.8676	62.1324
HPSCSR.873.38	chr1:11077009-11077651:-	2	matching	EXOSC10	EXOSC10-211	ENSG00000171824.14	ENST00000498576.1	nonspecific	0.136816	noncoding	LR+SR	179.867	0.565124	100	12	643	486	157	75.5832	24.4168
HPSCSR.875.31	chr1:11099675-11102100:+	2	matching	EXOSC10-AS1	EXOSC10-AS1-201	ENSG00000230337.1	ENST00000435388.1	enriched	0.840501	noncoding	SR	375.036	1.17833	100	62	2426	440	1986	18.1369	81.8631
HPSCSR.875.30	chr1:11099675-11102051:+	2	matching	EXOSC10-AS1	EXOSC10-AS1-202	ENSG00000230337.1	ENST00000447600.1	enriched	0.663418	noncoding	SR	294.636	0.925718	100	62	2377	487	1890	20.488	79.512
HPSCSR.880.1	chr1:11145042-11146672:+	1	variant	MTOR-AS1	MTOR-AS1-201	ENSG00000225602.5	ENST00000420480.1	depleted	-0.743902	noncoding	SR	39.8001	0.125048	18.8707	10	1631	1631	0	100	0
HPSCLR.14534.1	chr1:11106535-11262551:-	58	matching	MTOR	MTOR-201	ENSG00000198793.13	ENST00000361445.9	enriched	0.869145	coding	LR	2547.52	8.00404	100	447	156017	8721	147296	5.58978	94.4102
HPSCSR.873.40	chr1:11209310-11262546:-	25	variant	MTOR	MTOR-201	ENSG00000198793.13	ENST00000361445.9	nonspecific	0.291058	coding	SR	9270.93	29.1283	44.9146	448	53237	3919	49318	7.36142	92.6386
HPSCSR.873.41	chr1:11109303-11145025:-	24	variant	MTOR	MTOR-201	ENSG00000198793.13	ENST00000361445.9	nonspecific	0.538264	coding	SR	7446.1	23.3949	32.2096	10	35723	2809	32914	7.86328	92.1367
HPSCSR.873.42	chr1:11106535-11131558:-	20	matching	MTOR	MTOR-202	ENSG00000198793.13	ENST00000376838.5	enriched	0.67534	coding	LR+SR	7605.73	23.8965	100	12	25024	4017	21007	16.0526	83.9474
HPSCSR.873.43	chr1:11107307-11115527:-	9	matching	MTOR	MTOR-206	ENSG00000198793.13	ENST00000490931.1	nonspecific	0.0619253	coding	SR	85.9783	0.270135	100	3	8221	1111	7110	13.5142	86.4858
HPSCLR.14534.3	chr1:11238959-11262551:-	9	variant	MTOR	MTOR-201	ENSG00000198793.13	ENST00000361445.9	nonspecific	0.270206	coding	LR	70.7669	0.222343	21.8668	447	23593	4341	19252	18.3995	81.6005
HPSCSR.873.44	chr1:11109303-11115663:-	6	matching	MTOR	MTOR-203	ENSG00000198793.13	ENST00000455339.1	nonspecific	0.461751	coding	LR+SR	399.82	1.25619	100	4	6361	694	5667	10.9102	89.0898
HPSCSR.873.45	chr1:11107285-11114629:-	6	matching	MTOR	MTOR-204	ENSG00000198793.13	ENST00000473471.5	nonspecific	-0.156162	coding	LR+SR	74.4401	0.233883	100	0	7345	862	6483	11.7359	88.2641
HPSCSR.873.46	chr1:11131594-11145025:-	5	matching	MTOR	MTOR-207	ENSG00000198793.13	ENST00000495435.1	nonspecific	-0.164279	coding	LR+SR	234.706	0.737424	100	10	13432	2356	11076	17.5402	82.4598
HPSCSR.873.47	chr1:11138954-11139660:-	2	matching	MTOR	MTOR-205	ENSG00000198793.13	ENST00000476768.1	nonspecific	-0.154636	coding	LR+SR	71.1481	0.22354	100	11	707	610	97	86.2801	13.7199
HPSCSR.873.48	chr1:11273683-11299536:-	4	variant	UBE2V2P3	UBE2V2P3-201	ENSG00000238199.1	ENST00000433562.1	nonspecific	-0.346748	noncoding	SR	123.726	0.388736	100	3	25854	10548	15306	40.7983	59.2017
HPSCSR.875.37	chr1:11273528-11295164:+	4	variant	UBIAD1	UBIAD1-204	ENSG00000120942.13	ENST00000486588.6	nonspecific	0.554067	coding	SR	109.493	0.344016	85.8002	129	21637	1074	20563	4.96372	95.0363
HPSCSR.875.39	chr1:11273934-11296049:+	3	matching	UBIAD1	UBIAD1-203	ENSG00000120942.13	ENST00000483738.1	nonspecific	0.264797	coding	LR+SR	792.697	2.49058	100	33	22116	1393	20723	6.29861	93.7014
HPSCSR.875.40	chr1:11273206-11288434:+	2	matching	UBIAD1	UBIAD1-202	ENSG00000120942.13	ENST00000376810.5	enriched	0.686529	coding	LR+SR	5877.03	18.4651	100	594	15229	3646	11583	23.9412	76.0588
HPSCSR.875.41	chr1:11273528-11295164:+	2	matching	UBIAD1	UBIAD1-201	ENSG00000120942.13	ENST00000376804.2	nonspecific	0.131778	coding	LR+SR	97.1113	0.305114	100	129	21637	825	20812	3.81291	96.1871
HPSCSR.882.3	chr1:11371626-11371974:-	1	novel	NA	NA	NA	NA	enriched	2.4223	noncoding	SR	197.539	0.620647	0	0	349	349	0	100	0
HPSCSR.504.3	chr1:11481957-11501392:-	2	variant	AL590989.1	AL590989.1-201	ENSG00000285833.1	ENST00000649975.1	enriched	1.93707	noncoding	SR	45.1518	0.141863	55.6613	76	19436	18744	692	96.4396	3.5604
HPSCLR.14533.1	chr1:11479166-11537551:+	29	variant	DISP3	DISP3-201	ENSG00000204624.8	ENST00000294484.7	enriched	3.10107	coding	LR	37.4659	0.117714	92.9725	295	58386	4964	53422	8.50204	91.498
HPSCSR.505.1	chr1:11479155-11537551:+	21	matching	DISP3	DISP3-201	ENSG00000204624.8	ENST00000294484.7	enriched	2.53581	coding	LR+SR	990.281	3.11137	100	308	58397	5265	53132	9.01587	90.9841
HPSCSR.505.2	chr1:11479166-11481960:+	2	matching	DISP3	DISP3-203	ENSG00000204624.8	ENST00000423056.2	enriched	2.39612	coding	LR+SR	137.475	0.431932	100	295	2795	910	1885	32.5581	67.4419
HPSCSR.544.30	chr1:11635512-11635941:+	1	novel	AL031731.1	AL031731.1-201	ENSG00000284708.1	ENST00000642131.1	enriched	1.88692	noncoding	SR	188.188	0.591269	0	1	430	430	0	100	0
HPSCLR.14535.1	chr1:11640660-11643451:+	1	variant	AL031731.1	AL031731.1-201	ENSG00000284708.1	ENST00000642131.1	enriched	1.25061	noncoding	LR	138.164	0.434097	97.469	8	2792	2792	0	100	0
HPSCSR.538.3	chr1:11648387-11654429:-	6	matching	FBXO2	FBXO2-201	ENSG00000116661.11	ENST00000354287.5	enriched	1.28808	coding	LR+SR	25858.4	81.2446	100	837	6043	1287	4756	21.2974	78.7026
HPSCSR.538.4	chr1:11649528-11650713:-	3	matching	FBXO2	FBXO2-204	ENSG00000116661.11	ENST00000471501.1	enriched	1.31395	coding	LR+SR	836.165	2.62715	100	305	1186	725	461	61.1298	38.8702
HPSCSR.538.5	chr1:11650737-11653529:-	2	matching	FBXO2	FBXO2-205	ENSG00000116661.11	ENST00000475961.1	enriched	1.01843	noncoding	SR	143.662	0.451372	100	12	2793	237	2556	8.4855	91.5145
HPSCSR.538.7	chr1:11655548-11655861:-	1	variant	FBXO2	FBXO2-202	ENSG00000116661.11	ENST00000465901.1	enriched	0.717677	noncoding	SR	260.074	0.817126	33.6406	8	314	314	0	100	0
HPSCSR.544.4	chr1:11654857-11663327:+	7	matching	FBXO44	FBXO44-206	ENSG00000132879.14	ENST00000376770.5	nonspecific	0.536999	coding	LR+SR	204.308	0.641914	100	753	8471	3320	5151	39.1925	60.8075
HPSCSR.544.5	chr1:11658542-11663324:+	6	matching	FBXO44	FBXO44-208	ENSG00000132879.14	ENST00000471895.1	nonspecific	-0.0371861	coding	LR+SR	393.519	1.2364	100	11	4783	769	4014	16.0778	83.9222
HPSCSR.544.13	chr1:11654877-11663327:+	6	matching	FBXO44	FBXO44-202	ENSG00000132879.14	ENST00000251547.10	nonspecific	0.160174	coding	LR+SR	46.3104	0.145503	100	754	8451	2928	5523	34.6468	65.3532
HPSCSR.544.12	chr1:11654910-11661349:+	6	matching	FBXO44	FBXO44-203	ENSG00000132879.14	ENST00000376760.5	nonspecific	0.0412586	coding	LR+SR	39.3533	0.123644	100	759	6440	822	5618	12.764	87.236
HPSCSR.544.14	chr1:11654375-11662289:+	5	matching	FBXO44	FBXO44-201	ENSG00000132879.14	ENST00000251546.8	nonspecific	0.40803	coding	LR+SR	2318.19	7.28352	100	746	7915	1896	6019	23.9545	76.0455
HPSCSR.544.19	chr1:11654375-11658868:+	5	variant	FBXO44	FBXO44-207	ENSG00000132879.14	ENST00000425796.5	enriched	1.27284	coding	SR	531.667	1.67044	90.3421	746	4494	1561	2933	34.7352	65.2648
HPSCSR.544.16	chr1:11656065-11663117:+	5	matching	FBXO44	FBXO44-209	ENSG00000132879.14	ENST00000475435.5	nonspecific	0.214362	coding	LR+SR	98.4501	0.309321	100	17	7053	942	6111	13.356	86.644
HPSCLR.14537.8	chr1:11654910-11662291:+	5	matching	FBXO44	FBXO44-204	ENSG00000132879.14	ENST00000376762.8	nonspecific	-0.00700229	coding	LR	2.89493	0.009096	100	759	7382	1734	5648	23.4896	76.5104
HPSCSR.544.26	chr1:11654910-11658868:+	4	variant	FBXO44	FBXO44-205	ENSG00000132879.14	ENST00000376768.5	nonspecific	0.141482	coding	SR	1298.59	4.08004	69.3431	759	3959	833	3126	21.0407	78.9593
HPSCSR.544.25	chr1:11654375-11658868:+	4	variant	FBXO44	FBXO44-203	ENSG00000132879.14	ENST00000376760.5	enriched	0.790107	coding	SR	1234.65	3.87914	69.2214	746	4494	1104	3390	24.5661	75.4339
HPSCSR.544.28	chr1:11658542-11663324:+	4	variant	FBXO44	FBXO44-208	ENSG00000132879.14	ENST00000471895.1	nonspecific	-0.0648541	noncoding	SR	600.225	1.88585	100	11	4783	2205	2578	46.1008	53.8992
HPSCSR.544.27	chr1:11658542-11663324:+	4	variant	FBXO44	FBXO44-208	ENSG00000132879.14	ENST00000471895.1	nonspecific	0.404402	noncoding	SR	286.758	0.900967	99.6099	11	4783	2202	2581	46.0381	53.9619
HPSCLR.14538.1	chr1:11657233-11661777:-	2	novel	NA	NA	NA	NA	enriched	0.800141	noncoding	LR	310.134	0.97441	0	23	4545	3262	1283	71.7712	28.2288
HPSCSR.544.11	chr1:11664200-11674354:+	6	matching	FBXO6	FBXO6-201	ENSG00000116663.11	ENST00000376753.9	depleted	-1.21787	coding	SR	522.147	1.64053	100	61	10155	1444	8711	14.2196	85.7804
HPSCSR.544.23	chr1:11664486-11672064:+	4	matching	FBXO6	FBXO6-203	ENSG00000116663.11	ENST00000474239.1	nonspecific	-0.530664	coding	SR	115.716	0.363568	100	42	7579	803	6776	10.5951	89.4049
HPSCLR.14539.1	chr1:11666063-11670160:+	1	variant	FBXO6	FBXO6-203	ENSG00000116663.11	ENST00000474239.1	enriched	0.677184	noncoding	LR	336.446	1.05708	35.99	2	4098	4098	0	100	0
HPSCSR.544.2	chr1:11691710-11725857:+	7	matching	DRAXIN	DRAXIN-201	ENSG00000162490.7	ENST00000294485.6	enriched	3.30121	coding	SR	5286.24	16.6088	100	2285	34148	7365	26783	21.5679	78.4321
HPSCSR.544.3	chr1:11736153-11750578:+	7	matching	AGTRAP	AGTRAP-202	ENSG00000177674.16	ENST00000376627.6	nonspecific	0.627707	coding	LR+SR	111.405	0.350024	100	1723	14426	1055	13371	7.31318	92.6868
HPSCSR.544.10	chr1:11736173-11750409:+	6	matching	AGTRAP	AGTRAP-206	ENSG00000177674.16	ENST00000452018.6	enriched	0.904115	coding	LR+SR	5111.71	16.0605	100	1720	14237	809	13428	5.68238	94.3176
HPSCSR.544.8	chr1:11736117-11750326:+	6	matching	AGTRAP	AGTRAP-209	ENSG00000177674.16	ENST00000476512.5	nonspecific	0.494651	coding	LR+SR	1089.35	3.42262	100	1740	14210	942	13268	6.62913	93.3709
HPSCSR.544.7	chr1:11736124-11750316:+	6	matching	AGTRAP	AGTRAP-205	ENSG00000177674.16	ENST00000400895.6	enriched	0.66161	coding	LR+SR	520.16	1.63429	100	1734	14193	786	13407	5.53794	94.4621
HPSCSR.544.9	chr1:11736142-11750488:+	6	matching	AGTRAP	AGTRAP-210	ENSG00000177674.16	ENST00000491346.5	enriched	1.14097	coding	LR+SR	131.929	0.414509	100	1723	14347	1116	13231	7.77863	92.2214
HPSCSR.544.15	chr1:11736136-11750769:+	5	matching	AGTRAP	AGTRAP-201	ENSG00000177674.16	ENST00000314340.10	nonspecific	0.450132	coding	LR+SR	8822.84	27.7205	100	1722	14634	1130	13504	7.72174	92.2783
HPSCLR.14541.8	chr1:11736147-11750771:+	5	matching	AGTRAP	AGTRAP-203	ENSG00000177674.16	ENST00000376629.8	nonspecific	0.386474	coding	LR	529.142	1.66251	100	1723	14625	1100	13525	7.52137	92.4786
HPSCSR.544.17	chr1:11745801-11750409:+	5	matching	AGTRAP	AGTRAP-208	ENSG00000177674.16	ENST00000476309.5	enriched	0.860955	coding	LR+SR	94.0551	0.295512	100	16	4609	748	3861	16.2291	83.7709
HPSCSR.544.21	chr1:11745998-11750488:+	4	matching	AGTRAP	AGTRAP-214	ENSG00000177674.16	ENST00000514733.5	nonspecific	0.270055	coding	LR+SR	3061.17	9.61789	100	11	4491	919	3572	20.4631	79.5369
HPSCSR.544.22	chr1:11736084-11750710:+	4	matching	AGTRAP	AGTRAP-204	ENSG00000177674.16	ENST00000376637.7	nonspecific	0.658737	coding	SR	185.674	0.583368	100	1704	14627	1067	13560	7.29473	92.7053
HPSCSR.544.29	chr1:11736130-11746672:+	2	matching	AGTRAP	AGTRAP-211	ENSG00000177674.16	ENST00000494437.1	nonspecific	0.512519	noncoding	LR+SR	719.035	2.25914	100	1728	10543	976	9567	9.25733	90.7427
HPSCSR.538.8	chr1:11674480-11691650:-	11	matching	MAD2L2	MAD2L2-201	ENSG00000116670.15	ENST00000235310.7	enriched	0.836693	coding	SR	14735.1	46.2963	100	2180	17171	1860	15311	10.8322	89.1678
HPSCSR.538.9	chr1:11674525-11691477:-	9	matching	MAD2L2	MAD2L2-206	ENSG00000116670.15	ENST00000376672.5	enriched	2.93932	coding	SR	67942.1	213.468	100	2104	16953	1002	15951	5.91046	94.0895
HPSCSR.538.11	chr1:11674748-11691609:-	9	matching	MAD2L2	MAD2L2-204	ENSG00000116670.15	ENST00000376667.7	enriched	3.05831	coding	LR+SR	2886.79	9.07001	100	2355	16862	872	15990	5.17139	94.8286
HPSCSR.538.10	chr1:11674480-11681148:-	9	matching	MAD2L2	MAD2L2-207	ENSG00000116670.15	ENST00000376692.9	enriched	0.73485	coding	LR+SR	203.368	0.638961	100	1458	6669	1053	5616	15.7895	84.2105
HPSCSR.538.12	chr1:11674480-11681148:-	9	variant	MAD2L2	MAD2L2-207	ENSG00000116670.15	ENST00000376692.9	enriched	0.851204	coding	LR+SR	82.5109	0.259241	100	1458	6669	1092	5577	16.3743	83.6257
HPSCSR.538.15	chr1:11675657-11681131:-	6	matching	MAD2L2	MAD2L2-209	ENSG00000116670.15	ENST00000456915.1	enriched	1.47883	coding	LR+SR	11424.7	35.8952	100	1461	5475	1032	4443	18.8493	81.1507
HPSCSR.538.13	chr1:11675700-11681111:-	6	matching	MAD2L2	MAD2L2-203	ENSG00000116670.15	ENST00000376664.10	enriched	1.37175	coding	LR+SR	5295.06	16.6366	100	1461	5412	858	4554	15.8537	84.1463
HPSCSR.538.14	chr1:11675656-11681111:-	6	matching	MAD2L2	MAD2L2-208	ENSG00000116670.15	ENST00000445656.5	enriched	1.03325	coding	SR	975.797	3.06586	100	1461	5456	678	4778	12.4267	87.5733
HPSCSR.538.17	chr1:11676872-11691593:-	4	matching	MAD2L2	MAD2L2-202	ENSG00000116670.15	ENST00000376655.1	enriched	1.93448	coding	LR+SR	3003.92	9.43803	100	2240	14722	1095	13627	7.43785	92.5622
HPSCSR.544.34	chr1:11762171-11789478:+	14	variant	C1orf167	C1orf167-202	ENSG00000215910.7	ENST00000433342.5	enriched	2.81277	noncoding	SR	21.0184	0.066038	81.2101	42	27308	12515	14793	45.8291	54.1709
HPSCSR.551.2	chr1:11786603-11806920:-	12	matching	MTHFR	MTHFR-204	ENSG00000177000.12	ENST00000376590.8	depleted	-2.45561	coding	LR+SR	535.508	1.68251	100	1	20318	7094	13224	34.9149	65.0851
HPSCSR.551.9	chr1:11790041-11803677:-	11	matching	MTHFR	MTHFR-216	ENSG00000177000.12	ENST00000641805.1	depleted	-1.85738	coding	SR	19.2096	0.060355	100	21	13637	2945	10692	21.5957	78.4043
HPSCSR.551.10	chr1:11790642-11796545:-	8	matching	MTHFR	MTHFR-217	ENSG00000177000.12	ENST00000641820.1	nonspecific	-0.197674	coding	LR+SR	47.6661	0.149762	100	7	5904	1569	4335	26.5752	73.4248
HPSCSR.551.12	chr1:11801205-11805936:-	3	matching	MTHFR	MTHFR-207	ENSG00000177000.12	ENST00000418034.1	depleted	-1.0492	coding	LR+SR	449.279	1.41159	100	148	4732	1034	3698	21.8512	78.1488
HPSCSR.551.13	chr1:11799857-11806006:-	3	matching	MTHFR	MTHFR-211	ENSG00000177000.12	ENST00000641437.1	nonspecific	-0.412083	coding	LR+SR	76.673	0.240899	100	166	6150	1911	4239	31.0732	68.9268
HPSCSR.551.15	chr1:11803028-11805294:-	2	matching	MTHFR	MTHFR-206	ENSG00000177000.12	ENST00000413656.5	nonspecific	-0.0689254	coding	SR	400.232	1.25749	100	6	2267	398	1869	17.5562	82.4438
HPSCLR.14551.7	chr1:11799792-11803526:-	2	matching	MTHFR	MTHFR-218	ENSG00000177000.12	ENST00000641909.1	depleted	-1.72031	coding	LR	10.0291	0.031511	100	55	3735	2254	1481	60.3481	39.6519
HPSCSR.538.25	chr1:11829319-11829913:-	2	novel	NA	NA	NA	NA	nonspecific	-0.363186	noncoding	SR	131.016	0.411639	0	2	595	563	32	94.6218	5.37815
HPSCSR.544.47	chr1:11806191-11843130:+	23	matching	CLCN6	CLCN6-202	ENSG00000011021.23	ENST00000346436.11	nonspecific	0.0453414	coding	LR+SR	1913.94	6.01341	100	368	36940	5589	31351	15.1299	84.8701
HPSCSR.544.50	chr1:11806263-11829303:+	12	matching	CLCN6	CLCN6-205	ENSG00000011021.23	ENST00000376492.3	nonspecific	0.143292	coding	LR+SR	240.374	0.755233	100	360	23041	1062	21979	4.60917	95.3908
HPSCSR.544.51	chr1:11806263-11828218:+	11	matching	CLCN6	CLCN6-203	ENSG00000011021.23	ENST00000376490.7	nonspecific	-0.416122	coding	SR	1286.66	4.04256	100	360	21956	963	20993	4.38604	95.614
HPSCSR.544.52	chr1:11806263-11828218:+	11	matching	CLCN6	CLCN6-204	ENSG00000011021.23	ENST00000376491.7	nonspecific	-0.521206	coding	SR	772.475	2.42704	100	360	21956	927	21029	4.22208	95.7779
HPSCSR.544.53	chr1:11806213-11820779:+	6	matching	CLCN6	CLCN6-207	ENSG00000011021.23	ENST00000376497.7	nonspecific	0.282027	coding	SR	523.058	1.64339	100	370	14567	814	13753	5.58797	94.412
HPSCSR.544.54	chr1:11829849-11834308:+	4	matching	CLCN6	CLCN6-210	ENSG00000011021.23	ENST00000494028.1	nonspecific	-0.038433	noncoding	SR	348.847	1.09604	100	2	4460	773	3687	17.3318	82.6682
HPSCSR.544.55	chr1:11841017-11847684:+	4	matching	CLCN6	CLCN6-209	ENSG00000011021.23	ENST00000446542.5	nonspecific	-0.559161	noncoding	SR	187.103	0.58786	100	3	6668	1032	5636	15.4769	84.5231
HPSCSR.553.5	chr1:11845879-11852300:-	2	variant	NPPA	NPPA-201	ENSG00000175206.10	ENST00000376476.1	depleted	-0.691442	noncoding	SR	10.358	0.032544	100	2	6422	5781	641	90.0187	9.98131
HPSCSR.552.1	chr1:11857464-11858945:-	3	matching	NPPB	NPPB-201	ENSG00000120937.9	ENST00000376468.4	enriched	1.92274	coding	SR	2125.85	6.6792	100	227	1482	708	774	47.7733	52.2267
HPSCSR.544.75	chr1:11908151-11909330:+	1	matching	AL021155.5	AL021155.5-204	ENSG00000285646.2	ENST00000666735.1	depleted	-0.829607	noncoding	SR	318.195	0.999737	100	654	1180	1180	0	100	0
HPSCLR.14547.1	chr1:11911365-11913087:+	1	variant	AL021155.5	AL021155.5-203	ENSG00000285646.2	ENST00000658167.1	nonspecific	-0.0782396	noncoding	LR	53.0893	0.166801	50.8564	0	1723	1723	0	100	0
HPSCSR.538.18	chr1:11919591-11926427:-	3	matching	KIAA2013	KIAA2013-201	ENSG00000116685.16	ENST00000376572.8	nonspecific	0.317541	coding	SR	15243.3	47.893	100	540	6837	2819	4018	41.2315	58.7685
HPSCSR.538.24	chr1:11922175-11926428:-	2	matching	KIAA2013	KIAA2013-202	ENSG00000116685.16	ENST00000376576.3	nonspecific	0.548213	coding	SR	800.963	2.51655	100	540	4254	2539	1715	59.685	40.315
HPSCSR.544.63	chr1:11934717-11975537:+	19	matching	PLOD1	PLOD1-201	ENSG00000083444.17	ENST00000196061.5	nonspecific	0.218944	coding	LR+SR	22678.4	71.2533	100	1285	40821	2976	37845	7.29037	92.7096
HPSCSR.544.65	chr1:11934743-11957943:+	8	matching	PLOD1	PLOD1-203	ENSG00000083444.17	ENST00000429000.6	nonspecific	-0.273608	coding	SR	74.0369	0.232617	100	1286	23201	886	22315	3.8188	96.1812
HPSCSR.544.66	chr1:11934694-11952691:+	6	matching	PLOD1	PLOD1-204	ENSG00000083444.17	ENST00000449038.5	nonspecific	0.0895984	coding	LR+SR	142.893	0.448956	100	1286	17998	762	17236	4.2338	95.7662
HPSCSR.544.68	chr1:11954301-11958593:+	4	matching	PLOD1	PLOD1-205	ENSG00000083444.17	ENST00000465920.1	nonspecific	0.249163	coding	LR+SR	186.895	0.587205	100	3	4293	871	3422	20.2888	79.7112
HPSCSR.544.69	chr1:11964702-11966414:+	3	matching	PLOD1	PLOD1-206	ENSG00000083444.17	ENST00000470133.1	nonspecific	0.495321	coding	LR+SR	67.4636	0.211964	100	17	1713	362	1351	21.1325	78.8675
HPSCSR.544.71	chr1:11971543-11975536:+	2	matching	PLOD1	PLOD1-207	ENSG00000083444.17	ENST00000481933.1	nonspecific	0.400394	noncoding	LR+SR	174.081	0.546946	100	7	3994	2339	1655	58.5628	41.4372
HPSCSR.544.76	chr1:11980312-12013508:+	19	matching	MFN2	MFN2-201	ENSG00000116688.16	ENST00000235329.9	nonspecific	-0.0355587	coding	LR+SR	13218.8	41.5322	100	262	33197	4539	28658	13.6729	86.3271
HPSCSR.544.77	chr1:11980181-12013514:+	18	matching	MFN2	MFN2-203	ENSG00000116688.16	ENST00000444836.5	nonspecific	0.144179	coding	LR+SR	1815.41	5.70383	100	213	33334	4531	28803	13.5927	86.4073
HPSCSR.544.83	chr1:11980435-11992640:+	5	matching	MFN2	MFN2-206	ENSG00000116688.16	ENST00000497302.1	nonspecific	0.350002	coding	LR+SR	4139.26	13.0052	100	1447	12206	645	11561	5.28429	94.7157
HPSCSR.544.84	chr1:11981992-11992673:+	4	matching	MFN2	MFN2-202	ENSG00000116688.16	ENST00000412236.1	depleted	-0.692698	coding	SR	375.762	1.18061	100	21	10682	489	10193	4.57779	95.4222
HPSCSR.544.85	chr1:11980299-11989234:+	4	matching	MFN2	MFN2-205	ENSG00000116688.16	ENST00000490079.5	nonspecific	-0.588838	noncoding	SR	103.011	0.32365	100	261	8936	445	8491	4.97986	95.0201
HPSCSR.544.87	chr1:11980370-11989343:+	2	matching	MFN2	MFN2-204	ENSG00000116688.16	ENST00000484391.5	nonspecific	0.216187	coding	LR+SR	9.10377	0.028603	100	1568	8974	294	8680	3.27613	96.7239
HPSCLR.14550.1	chr1:12019498-12032045:+	10	matching	MIIP	MIIP-201	ENSG00000116691.11	ENST00000235332.6	nonspecific	0.516471	coding	LR	4218.98	13.2556	100	1669	12548	1541	11007	12.2808	87.7192
HPSCSR.544.78	chr1:12019498-12029855:+	7	variant	MIIP	MIIP-201	ENSG00000116691.11	ENST00000235332.6	nonspecific	0.520185	coding	SR	8664.81	27.224	61.194	1669	10358	943	9415	9.10407	90.8959
HPSCSR.544.79	chr1:12022222-12031975:+	6	matching	MIIP	MIIP-203	ENSG00000116691.11	ENST00000466860.5	enriched	0.851393	coding	LR+SR	6875.71	21.6028	100	38	9754	1709	8045	17.521	82.479
HPSCSR.544.81	chr1:12019466-12029855:+	6	matching	MIIP	MIIP-205	ENSG00000116691.11	ENST00000478749.5	enriched	1.54474	noncoding	LR+SR	1707.18	5.36379	100	1665	10390	779	9611	7.49759	92.5024
HPSCSR.544.82	chr1:12029096-12032025:+	6	matching	MIIP	MIIP-202	ENSG00000116691.11	ENST00000460823.1	enriched	0.858759	coding	LR+SR	812.136	2.55165	100	18	2930	955	1975	32.5939	67.4061
HPSCSR.544.80	chr1:12029096-12032025:+	6	matching	MIIP	MIIP-202	ENSG00000116691.11	ENST00000460823.1	nonspecific	0.410383	coding	LR+SR	375.438	1.17959	100	18	2930	955	1975	32.5939	67.4061
HPSCSR.544.86	chr1:12031127-12032039:+	2	matching	MIIP	MIIP-204	ENSG00000116691.11	ENST00000478299.1	enriched	0.829199	coding	LR+SR	494.652	1.55415	100	8	913	595	318	65.1698	34.8302
HPSCSR.544.88	chr1:12028721-12029607:+	2	matching	MIIP	MIIP-206	ENSG00000116691.11	ENST00000492256.1	nonspecific	0.657375	noncoding	LR+SR	412.342	1.29554	100	27	887	806	81	90.8681	9.13191
HPSCSR.544.92	chr1:12063303-12144207:+	15	matching	TNFRSF8	TNFRSF8-201	ENSG00000120949.15	ENST00000263932.7	enriched	2.1404	coding	LR+SR	3062.32	9.6215	100	734	80905	3760	77145	4.64743	95.3526
HPSCSR.544.93	chr1:12063377-12144205:+	14	matching	TNFRSF8	TNFRSF8-203	ENSG00000120949.15	ENST00000417814.3	enriched	1.62404	coding	SR	716.695	2.25179	100	726	80829	3593	77236	4.44519	95.5548
HPSCSR.544.95	chr1:12125899-12144207:+	5	matching	TNFRSF8	TNFRSF8-202	ENSG00000120949.15	ENST00000413146.6	enriched	1.14996	coding	LR+SR	27.4801	0.08634	100	6	18309	2363	15946	12.9062	87.0938
HPSCSR.538.16	chr1:11997418-12084467:-	5	variant	RPL23AP89	RPL23AP89-201	ENSG00000227875.2	ENST00000439324.2	nonspecific	0.574669	noncoding	SR	82.8885	0.260427	100	7	87050	12095	74955	13.8943	86.1057
HPSCSR.538.19	chr1:12024012-12123280:-	3	variant	Y_RNA	Y_RNA.371-201	ENSG00000202461.1	ENST00000365591.1	nonspecific	0.640634	noncoding	SR	84.6792	0.266054	100	3	99269	10000	89269	10.0736	89.9264
HPSCSR.538.20	chr1:11952733-11980127:-	3	variant	AL096840.2	AL096840.2-201	ENSG00000287384.1	ENST00000660216.1	nonspecific	-0.0843541	noncoding	SR	70.475	0.221426	100	97	27395	7815	19580	28.5271	71.4729
HPSCSR.538.27	chr1:12021837-12022814:-	2	novel	NA	NA	NA	NA	nonspecific	0.533849	noncoding	SR	268.24	0.842784	0	12	978	883	95	90.2863	9.7137
HPSCSR.538.26	chr1:12053721-12063304:-	2	novel	NA	NA	NA	NA	enriched	1.30846	noncoding	SR	25.4174	0.079859	0	728	9584	3312	6272	34.5576	65.4424
HPSCSR.544.97	chr1:12166991-12209220:+	10	matching	TNFRSF1B	TNFRSF1B-201	ENSG00000028137.19	ENST00000376259.7	depleted	-0.878067	coding	SR	707.661	2.2234	100	246	42230	3687	38543	8.73076	91.2692
HPSCSR.570.1	chr1:12226408-12226689:-	1	novel	NA	NA	NA	NA	nonspecific	0.606015	noncoding	SR	110.022	0.345678	0	0	282	282	0	100	0
HPSCSR.544.103	chr1:12230030-12512047:+	70	matching	VPS13D	VPS13D-214	ENSG00000048707.15	ENST00000620676.6	depleted	-1.64271	coding	SR	140.413	0.441163	100	400	282018	16357	265661	5.79998	94.2
HPSCSR.544.106	chr1:12253734-12348973:+	38	variant	VPS13D	VPS13D-213	ENSG00000048707.15	ENST00000613099.4	depleted	-0.925982	coding	SR	1668.67	5.2428	52.7301	4	95240	8566	86674	8.99412	91.0059
HPSCSR.544.107	chr1:12311526-12403948:+	35	variant	VPS13D	VPS13D-201	ENSG00000048707.15	ENST00000011700.10	depleted	-0.749803	coding	SR	346.084	1.08736	47.4519	4	92423	5205	87218	5.63172	94.3683
HPSCSR.544.109	chr1:12299281-12373848:+	30	variant	VPS13D	VPS13D-202	ENSG00000048707.15	ENST00000460333.5	depleted	-0.674273	coding	SR	85.8204	0.269639	96.0692	5	74568	4717	69851	6.32577	93.6742
HPSCSR.544.110	chr1:12299281-12373848:+	29	matching	VPS13D	VPS13D-202	ENSG00000048707.15	ENST00000460333.5	depleted	-1.34416	coding	SR	109.675	0.344589	100	5	74568	4910	69658	6.58459	93.4154
HPSCSR.544.111	chr1:12311526-12373848:+	27	variant	VPS13D	VPS13D-202	ENSG00000048707.15	ENST00000460333.5	depleted	-0.664146	coding	SR	1133.66	3.56184	83.6456	4	62323	4107	58216	6.58986	93.4101
HPSCLR.14555.1	chr1:12356396-12512044:+	22	variant	VPS13D	VPS13D-201	ENSG00000048707.15	ENST00000011700.10	depleted	-0.769239	coding	LR	896.254	2.81594	42.2372	6	155649	6318	149331	4.05913	95.9409
HPSCSR.544.115	chr1:12311526-12337988:+	12	matching	VPS13D	VPS13D-209	ENSG00000048707.15	ENST00000487188.1	depleted	-0.877893	coding	SR	66.4396	0.208747	100	4	26463	3990	22473	15.0777	84.9223
HPSCSR.544.116	chr1:12400310-12510346:+	9	variant	VPS13D	VPS13D-217	ENSG00000048707.15	ENST00000645371.1	nonspecific	-0.163529	coding	SR	581.232	1.82617	69.664	30	110037	4525	105512	4.11225	95.8877
HPSCSR.544.119	chr1:12342805-12348973:+	4	matching	VPS13D	VPS13D-215	ENSG00000048707.15	ENST00000643711.1	nonspecific	-0.42191	noncoding	SR	89.5684	0.281415	100	5	6169	582	5587	9.43427	90.5657
HPSCSR.544.120	chr1:12253734-12257955:+	4	matching	VPS13D	VPS13D-210	ENSG00000048707.15	ENST00000489961.1	nonspecific	-0.588387	coding	SR	73.8197	0.231934	100	4	4222	443	3779	10.4927	89.5073
HPSCSR.544.124	chr1:12244424-12249603:+	3	matching	VPS13D	VPS13D-207	ENSG00000048707.15	ENST00000476169.1	depleted	-0.675655	coding	LR+SR	58.6876	0.184391	100	3	5180	475	4705	9.16988	90.8301
HPSCSR.544.127	chr1:12497226-12506907:+	2	matching	VPS13D	VPS13D-205	ENSG00000048707.15	ENST00000473099.1	depleted	-0.669378	coding	LR+SR	39.4724	0.124018	100	15	9682	461	9221	4.76141	95.2386
HPSCSR.574.1	chr1:12567910-12618210:-	6	matching	DHRS3	DHRS3-204	ENSG00000162496.9	ENST00000616661.5	nonspecific	0.0701706	coding	LR+SR	7589.36	23.845	100	359	50301	2201	48100	4.37566	95.6243
HPSCSR.574.3	chr1:12568392-12616795:-	4	matching	DHRS3	DHRS3-202	ENSG00000162496.9	ENST00000464917.5	nonspecific	-0.00787044	coding	SR	259.178	0.814312	100	70	48404	539	47865	1.11354	98.8865
HPSCSR.574.4	chr1:12579768-12616696:-	2	matching	DHRS3	DHRS3-203	ENSG00000162496.9	ENST00000482265.1	nonspecific	0.287907	coding	SR	398.372	1.25164	100	82	36929	1036	35893	2.80538	97.1946
HPSCSR.544.129	chr1:12618209-12618899:+	2	novel	NA	NA	NA	NA	nonspecific	-0.127733	noncoding	SR	363.381	1.14171	0	359	691	609	82	88.1331	11.8669
HPSCSR.574.5	chr1:12618900-12619244:-	1	matching	AC254633.1	AC254633.1-201	ENSG00000272482.1	ENST00000606790.1	nonspecific	0.0295407	noncoding	SR	307.167	0.965087	100	22	345	345	0	100	0
HPSCSR.544.126	chr1:12716115-12728759:+	3	variant	AADACL3	AADACL3-202	ENSG00000188984.12	ENST00000620146.2	enriched	3.70521	coding	SR	66.0335	0.207471	100	22	12645	7947	4698	62.847	37.153
HPSCSR.583.3	chr1:12702894-12715466:-	2	novel	NA	NA	NA	NA	enriched	11.3889	noncoding	SR	111.957	0.351759	0	2	12573	7147	5426	56.844	43.156
HPSCSR.583.2	chr1:12702894-12715466:-	2	novel	NA	NA	NA	NA	enriched	13.3723	noncoding	SR	82.1481	0.258101	0	2	12573	9164	3409	72.8863	27.1137
HPSCSR.939.1	chr1:18107798-18378483:+	10	matching	IGSF21	IGSF21-201	ENSG00000117154.12	ENST00000251296.4	enriched	2.26391	coding	SR	3598.55	11.3063	100	390	270686	1892	268794	0.698965	99.301
HPSCSR.939.2	chr1:18361367-18378483:+	6	matching	IGSF21	IGSF21-204	ENSG00000117154.12	ENST00000497331.2	enriched	2.4882	coding	LR+SR	2069.38	6.5018	100	5	17117	1885	15232	11.0124	88.9876
HPSCSR.939.4	chr1:18375957-18376920:+	2	matching	IGSF21	IGSF21-203	ENSG00000117154.12	ENST00000473951.1	enriched	2.06645	coding	LR+SR	338.959	1.06498	100	11	964	560	404	58.0913	41.9087
HPSCSR.936.8	chr1:18289110-18298429:-	6	novel	NA	NA	NA	NA	enriched	2.56619	noncoding	SR	175.718	0.552088	0	22	9320	2106	7214	22.5966	77.4034
HPSCSR.936.5	chr1:18289110-18298429:-	6	novel	NA	NA	NA	NA	enriched	1442754049102280	noncoding	SR	148.838	0.467635	0	22	9320	1068	8252	11.4592	88.5408
HPSCSR.936.6	chr1:18289110-18298429:-	6	novel	NA	NA	NA	NA	enriched	27.9371	noncoding	SR	134.765	0.42342	0	22	9320	1624	7696	17.4249	82.5751
HPSCSR.936.10	chr1:18289110-18298429:-	4	novel	NA	NA	NA	NA	enriched	2565680742152340	noncoding	SR	254.048	0.798194	0	22	9320	1432	7888	15.3648	84.6352
HPSCSR.936.12	chr1:18289110-18298429:-	3	novel	NA	NA	NA	NA	enriched	3.81053	noncoding	SR	386.781	1.21523	0	22	9320	4635	4685	49.7318	50.2682
HPSCSR.936.13	chr1:18388511-18427112:-	3	novel	NA	NA	NA	NA	enriched	1.65271	noncoding	SR	44.1445	0.138698	0	1	38602	15226	23376	39.4436	60.5564
HPSCSR.963.1	chr1:18480982-18486126:+	1	matching	KLHDC7A	KLHDC7A-201	ENSG00000179023.8	ENST00000400664.2	enriched	2.47204	coding	LR+SR	4520.75	14.2037	100	153	5145	5145	0	100	0
HPSCLR.14557.1	chr1:12847123-12848460:-	1	variant	HNRNPCL1	HNRNPCL1-201	ENSG00000179172.9	ENST00000317869.6	enriched	1.6718	coding	LR	20.1039	0.063164	95.0361	68	1338	1338	0	100	0
HPSCSR.1065.1	chr1:13474973-13514003:-	2	matching	LRRC38	LRRC38-201	ENSG00000162494.6	ENST00000376085.4	enriched	1.95514	coding	SR	121.914	0.383041	100	23	39031	2168	36863	5.55456	94.4454
HPSCSR.1054.7	chr1:13583762-13617957:+	6	matching	PDPN	PDPN-202	ENSG00000162493.16	ENST00000376057.8	enriched	1.54028	coding	LR+SR	4681.52	14.7089	100	4437	34196	2801	31395	8.19102	91.809
HPSCSR.1054.4	chr1:13583465-13617957:+	6	matching	PDPN	PDPN-201	ENSG00000162493.16	ENST00000294489.10	enriched	1.17879	coding	LR+SR	1506.73	4.73401	100	2	34493	3104	31389	8.99893	91.0011
HPSCSR.1054.5	chr1:13584093-13615964:+	6	matching	PDPN	PDPN-208	ENSG00000162493.16	ENST00000509009.5	nonspecific	0.59957	coding	SR	126.168	0.396408	100	92	31872	571	31301	1.79154	98.2085
HPSCSR.1054.11	chr1:13583833-13614514:+	5	matching	PDPN	PDPN-209	ENSG00000162493.16	ENST00000510906.5	enriched	1.74789	coding	LR+SR	6015.5	18.9001	100	4491	30682	786	29896	2.56176	97.4382
HPSCSR.1054.10	chr1:13585480-13616259:+	5	matching	PDPN	PDPN-206	ENSG00000162493.16	ENST00000488631.1	nonspecific	0.583394	coding	SR	45.0421	0.141518	100	6	30780	794	29986	2.5796	97.4204
HPSCSR.1054.12	chr1:13583832-13607221:+	3	matching	PDPN	PDPN-207	ENSG00000162493.16	ENST00000506205.1	enriched	1.36865	coding	LR+SR	132.844	0.417382	100	4490	23390	476	22914	2.03506	97.9649
HPSCSR.1063.1	chr1:13595981-13662364:-	4	variant	AL359771.1	AL359771.1-201	ENSG00000237445.2	ENST00000441809.2	enriched	1.03273	noncoding	SR	25.4307	0.079901	100	1	66384	33097	33287	49.8569	50.1431
HPSCSR.1097.1	chr1:13694581-13700194:-	2	novel	AL359771.2	AL359771.2-201	ENSG00000253085.1	ENST00000517276.1	depleted	-0.924059	noncoding	SR	44.9921	0.141361	0	459	5614	1549	4065	27.5917	72.4083
HPSCSR.1099.1	chr1:13749555-13769039:-	1	novel	NA	NA	NA	NA	depleted	-1.35746	noncoding	SR	93.5098	0.293799	0	16	19485	19485	0	100	0
HPSCSR.1054.22	chr1:13700240-13825065:+	8	matching	PRDM2	PRDM2-204	ENSG00000116731.22	ENST00000376048.9	depleted	-1.56361	coding	SR	116.212	0.365127	100	472	124826	2688	122138	2.1534	97.8466
HPSCSR.1054.25	chr1:13731018-13787067:+	7	variant	PRDM2	PRDM2-202	ENSG00000116731.22	ENST00000311066.9	depleted	-0.713275	coding	SR	436.795	1.37237	74.7882	8	56050	5562	50488	9.92328	90.0767
HPSCSR.1054.36	chr1:13749436-13787067:+	3	variant	PRDM2	PRDM2-203	ENSG00000116731.22	ENST00000343137.8	depleted	-1.25678	coding	SR	102.767	0.322885	88.494	498	37632	10375	27257	27.5696	72.4304
HPSCSR.1054.34	chr1:13771726-13778463:+	3	matching	PRDM2	PRDM2-208	ENSG00000116731.22	ENST00000487453.1	depleted	-1.61012	coding	SR	11.6725	0.036674	100	0	6738	646	6092	9.58741	90.4126
HPSCLR.14563.1	chr1:13779224-13788080:+	2	variant	PRDM2	PRDM2-206	ENSG00000116731.22	ENST00000413440.5	nonspecific	-0.62961	coding	LR	236.387	0.742704	83.7733	9	8857	5174	3683	58.4171	41.5829
HPSCSR.1054.37	chr1:13749424-13773671:+	2	matching	PRDM2	PRDM2-210	ENSG00000116731.22	ENST00000491815.1	nonspecific	0.163001	coding	SR	2.27505	0.007148	100	496	24248	658	23590	2.71363	97.2864
HPSCSR.1117.1	chr1:15056297-15065625:-	2	novel	NA	NA	NA	NA	nonspecific	0.211643	noncoding	SR	84.3144	0.264908	0	11	9329	6055	3274	64.9051	35.0949
HPSCSR.1054.17	chr1:14598685-15118043:+	15	matching	KAZN	KAZN-203	ENSG00000189337.17	ENST00000376030.7	depleted	-1.25555	coding	SR	17.4193	0.05473	100	279	519359	6049	513310	1.1647	98.8353
HPSCSR.1054.24	chr1:14598704-15066560:+	7	matching	KAZN	KAZN-206	ENSG00000189337.17	ENST00000491547.1	nonspecific	0.37086	coding	SR	166.796	0.524056	100	316	467857	5592	462265	1.19524	98.8048
HPSCLR.14592.1	chr1:15064186-15066560:+	1	variant	KAZN	KAZN-205	ENSG00000189337.17	ENST00000400798.6	nonspecific	0.527715	noncoding	LR	70.8903	0.22273	25.5559	3	2375	2375	0	100	0
HPSCSR.1163.3	chr1:15153768-15220339:+	4	variant	TMEM51	TMEM51-205	ENSG00000171729.14	ENST00000434578.6	nonspecific	0.261195	coding	SR	2335.79	7.33884	97.0983	329	66572	1811	64761	2.72036	97.2796
HPSCSR.1163.1	chr1:15153768-15220393:+	4	matching	TMEM51	TMEM51-205	ENSG00000171729.14	ENST00000434578.6	nonspecific	0.126168	coding	SR	119.323	0.374901	100	329	66626	1861	64765	2.7932	97.2068
HPSCSR.1163.6	chr1:15153733-15220408:+	3	matching	TMEM51	TMEM51-203	ENSG00000171729.14	ENST00000400796.7	nonspecific	0.371665	coding	LR+SR	234.495	0.736762	100	322	66676	1842	64834	2.76261	97.2374
HPSCSR.1163.4	chr1:15152532-15220477:+	3	matching	TMEM51	TMEM51-204	ENSG00000171729.14	ENST00000428417.5	nonspecific	-0.0595619	coding	SR	66.4249	0.2087	100	30	67946	1942	66004	2.85815	97.1418
HPSCSR.1163.13	chr1:15247280-15329734:+	14	variant	FHAD1	FHAD1-202	ENSG00000142621.19	ENST00000358897.8	enriched	0.716069	coding	SR	33.1162	0.104048	40	84	82455	7196	75259	8.72718	91.2728
HPSCSR.1163.22	chr1:15324469-15330008:+	2	matching	FHAD1	FHAD1-209	ENSG00000142621.19	ENST00000459961.1	nonspecific	0.284873	noncoding	SR	20.126	0.063234	100	2	5540	4406	1134	79.5307	20.4693
HPSCSR.1163.8	chr1:15341761-15384558:+	16	matching	FHAD1	FHAD1-208	ENSG00000142621.19	ENST00000444385.5	nonspecific	0.221172	coding	SR	34.6384	0.10883	100	4	42798	3481	39317	8.13356	91.8664
HPSCSR.1163.24	chr1:15409888-15430339:+	4	matching	EFHD2	EFHD2-201	ENSG00000142634.13	ENST00000375980.9	nonspecific	-0.485902	coding	SR	1070.14	3.36227	100	767	20452	2422	18030	11.8424	88.1576
HPSCLR.14600.1	chr1:15425871-15430330:+	3	variant	EFHD2	EFHD2-202	ENSG00000142634.13	ENST00000445566.1	nonspecific	-0.34136	coding	LR	4687.79	14.7286	85.8732	19	4460	2021	2439	45.3139	54.6861
HPSCLR.14602.1	chr1:15482802-15485267:-	2	novel	NA	NA	NA	NA	nonspecific	-0.320209	noncoding	LR	29.7894	0.093595	0	4	2466	1768	698	71.6951	28.3049
HPSCLR.14604.1	chr1:15508430-15513988:+	2	novel	NA	NA	NA	NA	nonspecific	0.142158	noncoding	LR	107.992	0.339301	0	1	5559	3369	2190	60.6044	39.3956
HPSCSR.1172.7	chr1:15492366-15524192:-	9	matching	CASP9	CASP9-204	ENSG00000132906.18	ENST00000400777.7	nonspecific	0.0322866	coding	SR	2272.28	7.13929	100	494	31827	1878	29949	5.90065	94.0993
HPSCSR.1172.8	chr1:15491401-15524215:-	9	matching	CASP9	CASP9-201	ENSG00000132906.18	ENST00000333868.10	nonspecific	0.408576	coding	LR+SR	24.5742	0.07721	100	506	32815	2808	30007	8.55706	91.4429
HPSCSR.1172.9	chr1:15490832-15524445:-	8	matching	CASP9	CASP9-210	ENSG00000132906.18	ENST00000546424.5	nonspecific	0.11493	coding	LR+SR	732.784	2.30234	100	70	33614	4463	29151	13.2772	86.7228
HPSCSR.1172.14	chr1:15492270-15524347:-	5	matching	CASP9	CASP9-202	ENSG00000132906.18	ENST00000348549.9	nonspecific	0.478198	coding	LR+SR	502.482	1.57875	100	113	32078	1621	30457	5.05331	94.9467
HPSCSR.1172.23	chr1:15507772-15524215:-	3	matching	CASP9	CASP9-211	ENSG00000132906.18	ENST00000546969.1	nonspecific	0.418881	coding	LR+SR	90.5152	0.28439	100	506	16444	569	15875	3.46023	96.5398
HPSCSR.1172.10	chr1:15571699-15585051:-	7	matching	AGMAT	AGMAT-201	ENSG00000116771.6	ENST00000375826.4	enriched	0.70607	coding	SR	1781.62	5.59768	100	267	13353	3095	10258	23.1783	76.8217
HPSCLR.14609.1	chr1:15543510-15577836:-	3	variant	AGMAT	AGMAT-201	ENSG00000116771.6	ENST00000375826.4	nonspecific	-0.426372	coding	LR	43.2945	0.136027	7.65751	13	34327	1298	33029	3.78128	96.2187
HPSCSR.1172.30	chr1:15565611-15565956:-	1	matching	AL121992.3	AL121992.3-201	ENSG00000272510.1	ENST00000606186.1	nonspecific	-0.206368	noncoding	SR	122.601	0.385199	100	8	346	346	0	100	0
HPSCSR.1163.36	chr1:15526848-15568061:+	15	variant	DNAJC16	DNAJC16-202	ENSG00000116138.13	ENST00000375847.8	nonspecific	-0.0633883	coding	SR	3186.02	10.0101	39.1448	556	41214	2362	38852	5.73106	94.2689
HPSCLR.14606.1	chr1:15526848-15571733:+	15	matching	DNAJC16	DNAJC16-202	ENSG00000116138.13	ENST00000375847.8	nonspecific	0.230876	coding	LR	2.4809	0.007795	100	556	44886	6034	38852	13.4429	86.5571
HPSCSR.1163.37	chr1:15526813-15571731:+	14	matching	DNAJC16	DNAJC16-210	ENSG00000116138.13	ENST00000616884.4	nonspecific	-0.439071	coding	LR+SR	85.3624	0.2682	100	554	44919	5882	39037	13.0947	86.9053
HPSCSR.1163.38	chr1:15526813-15566595:+	13	matching	DNAJC16	DNAJC16-201	ENSG00000116138.13	ENST00000375838.5	nonspecific	-0.291654	coding	LR+SR	87.2304	0.274069	100	554	39783	2357	37426	5.92464	94.0754
HPSCSR.1163.42	chr1:15567046-15568061:+	2	matching	DNAJC16	DNAJC16-208	ENSG00000116138.13	ENST00000490811.1	nonspecific	-0.0634838	coding	LR+SR	193.399	0.607639	100	2	1016	508	508	50	50
HPSCSR.1163.40	chr1:15565818-15566409:+	2	matching	DNAJC16	DNAJC16-206	ENSG00000116138.13	ENST00000479655.1	nonspecific	-0.33311	noncoding	LR+SR	40.721	0.127941	100	5	592	510	82	86.1486	13.8514
HPSCSR.1163.45	chr1:15604597-15605043:+	1	matching	CHCHD2P6	CHCHD2P6-201	ENSG00000235084.3	ENST00000454346.1	nonspecific	-0.278696	coding	LR+SR	382.241	1.20096	100	91	447	447	0	100	0
HPSCSR.1172.25	chr1:15586136-15603626:-	2	matching	AL121992.1	AL121992.1-201	ENSG00000237301.1	ENST00000428945.1	nonspecific	0.32757	noncoding	SR	65.499	0.205791	100	49	17491	2845	14646	16.2655	83.7345
HPSCSR.1163.48	chr1:15617458-15669044:+	10	matching	DDI2	DDI2-202	ENSG00000197312.12	ENST00000480945.6	enriched	0.736868	coding	SR	5983	18.798	100	1003	51587	10667	40920	20.6777	79.3223
HPSCSR.1163.49	chr1:15617543-15634306:+	4	matching	DDI2	DDI2-204	ENSG00000197312.12	ENST00000486680.1	nonspecific	-0.251369	coding	SR	134.967	0.424052	100	979	16764	1501	15263	8.95371	91.0463
HPSCSR.1163.52	chr1:15651836-15656985:+	2	matching	DDI2	DDI2-206	ENSG00000197312.12	ENST00000548451.1	nonspecific	-0.564853	coding	SR	235.592	0.740207	100	9	5150	625	4525	12.1359	87.8641
HPSCSR.1163.51	chr1:15617615-15627066:+	2	matching	DDI2	DDI2-205	ENSG00000197312.12	ENST00000546927.1	nonspecific	-0.598083	coding	LR+SR	222.701	0.699703	100	140	9452	592	8860	6.26322	93.7368
HPSCSR.1163.57	chr1:15684320-15734769:+	20	matching	PLEKHM2	PLEKHM2-202	ENSG00000116786.13	ENST00000375799.8	depleted	-2.24447	coding	SR	67.9822	0.213593	100	606	50450	4134	46316	8.19425	91.8057
HPSCSR.1163.58	chr1:15684390-15734769:+	19	matching	PLEKHM2	PLEKHM2-201	ENSG00000116786.13	ENST00000375793.2	nonspecific	0.403688	coding	LR+SR	5368.27	16.8666	100	636	50380	4004	46376	7.9476	92.0524
HPSCSR.1163.61	chr1:15729845-15734115:+	7	matching	PLEKHM2	PLEKHM2-204	ENSG00000116786.13	ENST00000477849.1	nonspecific	-0.405123	coding	SR	247.736	0.778362	100	5	4271	1057	3214	24.7483	75.2517
HPSCSR.1172.29	chr1:15718671-15725320:-	2	variant	AL450998.3	AL450998.3-203	ENSG00000237938.5	ENST00000453804.1	depleted	-0.67515	noncoding	SR	373.439	1.17331	67.2868	20	6650	3489	3161	52.4662	47.5338
HPSCSR.1163.77	chr1:15736258-15741392:+	4	variant	SLC25A34	SLC25A34-201	ENSG00000162461.8	ENST00000294454.6	depleted	-1.46931	coding	SR	58.2472	0.183007	100	18	5135	4563	572	88.8608	11.1392
HPSCLR.14611.1	chr1:15735273-15737551:+	1	variant	SLC25A34	SLC25A34-201	ENSG00000162461.8	ENST00000294454.6	depleted	-1.03839	coding	LR	39.1114	0.122884	19.3672	8	2279	2279	0	100	0
HPSCSR.1163.63	chr1:15742499-15747982:+	6	matching	TMEM82	TMEM82-201	ENSG00000162460.7	ENST00000375782.2	enriched	1.45082	coding	SR	394.896	1.24072	100	33	5484	1443	4041	26.3129	73.6871
HPSCSR.1163.80	chr1:15742547-15744580:+	3	variant	TMEM82	TMEM82-202	ENSG00000162460.7	ENST00000465575.1	enriched	0.808798	noncoding	SR	95.4811	0.299992	100	31	2034	957	1077	47.0501	52.9499
HPSCSR.1163.60	chr1:15758795-15786589:+	9	matching	FBLIM1	FBLIM1-202	ENSG00000162458.13	ENST00000375766.8	enriched	0.731298	coding	LR+SR	12662.7	39.785	100	925	27795	3314	24481	11.923	88.077
HPSCLR.14612.2	chr1:15764499-15775242:+	6	matching	FBLIM1	FBLIM1-206	ENSG00000162458.13	ENST00000441801.6	enriched	1.01618	coding	LR	868.177	2.72773	100	27	10744	1543	9201	14.3615	85.6385
HPSCSR.1163.64	chr1:15764953-15785329:+	5	matching	FBLIM1	FBLIM1-201	ENSG00000162458.13	ENST00000332305.5	enriched	0.924822	coding	LR+SR	61.2147	0.192331	100	21	20377	1530	18847	7.50847	92.4915
HPSCSR.1163.71	chr1:15758797-15767437:+	4	matching	FBLIM1	FBLIM1-205	ENSG00000162458.13	ENST00000431771.6	nonspecific	0.548894	coding	LR+SR	943.804	2.96534	100	925	8641	577	8064	6.67747	93.3225
HPSCSR.1163.69	chr1:15758784-15767559:+	4	matching	FBLIM1	FBLIM1-207	ENSG00000162458.13	ENST00000483633.6	enriched	0.848649	coding	LR+SR	626.964	1.96986	100	928	8776	571	8205	6.50638	93.4936
HPSCSR.1163.74	chr1:15757947-15765076:+	4	matching	FBLIM1	FBLIM1-209	ENSG00000162458.13	ENST00000502638.5	nonspecific	0.0763881	coding	LR+SR	180.115	0.565902	100	62	7130	582	6548	8.16269	91.8373
HPSCSR.1163.76	chr1:15757946-15765076:+	4	variant	FBLIM1	FBLIM1-209	ENSG00000162458.13	ENST00000502638.5	nonspecific	0.270055	coding	LR+SR	53.9476	0.169498	100	62	7131	586	6545	8.21764	91.7824
HPSCSR.1163.73	chr1:15756644-15765035:+	4	matching	FBLIM1	FBLIM1-204	ENSG00000162458.13	ENST00000430076.5	nonspecific	-0.274069	coding	SR	50.2148	0.15777	100	20	8392	507	7885	6.04147	93.9585
HPSCSR.1163.79	chr1:15777015-15784685:+	3	matching	FBLIM1	FBLIM1-215	ENSG00000162458.13	ENST00000514156.1	enriched	1.08377	noncoding	SR	721.014	2.26536	100	2	7671	320	7351	4.17156	95.8284
HPSCSR.1163.84	chr1:15777073-15784838:+	2	matching	FBLIM1	FBLIM1-212	ENSG00000162458.13	ENST00000509138.1	enriched	1.03188	coding	LR+SR	641.316	2.01495	100	2	7766	506	7260	6.51558	93.4844
HPSCLR.14612.9	chr1:15777840-15781520:+	1	novel	FBLIM1	FBLIM1-215	ENSG00000162458.13	ENST00000514156.1	enriched	0.967296	noncoding	LR	225.618	0.708869	0	4	3681	3681	0	100	0
HPSCSR.1163.88	chr1:15792796-15793285:+	1	matching	RPL12P14	RPL12P14-201	ENSG00000224321.1	ENST00000431782.1	enriched	0.691046	coding	SR	1574.48	4.94685	100	15	490	490	0	100	0
HPSCSR.1163.87	chr1:15828232-15828669:+	1	matching	AL450998.1	AL450998.1-201	ENSG00000178715.8	ENST00000321418.6	enriched	0.864572	coding	LR+SR	2013.77	6.32708	100	161	438	438	0	100	0
HPSCSR.1172.31	chr1:15807169-15809348:-	1	matching	UQCRHL	UQCRHL-201	ENSG00000233954.6	ENST00000483273.2	enriched	1.22897	coding	LR+SR	11346.9	35.651	100	1	2180	2180	0	100	0
HPSCSR.1163.59	chr1:15847707-15940456:+	15	matching	SPEN	SPEN-201	ENSG00000065526.11	ENST00000375759.8	nonspecific	0.184712	coding	SR	5790.02	18.1917	100	520	92750	12385	80365	13.3531	86.6469
HPSCSR.1163.62	chr1:15876576-15920906:+	7	matching	SPEN	SPEN-203	ENSG00000065526.11	ENST00000442985.1	nonspecific	-0.122251	coding	SR	30.2704	0.095107	100	78	44331	891	43440	2.00988	97.9901
HPSCSR.1163.68	chr1:15873502-15911301:+	4	matching	SPEN	SPEN-202	ENSG00000065526.11	ENST00000438066.1	nonspecific	-0.257273	coding	LR+SR	1260.6	3.96067	100	4	37800	1733	36067	4.58466	95.4153
HPSCSR.1163.83	chr1:15938583-15939544:+	2	matching	SPEN	SPEN-205	ENSG00000065526.11	ENST00000487496.1	nonspecific	0.196371	noncoding	LR+SR	464.156	1.45833	100	5	962	543	419	56.4449	43.5551
HPSCSR.1163.82	chr1:15873502-15876711:+	2	matching	SPEN	SPEN-204	ENSG00000065526.11	ENST00000471538.1	nonspecific	0.0570672	coding	LR+SR	27.5218	0.086471	100	4	3210	1404	1806	43.7383	56.2617
HPSCSR.1172.5	chr1:15941869-15976126:-	16	matching	ZBTB17	ZBTB17-202	ENSG00000116809.11	ENST00000375743.8	nonspecific	-0.417002	coding	LR+SR	541.357	1.70089	100	331	34258	2745	31513	8.01273	91.9873
HPSCLR.14618.2	chr1:15941871-15976132:-	16	matching	ZBTB17	ZBTB17-201	ENSG00000116809.11	ENST00000375733.6	nonspecific	-0.312134	coding	LR	266.863	0.838457	100	330	34262	2770	31492	8.08476	91.9152
HPSCSR.1172.13	chr1:15945846-15976104:-	5	matching	ZBTB17	ZBTB17-210	ENSG00000116809.11	ENST00000479282.5	nonspecific	-0.205327	coding	LR+SR	117.961	0.370621	100	329	30259	1054	29205	3.48326	96.5167
HPSCSR.1172.17	chr1:15945721-15947292:-	4	matching	ZBTB17	ZBTB17-206	ENSG00000116809.11	ENST00000464719.1	nonspecific	-0.337558	noncoding	SR	106.249	0.333823	100	7	1572	485	1087	30.8524	69.1476
HPSCSR.1172.20	chr1:15943240-15944358:-	4	matching	ZBTB17	ZBTB17-207	ENSG00000116809.11	ENST00000471805.5	nonspecific	-0.111206	coding	LR+SR	103.361	0.324751	100	147	1119	544	575	48.6148	51.3852
HPSCSR.1172.19	chr1:15944417-15946084:-	4	matching	ZBTB17	ZBTB17-214	ENSG00000116809.11	ENST00000492834.1	nonspecific	-0.0249837	coding	LR+SR	63.4509	0.199357	100	11	1668	963	705	57.7338	42.2662
HPSCSR.1172.22	chr1:15943429-15944393:-	3	matching	ZBTB17	ZBTB17-209	ENSG00000116809.11	ENST00000474511.1	nonspecific	-0.185441	coding	LR+SR	275.141	0.864465	100	205	965	794	171	82.2798	17.7202
HPSCSR.1172.24	chr1:15943257-15943926:-	2	matching	ZBTB17	ZBTB17-208	ENSG00000116809.11	ENST00000472658.1	nonspecific	-0.394698	coding	LR+SR	255.07	0.801406	100	4	670	591	79	88.209	11.791
HPSCSR.1172.28	chr1:15941869-15942722:-	2	matching	ZBTB17	ZBTB17-205	ENSG00000116809.11	ENST00000462525.1	nonspecific	5.31801e-05	noncoding	LR+SR	162.116	0.509353	100	5	854	776	78	90.8665	9.13349
HPSCSR.1172.27	chr1:15943599-15944403:-	2	matching	ZBTB17	ZBTB17-211	ENSG00000116809.11	ENST00000487785.1	nonspecific	0.267636	coding	LR+SR	78.8127	0.247622	100	217	805	401	404	49.8137	50.1863
HPSCSR.1186.1	chr1:16014028-16018790:-	3	matching	HSPB7	HSPB7-201	ENSG00000173641.17	ENST00000311890.13	nonspecific	-0.541316	coding	SR	51.1399	0.160677	100	2	4763	2892	1871	60.718	39.282
HPSCSR.1186.7	chr1:16015499-16018005:-	2	variant	HSPB7	HSPB7-203	ENSG00000173641.17	ENST00000406363.2	nonspecific	-0.0784647	noncoding	SR	53.7547	0.168892	98.1481	37	2507	1950	557	77.7822	22.2178
HPSCSR.1187.1	chr1:16018716-16019133:+	1	variant	CLCNKA	CLCNKA-204	ENSG00000186510.12	ENST00000464764.5	nonspecific	0.426653	noncoding	SR	49.3038	0.154908	3.26797	2	418	418	0	100	0
HPSCSR.1188.1	chr1:16018972-16020038:-	1	variant	HSPB7	HSPB7-202	ENSG00000173641.17	ENST00000375718.4	enriched	0.780279	noncoding	SR	53.3246	0.167541	19.089	2	1067	1067	0	100	0
HPSCSR.1187.10	chr1:16045325-16057308:+	14	variant	CLCNKB	CLCNKB-202	ENSG00000184908.17	ENST00000375679.8	enriched	1.68344	coding	SR	1.59826	0.005022	91.6634	2	11984	5510	6474	45.978	54.022
HPSCSR.1187.12	chr1:16026840-16057308:+	13	variant	CLCNKA	CLCNKA-203	ENSG00000186510.12	ENST00000439316.6	enriched	0.808301	coding	SR	65.3932	0.205459	70.8062	8	30469	2912	27557	9.55725	90.4427
HPSCSR.1187.16	chr1:16019629-16026596:+	5	variant	CLCNKA	CLCNKA-204	ENSG00000186510.12	ENST00000464764.5	enriched	0.839543	noncoding	SR	37.2789	0.117127	33.3987	5	6968	4849	2119	69.5896	30.4104
HPSCSR.1190.2	chr1:16057769-16073651:-	7	matching	FAM131C	FAM131C-201	ENSG00000185519.9	ENST00000375662.5	nonspecific	0.53022	coding	SR	241.454	0.758625	100	147	15883	1720	14163	10.8292	89.1708
HPSCSR.1190.3	chr1:16034832-16073632:-	7	variant	FAM131C	FAM131C-201	ENSG00000185519.9	ENST00000375662.5	nonspecific	0.61979	coding	SR	162.732	0.511289	26.6279	141	38801	1378	37423	3.55145	96.4485
HPSCSR.1208.1	chr1:16132461-16133166:+	2	novel	NA	NA	NA	NA	nonspecific	0.293113	coding	SR	75.6434	0.237664	0	4	706	577	129	81.728	18.272
HPSCSR.1172.35	chr1:16124337-16156069:-	17	matching	EPHA2	EPHA2-201	ENSG00000142627.13	ENST00000358432.8	enriched	0.7714	coding	LR+SR	9730.88	30.5735	100	221	31733	3946	27787	12.435	87.565
HPSCSR.1172.36	chr1:16148378-16156052:-	2	matching	EPHA2	EPHA2-202	ENSG00000142627.13	ENST00000461614.1	nonspecific	0.416031	coding	SR	3707.27	11.6479	100	224	7675	875	6800	11.4007	88.5993
HPSCSR.1172.37	chr1:16133013-16133562:-	2	matching	EPHA2	EPHA2-203	ENSG00000142627.13	ENST00000462805.1	enriched	0.857041	coding	LR+SR	54.1289	0.170068	100	6	550	438	112	79.6364	20.3636
HPSCSR.1172.39	chr1:16197854-16212652:-	16	matching	ARHGEF19	ARHGEF19-201	ENSG00000142632.17	ENST00000270747.8	enriched	1.4131	coding	LR+SR	7309.6	22.966	100	618	14799	3322	11477	22.4475	77.5525
HPSCSR.1172.42	chr1:16204811-16212652:-	11	variant	ARHGEF19	ARHGEF19-201	ENSG00000142632.17	ENST00000270747.8	enriched	3.08694	coding	SR	1288.98	4.04983	61.2583	618	7842	4708	3134	60.0357	39.9643
HPSCSR.1172.41	chr1:16204811-16212652:-	11	variant	ARHGEF19	ARHGEF19-201	ENSG00000142632.17	ENST00000270747.8	enriched	4.07383	coding	SR	183.318	0.575966	47.9831	618	7842	1594	6248	20.3264	79.6736
HPSCSR.1172.43	chr1:16204811-16212652:-	9	variant	ARHGEF19	ARHGEF19-201	ENSG00000142632.17	ENST00000270747.8	enriched	3.75626	coding	SR	1827.31	5.74123	61.2583	618	7842	5695	2147	72.6218	27.3782
HPSCSR.1172.44	chr1:16204811-16206543:-	6	matching	ARHGEF19	ARHGEF19-203	ENSG00000142632.17	ENST00000449495.1	enriched	0.801864	coding	LR+SR	1089.26	3.42234	100	55	1733	921	812	53.1448	46.8552
HPSCSR.1172.46	chr1:16204900-16206526:-	5	matching	ARHGEF19	ARHGEF19-206	ENSG00000142632.17	ENST00000478210.1	nonspecific	0.306477	coding	SR	385.323	1.21065	100	55	1627	685	942	42.102	57.898
HPSCSR.1172.49	chr1:16205627-16206982:-	3	matching	ARHGEF19	ARHGEF19-204	ENSG00000142632.17	ENST00000471928.1	enriched	1.01174	coding	LR+SR	956.334	3.00471	100	75	1356	653	703	48.1563	51.8437
HPSCSR.1172.51	chr1:16205849-16206526:-	2	matching	ARHGEF19	ARHGEF19-202	ENSG00000142632.17	ENST00000441785.1	enriched	0.954714	coding	LR+SR	298.617	0.938224	100	55	678	582	96	85.8407	14.1593
HPSCSR.1172.52	chr1:16228674-16231335:-	1	matching	AL109627.1	AL109627.1-201	ENSG00000288398.1	ENST00000671994.1	nonspecific	-0.233065	noncoding	LR+SR	659.663	2.0726	100	16	2662	2662	0	100	0
HPSCSR.1172.45	chr1:16231692-16237183:-	5	matching	CPLANE2	CPLANE2-201	ENSG00000132881.12	ENST00000375599.8	nonspecific	-0.0108859	coding	LR+SR	819.662	2.5753	100	129	5492	1574	3918	28.6599	71.3401
HPSCSR.1172.47	chr1:16232281-16236659:-	4	matching	CPLANE2	CPLANE2-202	ENSG00000132881.12	ENST00000434014.1	depleted	-0.83833	coding	SR	154.224	0.484557	100	28	4379	336	4043	7.67298	92.327
HPSCSR.1216.1	chr1:16206223-16206944:+	2	novel	NA	NA	NA	NA	enriched	1.8158	noncoding	SR	317.76	0.998371	0	20	722	348	374	48.1994	51.8006
HPSCSR.1172.54	chr1:16246840-16352480:-	10	matching	FBXO42	FBXO42-201	ENSG00000037637.11	ENST00000375592.8	nonspecific	-0.0130448	coding	LR+SR	3300.28	10.3692	100	820	105641	6227	99414	5.89449	94.1055
HPSCSR.1172.57	chr1:16251082-16253427:-	3	matching	FBXO42	FBXO42-203	ENSG00000037637.11	ENST00000456164.5	nonspecific	-0.113323	coding	LR+SR	143.65	0.451336	100	2	2346	1153	1193	49.1475	50.8525
HPSCSR.1172.56	chr1:16292314-16315367:-	3	matching	FBXO42	FBXO42-204	ENSG00000037637.11	ENST00000478089.1	depleted	-0.982474	coding	LR+SR	98.9935	0.311028	100	9	23054	2920	20134	12.6659	87.3341
HPSCSR.1172.58	chr1:16369150-16369530:-	1	matching	RPL22P3	RPL22P3-201	ENSG00000226457.1	ENST00000445689.1	nonspecific	0.342298	coding	LR+SR	1619.36	5.08787	100	31	381	381	0	100	0
HPSCSR.1211.6	chr1:16367088-16395406:+	4	matching	SZRD1	SZRD1-203	ENSG00000055070.17	ENST00000471507.5	nonspecific	-0.0616829	coding	LR+SR	1627.48	5.11337	100	64	28319	892	27427	3.14983	96.8502
HPSCLR.14627.2	chr1:16367242-16398145:+	4	matching	SZRD1	SZRD1-201	ENSG00000055070.17	ENST00000401088.9	nonspecific	0.155759	coding	LR	188.989	0.593784	100	1686	30904	3480	27424	11.2607	88.7393
HPSCSR.1211.7	chr1:16367265-16398142:+	3	matching	SZRD1	SZRD1-210	ENSG00000055070.17	ENST00000492354.1	nonspecific	0.587423	coding	LR+SR	19705.5	61.9126	100	1683	30878	3401	27477	11.0143	88.9857
HPSCSR.1211.10	chr1:16367265-16393355:+	3	variant	SZRD1	SZRD1-209	ENSG00000055070.17	ENST00000486763.5	nonspecific	0.449046	coding	SR	1809.77	5.68612	39.8907	1683	26091	222	25869	0.850868	99.1491
HPSCSR.1211.9	chr1:16367265-16395139:+	3	variant	SZRD1	SZRD1-209	ENSG00000055070.17	ENST00000486763.5	nonspecific	0.501567	coding	SR	1245.07	3.9119	72.4954	1683	27875	401	27474	1.43857	98.5614
HPSCLR.14627.4	chr1:16367225-16398145:+	3	matching	SZRD1	SZRD1-202	ENSG00000055070.17	ENST00000401089.3	nonspecific	0.45999	coding	LR	696.481	2.18827	100	1683	30921	3447	27474	11.1478	88.8522
HPSCSR.1211.29	chr1:16440758-16458956:+	8	variant	NECAP2	NECAP2-204	ENSG00000157191.20	ENST00000459640.5	nonspecific	0.000926806	coding	SR	3626.99	11.3957	87.8695	650	18199	862	17337	4.73652	95.2635
HPSCLR.14629.1	chr1:16440724-16460078:+	8	matching	NECAP2	NECAP2-201	ENSG00000157191.20	ENST00000337132.10	nonspecific	-0.580062	coding	LR	66.5482	0.209088	100	652	19355	2018	17337	10.4262	89.5738
HPSCSR.1211.33	chr1:16440758-16460077:+	7	matching	NECAP2	NECAP2-207	ENSG00000157191.20	ENST00000496239.5	depleted	-1.30291	coding	SR	3354.79	10.5404	100	650	19320	4619	14701	23.9079	76.0921
HPSCSR.1211.60	chr1:16440736-16441619:+	2	matching	NECAP2	NECAP2-205	ENSG00000157191.20	ENST00000486390.1	depleted	-0.791856	noncoding	SR	538.885	1.69312	100	652	884	572	312	64.7059	35.2941
HPSCSR.1211.58	chr1:16455521-16459018:+	2	matching	NECAP2	NECAP2-211	ENSG00000157191.20	ENST00000509727.1	nonspecific	-0.549864	noncoding	LR+SR	286.752	0.900945	100	2	3498	550	2948	15.7233	84.2767
HPSCSR.1211.53	chr1:16460948-16468481:+	2	matching	LINC01772	LINC01772-201	ENSG00000226029.1	ENST00000457898.1	nonspecific	-0.399683	noncoding	SR	220.972	0.694273	100	8	7534	3245	4289	43.0714	56.9286
HPSCSR.1172.66	chr1:16468922-16491082:-	12	matching	CROCCP3	CROCCP3-206	ENSG00000080947.15	ENST00000591348.5	nonspecific	-0.106594	coding	SR	32.7749	0.102975	100	15	22161	1695	20466	7.64857	92.3514
HPSCLR.14628.1	chr1:16464797-16490785:-	10	variant	CROCCP3	CROCCP3-202	ENSG00000080947.15	ENST00000420820.7	nonspecific	-0.224734	coding	LR	567.674	1.78358	83.6685	12	25989	12740	13249	49.0207	50.9793
HPSCSR.1172.84	chr1:16460077-16483341:-	6	variant	CROCCP3	CROCCP3-206	ENSG00000080947.15	ENST00000591348.5	depleted	-1.03614	coding	SR	86.2271	0.270917	42.8909	32	23265	1096	22169	4.71094	95.2891
HPSCSR.1172.88	chr1:16490634-16499257:-	4	matching	CROCCP3	CROCCP3-204	ENSG00000080947.15	ENST00000590118.5	nonspecific	-0.066265	coding	SR	180.346	0.566631	100	178	8624	574	8050	6.65584	93.3442
HPSCSR.1172.92	chr1:16490646-16499257:-	3	matching	CROCCP3	CROCCP3-203	ENSG00000080947.15	ENST00000589964.1	nonspecific	-0.14367	coding	SR	382.072	1.20043	100	178	8612	255	8357	2.96098	97.039
HPSCSR.1172.98	chr1:16476930-16483341:-	2	matching	CROCCP3	CROCCP3-205	ENSG00000080947.15	ENST00000591316.1	nonspecific	-0.16417	coding	LR+SR	85.2697	0.267909	100	32	6412	1563	4849	24.3762	75.6238
HPSCLR.14630.1	chr1:16497190-16499253:-	1	variant	CROCCP3	CROCCP3-203	ENSG00000080947.15	ENST00000589964.1	nonspecific	-0.305593	noncoding	LR	355.751	1.11773	20	178	2064	2064	0	100	0
HPSCSR.1172.104	chr1:16535342-16536172:-	1	variant	LINC01783	LINC01783-202	ENSG00000233421.4	ENST00000614408.1	enriched	0.898414	noncoding	SR	1.14769	0.003606	100	20	831	831	0	100	0
HPSCSR.1172.79	chr1:16562389-16569240:-	6	variant	NBPF1	NBPF1-203	ENSG00000219481.10	ENST00000430580.6	nonspecific	-0.279774	coding	SR	169.071	0.531206	42.5489	0	6852	3570	3282	52.1016	47.8984
HPSCSR.1172.86	chr1:16593562-16608650:-	4	matching	NBPF1	NBPF1-202	ENSG00000219481.10	ENST00000420513.1	nonspecific	-0.606233	noncoding	SR	904.885	2.84306	100	7	15089	488	14601	3.23414	96.7659
HPSCSR.1172.91	chr1:16605406-16613534:-	3	matching	NBPF1	NBPF1-205	ENSG00000219481.10	ENST00000449853.2	nonspecific	0.356075	noncoding	LR+SR	1832.07	5.75617	100	571	8129	2755	5374	33.891	66.109
HPSCSR.1172.94	chr1:16599589-16613562:-	3	matching	NBPF1	NBPF1-206	ENSG00000219481.10	ENST00000599069.5	nonspecific	-0.0406314	noncoding	LR+SR	139.996	0.439854	100	568	13974	2752	11222	19.6937	80.3063
HPSCSR.1172.106	chr1:16599603-16603049:-	1	matching	NBPF1	NBPF1-207	ENSG00000219481.10	ENST00000599908.1	nonspecific	0.505009	noncoding	LR+SR	757.044	2.37856	100	3	3447	3447	0	100	0
HPSCSR.1211.52	chr1:16515034-16521788:+	3	variant	AL137802.3	AL137802.3-201	ENSG00000285853.1	ENST00000648419.1	enriched	1.66078	noncoding	SR	215.67	0.677615	100	0	6755	1897	4858	28.0829	71.9171
HPSCSR.1211.51	chr1:16485616-16643030:+	3	novel	AL137802.3	AL137802.3-201	ENSG00000285853.1	ENST00000648419.1	nonspecific	-0.174732	noncoding	SR	169.959	0.533993	0	3	157415	1331	156084	0.845536	99.1545
HPSCSR.1211.67	chr1:16574551-16581422:+	2	novel	NA	NA	NA	NA	nonspecific	-0.353814	noncoding	SR	336.841	1.05832	0	0	6872	608	6264	8.8475	91.1525
HPSCSR.1211.68	chr1:16576406-16589881:+	2	novel	NA	NA	NA	NA	nonspecific	-0.425789	noncoding	SR	147.574	0.463664	0	0	13476	894	12582	6.63402	93.366
HPSCSR.1211.69	chr1:16574624-16581422:+	2	novel	NA	NA	NA	NA	nonspecific	-0.351159	noncoding	SR	137.456	0.431872	0	0	6799	535	6264	7.8688	92.1312
HPSCSR.1211.66	chr1:16581497-16589881:+	2	novel	NA	NA	NA	NA	depleted	-0.806416	noncoding	SR	110.353	0.346719	0	1	8385	2080	6305	24.8062	75.1938
HPSCSR.1211.61	chr1:16516953-16521788:+	2	variant	AL137802.1	AL137802.1-201	ENSG00000224174.2	ENST00000452795.2	nonspecific	0.614818	noncoding	SR	38.9335	0.122325	97.5535	9	4836	4396	440	90.9016	9.09843
HPSCSR.1211.76	chr1:16617391-16617729:+	1	matching	AL137798.1	AL137798.1-201	ENSG00000271732.1	ENST00000607700.1	depleted	-0.6645	noncoding	SR	65.0383	0.204344	100	7	339	339	0	100	0
HPSCSR.1211.74	chr1:16514645-16515754:+	1	matching	AL137802.2	AL137802.2-201	ENSG00000261135.1	ENST00000562878.1	enriched	0.808203	noncoding	SR	55.8392	0.175441	100	13	1110	1110	0	100	0
HPSCSR.1211.31	chr1:16643145-16656507:+	8	variant	MST1P2	MST1P2-201	ENSG00000186301.8	ENST00000457982.3	depleted	-0.742566	coding	SR	19.9613	0.062716	100	8	13363	12629	734	94.5072	5.49278
HPSCSR.1172.65	chr1:16618273-16644686:-	13	matching	CROCCP2	CROCCP2-204	ENSG00000215908.10	ENST00000639456.1	nonspecific	-0.192336	coding	SR	407.514	1.28037	100	388	26414	2575	23839	9.74862	90.2514
HPSCSR.1172.67	chr1:16618273-16643109:-	12	variant	CROCCP2	CROCCP2-204	ENSG00000215908.10	ENST00000639456.1	nonspecific	-0.305796	coding	SR	950.098	2.98511	97.0097	9	24837	8428	16409	33.9332	66.0668
HPSCSR.1172.68	chr1:16618273-16643109:-	11	variant	CROCCP2	CROCCP2-204	ENSG00000215908.10	ENST00000639456.1	nonspecific	0.375168	coding	SR	691.592	2.17291	93.7476	9	24837	8344	16493	33.595	66.405
HPSCSR.1172.71	chr1:16618273-16631109:-	7	variant	CROCCP2	CROCCP2-206	ENSG00000215908.10	ENST00000639594.1	nonspecific	-0.181121	noncoding	SR	1561.64	4.90652	89.0575	50	12837	1937	10900	15.0892	84.9108
HPSCSR.1172.78	chr1:16629670-16644683:-	6	matching	CROCCP2	CROCCP2-201	ENSG00000215908.10	ENST00000362058.2	nonspecific	-0.0630944	coding	SR	360.238	1.13183	100	388	15014	2029	12985	13.5141	86.4859
HPSCSR.1172.77	chr1:16618256-16628652:-	6	matching	CROCCP2	CROCCP2-207	ENSG00000215908.10	ENST00000640476.1	nonspecific	-0.554022	coding	LR+SR	114.53	0.359841	100	34	10397	1750	8647	16.8318	83.1682
HPSCSR.1172.95	chr1:16642767-16644672:-	3	variant	CROCCP2	CROCCP2-204	ENSG00000215908.10	ENST00000639456.1	nonspecific	0.315448	coding	SR	276.042	0.867298	8.8932	385	1906	364	1542	19.0976	80.9024
HPSCSR.1172.102	chr1:16685621-16686055:-	1	matching	EIF1AXP1	EIF1AXP1-201	ENSG00000236698.1	ENST00000419267.1	enriched	1.13405	coding	LR+SR	61303.5	192.61	100	110	435	435	0	100	0
HPSCSR.1211.49	chr1:16656879-16673926:+	3	variant	AL137798.2	AL137798.2-201	ENSG00000282143.1	ENST00000633763.1	nonspecific	-0.252099	noncoding	SR	716.905	2.25244	100	40	17048	7943	9105	46.592	53.408
HPSCSR.1172.82	chr1:16687339-16701545:-	6	variant	ESPNP	ESPNP-201	ENSG00000268869.6	ENST00000270691.9	enriched	1.7918	noncoding	SR	73.9436	0.232323	66.775	20	14207	7962	6245	56.0428	43.9572
HPSCSR.1172.114	chr1:16733529-16736077:-	1	novel	NA	NA	NA	NA	enriched	1.76422	noncoding	SR	60.5741	0.190318	0	0	2549	2549	0	100	0
HPSCSR.1172.115	chr1:16739938-16750589:-	3	matching	AL021920.3	AL021920.3-201	ENSG00000282740.1	ENST00000633433.1	nonspecific	0.449809	noncoding	SR	141.342	0.444081	100	46	10652	819	9833	7.6887	92.3113
HPSCSR.1172.116	chr1:16754910-16758872:-	8	matching	MST1L	MST1L-202	ENSG00000186715.11	ENST00000455405.6	nonspecific	0.491127	coding	SR	376.976	1.18442	100	40	3963	3184	779	80.3432	19.6568
HPSCSR.1172.117	chr1:16757128-16759291:-	6	matching	MST1L	MST1L-206	ENSG00000186715.11	ENST00000650268.1	enriched	0.696527	coding	SR	231.65	0.727822	100	25	2164	1672	492	77.2643	22.7357
HPSCSR.1172.118	chr1:16758053-16762173:-	6	variant	MST1L	MST1L-201	ENSG00000186715.11	ENST00000442552.7	nonspecific	0.134976	coding	SR	170.453	0.535548	73.135	3	4121	3515	606	85.2948	14.7052
HPSCSR.1172.119	chr1:16758053-16758872:-	4	variant	MST1L	MST1L-203	ENSG00000186715.11	ENST00000544155.1	nonspecific	0.101906	coding	SR	84.1836	0.264497	48.3108	40	820	335	485	40.8537	59.1463
HPSCSR.1221.1	chr1:16852852-16853193:-	1	variant	BX284668.1	BX284668.1-202	ENSG00000223643.6	ENST00000422345.1	enriched	1.23653	noncoding	SR	56.577	0.177759	18.0952	3	342	342	0	100	0
HPSCSR.1172.125	chr1:16869775-16870948:-	1	novel	NA	NA	NA	NA	enriched	1.46229	noncoding	SR	299.344	0.94051	0	2	1174	1174	0	100	0
HPSCSR.1172.148	chr1:16888542-16889501:-	2	matching	BX284668.5	BX284668.5-206	ENSG00000238142.2	ENST00000660464.1	enriched	0.772925	noncoding	SR	799.89	2.51318	100	153	960	527	433	54.8958	45.1042
HPSCSR.1172.149	chr1:16888542-16889642:-	2	matching	BX284668.5	BX284668.5-202	ENSG00000238142.2	ENST00000416869.1	enriched	0.693957	noncoding	SR	706.611	2.2201	100	87	1101	336	765	30.5177	69.4823
HPSCSR.1172.152	chr1:16887577-16889518:-	2	matching	BX284668.5	BX284668.5-207	ENSG00000238142.2	ENST00000654227.1	nonspecific	0.403715	noncoding	SR	433.943	1.36341	100	158	1942	1512	430	77.8579	22.1421
HPSCSR.1172.155	chr1:16904339-16953083:-	2	variant	BX284668.6	BX284668.6-201	ENSG00000272426.1	ENST00000606899.1	nonspecific	-0.311834	noncoding	SR	57.6622	0.181169	100	3	48745	6770	41975	13.8886	86.1114
HPSCSR.1172.150	chr1:16887761-16889706:-	2	matching	BX284668.5	BX284668.5-204	ENSG00000238142.2	ENST00000671472.1	nonspecific	0.0727449	noncoding	SR	5.14793	0.016174	100	56	1946	1184	762	60.8428	39.1572
HPSCSR.1172.156	chr1:16888542-16889589:-	1	matching	BX284668.5	BX284668.5-205	ENSG00000238142.2	ENST00000666544.1	enriched	1.28722	noncoding	SR	898.43	2.82278	100	119	1048	1048	0	100	0
HPSCSR.1172.157	chr1:16904339-16904776:-	1	matching	BX284668.6	BX284668.6-201	ENSG00000272426.1	ENST00000606899.1	nonspecific	-0.269059	noncoding	SR	188.825	0.593269	100	41	438	438	0	100	0
HPSCSR.1211.11	chr1:16921931-16972964:+	37	matching	CROCC	CROCC-201	ENSG00000058453.17	ENST00000375541.10	enriched	0.920641	coding	SR	3057.52	9.60643	100	595	51034	6660	44374	13.0501	86.9499
HPSCSR.1211.14	chr1:16930135-16954357:+	17	variant	CROCC	CROCC-201	ENSG00000058453.17	ENST00000375541.10	enriched	0.911678	coding	SR	2068.36	6.49858	41.6366	27	24223	4952	19271	20.4434	79.5566
HPSCSR.1211.13	chr1:16922767-16954362:+	17	matching	CROCC	CROCC-207	ENSG00000058453.17	ENST00000467938.5	enriched	1.88189	coding	SR	11.972	0.037615	100	15	31596	2515	29081	7.95987	92.0401
HPSCSR.1211.15	chr1:16914038-16946405:+	12	variant	CROCC	CROCC-207	ENSG00000058453.17	ENST00000467938.5	nonspecific	-0.634172	coding	SR	198.992	0.625212	66.0835	157	32368	1762	30606	5.44365	94.5564
HPSCSR.1211.22	chr1:16740273-16941434:+	9	matching	CROCC	CROCC-205	ENSG00000058453.17	ENST00000466256.6	nonspecific	0.165001	coding	SR	40.3658	0.126825	100	66	201162	1868	199294	0.928605	99.0714
HPSCSR.1211.38	chr1:16966028-16970742:+	6	variant	CROCC	CROCC-201	ENSG00000058453.17	ENST00000375541.10	enriched	0.817261	coding	SR	2976.72	9.35256	17.3423	17	4715	1599	3116	33.913	66.087
HPSCSR.1211.35	chr1:16938909-16954357:+	6	matching	CROCC	CROCC-211	ENSG00000058453.17	ENST00000494191.6	nonspecific	0.356145	coding	SR	541.641	1.70178	100	30	15449	1996	13453	12.9199	87.0801
HPSCSR.1211.40	chr1:16969785-16972964:+	5	variant	CROCC	CROCC-201	ENSG00000058453.17	ENST00000375541.10	enriched	0.685911	coding	SR	1786.66	5.61352	18.7688	22	3180	1250	1930	39.3082	60.6918
HPSCSR.1211.39	chr1:16966028-16970742:+	5	matching	CROCC	CROCC-203	ENSG00000058453.17	ENST00000465021.5	nonspecific	0.276519	coding	SR	331.856	1.04266	100	17	4715	780	3935	16.5429	83.4571
HPSCSR.1211.43	chr1:16969785-16972964:+	4	variant	CROCC	CROCC-201	ENSG00000058453.17	ENST00000375541.10	enriched	0.781633	coding	SR	1702.91	5.35036	19.0841	22	3180	1968	1212	61.8868	38.1132
HPSCSR.1211.42	chr1:16969785-16972964:+	4	variant	CROCC	CROCC-201	ENSG00000058453.17	ENST00000375541.10	nonspecific	0.435918	coding	SR	1044.35	3.28125	16.3363	22	3180	1088	2092	34.2138	65.7862
HPSCSR.1211.41	chr1:16936791-16940093:+	4	matching	CROCC	CROCC-206	ENSG00000058453.17	ENST00000467715.2	nonspecific	0.440669	coding	SR	9.27301	0.029135	100	19	3303	614	2689	18.5892	81.4108
HPSCLR.14636.1	chr1:16921931-16924738:+	3	variant	CROCC	CROCC-201	ENSG00000058453.17	ENST00000375541.10	enriched	1.21108	coding	LR	535.678	1.68305	6.59159	595	2808	839	1969	29.8789	70.1211
HPSCSR.1211.47	chr1:16953157-16954781:+	3	matching	CROCC	CROCC-212	ENSG00000058453.17	ENST00000497654.2	enriched	0.721548	noncoding	SR	40.8622	0.128385	100	4	1625	508	1117	31.2615	68.7385
HPSCSR.1211.63	chr1:16742111-16754908:+	2	variant	CROCCP4	CROCCP4-201	ENSG00000227684.2	ENST00000457096.1	enriched	1.03443	noncoding	SR	81.9086	0.257349	100	0	12798	12706	92	99.2811	0.718862
HPSCSR.1211.73	chr1:16889095-16889602:+	1	matching	BX284668.4	BX284668.4-201	ENSG00000235241.1	ENST00000453917.1	nonspecific	0.504988	noncoding	SR	199.033	0.625342	100	9	508	508	0	100	0
HPSCSR.1211.77	chr1:16871761-16872591:+	1	variant	BX284668.2	BX284668.2-210	ENSG00000228549.4	ENST00000619677.1	enriched	1.08132	noncoding	LR+SR	124.559	0.391353	100	20	831	831	0	100	0
HPSCSR.1211.79	chr1:16861913-16863059:+	1	novel	CROCC	CROCC-205	ENSG00000058453.17	ENST00000466256.6	enriched	0.90245	noncoding	SR	96.1381	0.302056	0	21	1147	1147	0	100	0
HPSCSR.1211.85	chr1:16975020-16976710:+	2	variant	AL049569.2	AL049569.2-201	ENSG00000286898.1	ENST00000654887.1	enriched	0.97303	noncoding	SR	238.088	0.74805	67.7922	17	1691	1606	85	94.9734	5.02661
HPSCSR.1172.131	chr1:16974502-16980620:-	9	matching	MFAP2	MFAP2-202	ENSG00000117122.14	ENST00000375535.4	enriched	1.35664	coding	LR+SR	20011.5	62.8742	100	3455	6119	1045	5074	17.078	82.922
HPSCSR.1172.133	chr1:16974502-16978276:-	8	matching	MFAP2	MFAP2-201	ENSG00000117122.14	ENST00000375534.7	enriched	1.31812	coding	LR+SR	32839.2	103.178	100	42	3775	970	2805	25.6954	74.3046
HPSCSR.1172.139	chr1:16974502-16978276:-	7	variant	MFAP2	MFAP2-201	ENSG00000117122.14	ENST00000375534.7	enriched	1.5334	noncoding	SR	7669.16	24.0958	100	42	3775	1743	2032	46.1722	53.8278
HPSCSR.1172.142	chr1:16975662-16980632:-	6	matching	MFAP2	MFAP2-203	ENSG00000117122.14	ENST00000476788.5	enriched	1.45212	coding	LR+SR	13632.7	42.8326	100	3453	4971	544	4427	10.9435	89.0565
HPSCSR.1172.143	chr1:16974502-16980621:-	6	matching	MFAP2	MFAP2-205	ENSG00000117122.14	ENST00000490075.5	enriched	1.30243	noncoding	LR+SR	703.042	2.20889	100	3455	6120	2371	3749	38.7418	61.2582
HPSCSR.1172.146	chr1:16976249-16978314:-	4	matching	MFAP2	MFAP2-206	ENSG00000117122.14	ENST00000492598.1	enriched	1.79673	coding	LR+SR	1152.02	3.61955	100	41	2066	681	1385	32.9622	67.0378
HPSCSR.1211.86	chr1:16978340-16980544:+	1	variant	AL049569.1	AL049569.1-201	ENSG00000226526.1	ENST00000446261.1	enriched	0.895894	noncoding	SR	217.888	0.684582	29.4025	41	2205	2205	0	100	0
HPSCSR.1172.128	chr1:16985958-17011915:-	27	matching	ATP13A2	ATP13A2-202	ENSG00000159363.18	ENST00000341676.9	depleted	-3.26694	coding	LR+SR	332.756	1.04549	100	913	25958	3681	22277	14.1806	85.8194
HPSCSR.1172.130	chr1:17000011-17005714:-	10	matching	ATP13A2	ATP13A2-213	ENSG00000159363.18	ENST00000510069.5	nonspecific	0.340663	coding	LR+SR	731.573	2.29853	100	12	5704	962	4742	16.8654	83.1346
HPSCSR.1172.132	chr1:16985959-16991858:-	9	matching	ATP13A2	ATP13A2-205	ENSG00000159363.18	ENST00000466561.1	nonspecific	-0.452323	coding	LR+SR	1655	5.19986	100	14	5900	1851	4049	31.3729	68.6271
HPSCSR.1172.134	chr1:17000283-17005395:-	8	matching	ATP13A2	ATP13A2-210	ENSG00000159363.18	ENST00000508222.5	nonspecific	0.633168	coding	LR+SR	239.483	0.752433	100	21	5113	562	4551	10.9916	89.0084
HPSCSR.1172.135	chr1:16985981-16990003:-	7	matching	ATP13A2	ATP13A2-206	ENSG00000159363.18	ENST00000502418.1	nonspecific	0.359013	coding	LR+SR	4555.78	14.3138	100	12	4023	1201	2822	29.8533	70.1467
HPSCSR.1172.136	chr1:16990175-16996283:-	7	matching	ATP13A2	ATP13A2-208	ENSG00000159363.18	ENST00000503552.1	enriched	0.92463	coding	SR	562.027	1.76584	100	28	6109	774	5335	12.6698	87.3302
HPSCSR.1172.137	chr1:16995487-17000847:-	7	matching	ATP13A2	ATP13A2-204	ENSG00000159363.18	ENST00000463860.5	nonspecific	0.538901	coding	LR+SR	444.915	1.39788	100	1	5361	1639	3722	30.5727	69.4273
HPSCSR.1172.138	chr1:17000269-17005072:-	7	matching	ATP13A2	ATP13A2-214	ENSG00000159363.18	ENST00000511957.5	depleted	-1.20696	coding	LR+SR	118.98	0.373822	100	17	4804	569	4235	11.8443	88.1557
HPSCSR.1172.140	chr1:17002320-17005765:-	6	matching	ATP13A2	ATP13A2-212	ENSG00000159363.18	ENST00000509619.1	nonspecific	0.158626	coding	LR+SR	1617.41	5.08173	100	10	3446	570	2876	16.5409	83.4591
HPSCSR.1172.151	chr1:16996034-16996694:-	2	matching	ATP13A2	ATP13A2-211	ENSG00000159363.18	ENST00000509392.1	enriched	0.731372	noncoding	LR+SR	256.092	0.804617	100	6	661	572	89	86.5356	13.4644
HPSCSR.1172.158	chr1:17018722-17054170:-	8	matching	SDHB	SDHB-201	ENSG00000117118.9	ENST00000375499.7	nonspecific	-0.010723	coding	LR+SR	25024.2	78.6237	100	375	35449	1153	34296	3.25256	96.7474
HPSCSR.1172.162	chr1:17027656-17044877:-	4	matching	SDHB	SDHB-205	ENSG00000117118.9	ENST00000475506.1	nonspecific	0.403722	coding	LR+SR	900.724	2.82999	100	11	17222	550	16672	3.19359	96.8064
HPSCSR.1172.163	chr1:17032530-17054031:-	3	matching	SDHB	SDHB-203	ENSG00000117118.9	ENST00000466613.2	nonspecific	-0.399384	coding	LR+SR	196.241	0.616571	100	2296	21502	828	20674	3.8508	96.1492
HPSCSR.1172.164	chr1:17018752-17023036:-	2	matching	SDHB	SDHB-206	ENSG00000117118.9	ENST00000485092.5	nonspecific	0.143324	coding	LR+SR	413.308	1.29857	100	1	4285	636	3649	14.8425	85.1575
HPSCSR.1211.87	chr1:17004692-17005374:+	1	variant	AL049569.1	AL049569.1-201	ENSG00000226526.1	ENST00000446261.1	nonspecific	0.264581	coding	SR	132.917	0.417611	62.8931	16	683	683	0	100	0
HPSCSR.1172.169	chr1:17066761-17119451:-	16	matching	PADI2	PADI2-202	ENSG00000117115.13	ENST00000375486.9	nonspecific	0.568708	coding	LR+SR	1004	3.15447	100	442	52691	4361	48330	8.27656	91.7234
HPSCSR.1172.170	chr1:17079031-17119435:-	11	matching	PADI2	PADI2-201	ENSG00000117115.13	ENST00000375481.1	nonspecific	0.567151	coding	LR+SR	310.374	0.975164	100	446	40405	1607	38798	3.97723	96.0228
HPSCSR.1172.171	chr1:17067600-17075351:-	4	matching	PADI2	PADI2-204	ENSG00000117115.13	ENST00000479534.5	nonspecific	0.424265	coding	LR+SR	198.917	0.624976	100	3	7752	2389	5363	30.8179	69.1821
HPSCSR.1235.7	chr1:17216254-17245968:+	14	variant	PADI1	PADI1-201	ENSG00000142623.11	ENST00000375471.5	nonspecific	-0.0179267	coding	SR	6.9089	0.021707	94.2538	10	29715	5726	23989	19.2697	80.7303
HPSCSR.1235.20	chr1:17249098-17284233:+	16	matching	PADI3	PADI3-201	ENSG00000142619.4	ENST00000375460.3	enriched	1.68106	coding	LR+SR	429.586	1.34972	100	77	35136	3189	31947	9.07616	90.9238
HPSCSR.1252.2	chr1:17406760-17439677:-	13	matching	RCC2	RCC2-202	ENSG00000179051.14	ENST00000375436.9	enriched	2.13257	coding	SR	84228.8	264.639	100	4621	32918	4040	28878	12.2729	87.7271
HPSCSR.1252.3	chr1:17408676-17438561:-	12	matching	RCC2	RCC2-201	ENSG00000179051.14	ENST00000375433.3	enriched	0.839729	coding	LR+SR	3104.11	9.75279	100	2274	29886	2030	27856	6.79248	93.2075
HPSCSR.1252.5	chr1:17452433-17452712:-	1	novel	NA	NA	NA	NA	enriched	2.73766	noncoding	SR	229.989	0.722604	0	1	280	280	0	100	0
HPSCLR.14645.1	chr1:17406760-17416704:+	3	variant	RCC2-AS1	RCC2-AS1-201	ENSG00000227751.1	ENST00000439577.1	nonspecific	-0.211632	noncoding	LR	6331.13	19.8918	100	5	9945	9358	587	94.0975	5.90246
HPSCSR.1253.17	chr1:17412217-17425544:+	3	novel	NA	NA	NA	NA	enriched	0.933415	noncoding	SR	1221.41	3.83755	0	48	13328	5018	8310	37.6501	62.3499
HPSCSR.1253.7	chr1:17539732-17697860:+	27	variant	ARHGEF10L	ARHGEF10L-202	ENSG00000074964.17	ENST00000361221.8	enriched	0.812064	coding	SR	1267.72	3.98305	96.2162	685	158129	4450	153679	2.81416	97.1858
HPSCSR.1253.8	chr1:17602171-17697860:+	23	variant	ARHGEF10L	ARHGEF10L-204	ENSG00000074964.17	ENST00000375415.5	nonspecific	0.550045	coding	SR	3760.49	11.8151	91.1029	13	95690	3887	91803	4.06208	95.9379
HPSCSR.1253.9	chr1:17602171-17697860:+	23	variant	ARHGEF10L	ARHGEF10L-204	ENSG00000074964.17	ENST00000375415.5	enriched	0.701516	coding	SR	1986.05	6.23997	91.1029	13	95690	3890	91800	4.06521	95.9348
HPSCSR.1253.11	chr1:17615088-17697860:+	20	matching	ARHGEF10L	ARHGEF10L-206	ENSG00000074964.17	ENST00000469726.5	nonspecific	0.625951	coding	LR+SR	387.363	1.21706	100	3	82773	4585	78188	5.53925	94.4608
HPSCLR.14648.1	chr1:17542068-17557325:+	4	novel	ARHGEF10L	ARHGEF10L-202	ENSG00000074964.17	ENST00000361221.8	nonspecific	0.170037	noncoding	LR	135.943	0.427121	0	1	15258	2075	13183	13.5994	86.4006
HPSCSR.1253.14	chr1:17639753-17654665:+	4	matching	ARHGEF10L	ARHGEF10L-205	ENSG00000074964.17	ENST00000466782.1	nonspecific	0.498394	coding	LR+SR	125.964	0.395766	100	3	14913	482	14431	3.23208	96.7679
HPSCLR.14652.1	chr1:17604223-17620204:+	3	variant	ARHGEF10L	ARHGEF10L-208	ENSG00000074964.17	ENST00000482892.1	nonspecific	0.111625	noncoding	LR	71.1691	0.223606	75.5102	2	15982	2992	12990	18.7211	81.2789
HPSCSR.1253.19	chr1:17694047-17697874:+	2	matching	ARHGEF10L	ARHGEF10L-209	ENSG00000074964.17	ENST00000495593.1	enriched	0.727046	coding	LR+SR	359.419	1.12926	100	13	3828	2261	1567	59.0648	40.9352
HPSCLR.14650.6	chr1:17632640-17641980:+	1	variant	ARHGEF10L	ARHGEF10L-207	ENSG00000074964.17	ENST00000482359.1	nonspecific	0.15469	noncoding	LR	150.91	0.474144	100	15	9341	9341	0	100	0
HPSCLR.14650.1	chr1:17575593-17583051:+	1	variant	ARHGEF10L	ARHGEF10L-204	ENSG00000074964.17	ENST00000375415.5	nonspecific	0.306369	noncoding	LR	125.365	0.393885	1.98265	5	7459	7459	0	100	0
HPSCSR.1277.1	chr1:17755333-17827063:+	3	matching	ACTL8	ACTL8-201	ENSG00000117148.8	ENST00000375406.2	enriched	2.87514	coding	SR	92.7301	0.291349	100	139	71731	1841	69890	2.56653	97.4335
HPSCSR.1277.4	chr1:17822982-17827061:+	2	matching	ACTL8	ACTL8-202	ENSG00000117148.8	ENST00000617065.1	enriched	4.17129	coding	SR	22.8115	0.071672	100	9	4080	1670	2410	40.9314	59.0686
HPSCSR.1316.1	chr1:18871430-18902553:-	16	matching	ALDH4A1	ALDH4A1-201	ENSG00000159423.17	ENST00000290597.9	enriched	0.707719	coding	LR+SR	535.489	1.68245	100	828	31124	2124	29000	6.82432	93.1757
HPSCSR.1316.2	chr1:18871430-18902555:-	15	matching	ALDH4A1	ALDH4A1-202	ENSG00000159423.17	ENST00000375341.8	nonspecific	0.41068	coding	LR+SR	90.5082	0.284368	100	828	31126	3139	27987	10.0848	89.9152
HPSCSR.1316.3	chr1:18871432-18902528:-	14	matching	ALDH4A1	ALDH4A1-206	ENSG00000159423.17	ENST00000538839.5	nonspecific	0.406397	coding	LR+SR	2374.07	7.4591	100	840	31097	2957	28140	9.50896	90.491
HPSCSR.1316.4	chr1:18871432-18902528:-	14	variant	ALDH4A1	ALDH4A1-202	ENSG00000159423.17	ENST00000375341.8	nonspecific	0.336831	coding	SR	1277.18	4.01279	99.0761	840	31097	5960	25137	19.1658	80.8342
HPSCSR.1316.5	chr1:18871432-18902528:-	14	variant	ALDH4A1	ALDH4A1-202	ENSG00000159423.17	ENST00000375341.8	nonspecific	0.116545	coding	SR	568.181	1.78517	99.0761	840	31097	3667	27430	11.7921	88.2079
HPSCSR.1316.6	chr1:18883111-18902724:-	6	matching	ALDH4A1	ALDH4A1-203	ENSG00000159423.17	ENST00000432718.1	enriched	0.77163	coding	LR+SR	867.937	2.72697	100	42	19614	844	18770	4.30305	95.697
HPSCSR.1316.7	chr1:18882560-18885619:-	4	matching	ALDH4A1	ALDH4A1-204	ENSG00000159423.17	ENST00000454547.1	nonspecific	0.539269	coding	SR	297.239	0.933895	100	22	3060	485	2575	15.8497	84.1503
HPSCSR.1316.10	chr1:18904280-18956676:-	9	matching	IFFO2	IFFO2-203	ENSG00000169991.11	ENST00000455833.7	nonspecific	-0.12495	coding	SR	1835.93	5.76831	100	151	52397	6179	46218	11.7927	88.2073
HPSCSR.1352.1	chr1:19210277-19240704:+	3	variant	EMC1-AS1	EMC1-AS1-201	ENSG00000230424.1	ENST00000437898.1	depleted	-1.37075	noncoding	SR	46.8457	0.147185	100	3764	30428	771	29657	2.53385	97.4661
HPSCSR.1352.3	chr1:19185284-19217066:+	2	novel	EMC1-AS1	EMC1-AS1-201	ENSG00000230424.1	ENST00000437898.1	nonspecific	-0.539188	noncoding	SR	192.953	0.60624	0	18	31783	663	31120	2.08602	97.914
HPSCLR.14660.1	chr1:19210395-19214984:+	1	variant	EMC1-AS1	EMC1-AS1-201	ENSG00000230424.1	ENST00000437898.1	nonspecific	-0.433064	noncoding	LR	38.3441	0.120473	11.6371	438	4590	4590	0	100	0
HPSCSR.1352.5	chr1:19241174-19242348:+	1	novel	NA	NA	NA	NA	nonspecific	-0.0673255	noncoding	SR	300.132	0.942984	0	8	1175	1175	0	100	0
HPSCSR.1352.6	chr1:19242471-19244967:+	2	novel	NA	NA	NA	NA	nonspecific	0.028044	noncoding	SR	294.951	0.926707	0	11	2497	1616	881	64.7177	35.2823
HPSCSR.1353.1	chr1:19074510-19210266:-	106	matching	UBR4	UBR4-204	ENSG00000127481.15	ENST00000375254.8	nonspecific	0.527369	coding	LR+SR	9967.59	31.3172	100	3758	135757	15892	119865	11.7062	88.2938
HPSCSR.1353.2	chr1:19121213-19222761:-	72	variant	UBR4	UBR4-204	ENSG00000127481.15	ENST00000375254.8	nonspecific	0.247298	coding	SR	3932.95	12.3569	63.7742	12	101549	19525	82024	19.2272	80.7728
HPSCSR.1353.3	chr1:19150924-19177745:-	30	matching	UBR4	UBR4-206	ENSG00000127481.15	ENST00000419533.1	nonspecific	-0.0681461	coding	LR+SR	64.9762	0.204149	100	3	26822	5583	21239	20.815	79.185
HPSCSR.1353.4	chr1:19215660-19251524:-	23	matching	EMC1	EMC1-207	ENSG00000127463.15	ENST00000477853.6	nonspecific	0.497437	coding	LR+SR	5270.18	16.5584	100	1393	35865	6640	29225	18.5139	81.4861
HPSCSR.1353.5	chr1:19216874-19251509:-	23	matching	EMC1	EMC1-201	ENSG00000127463.15	ENST00000375199.7	nonspecific	0.0628501	coding	LR+SR	677.896	2.12988	100	1375	34636	5408	29228	15.6138	84.3862
HPSCSR.1353.10	chr1:19111640-19118849:-	5	matching	UBR4	UBR4-201	ENSG00000127481.15	ENST00000375218.3	nonspecific	-0.167192	coding	LR+SR	217.27	0.68264	100	12	7210	4031	3179	55.9085	44.0915
HPSCSR.1353.11	chr1:19219370-19223506:-	5	matching	EMC1	EMC1-210	ENSG00000127463.15	ENST00000486405.1	nonspecific	0.336811	coding	LR+SR	116.337	0.365519	100	11	4137	583	3554	14.0923	85.9077
HPSCSR.1353.16	chr1:19074510-19082240:-	4	matching	UBR4	UBR4-203	ENSG00000127481.15	ENST00000375225.7	nonspecific	0.174417	coding	LR+SR	535.948	1.6839	100	6	7731	1533	6198	19.8293	80.1707
HPSCSR.1353.14	chr1:19106566-19110558:-	4	matching	UBR4	UBR4-216	ENSG00000127481.15	ENST00000494503.1	nonspecific	0.44768	coding	LR+SR	385.151	1.21011	100	12	3993	598	3395	14.9762	85.0238
HPSCSR.1353.12	chr1:19219382-19222761:-	4	matching	EMC1	EMC1-209	ENSG00000127463.15	ENST00000486238.1	nonspecific	0.388529	coding	LR+SR	88.8316	0.2791	100	12	3380	425	2955	12.574	87.426
HPSCSR.1353.13	chr1:19124477-19127701:-	4	matching	UBR4	UBR4-212	ENSG00000127481.15	ENST00000475973.1	nonspecific	-0.574896	coding	SR	47.4127	0.148966	100	6	3225	600	2625	18.6047	81.3953
HPSCSR.1353.17	chr1:19216874-19221916:-	3	matching	EMC1	EMC1-208	ENSG00000127463.15	ENST00000480380.1	nonspecific	0.0826643	coding	LR+SR	3004.73	9.44058	100	0	5043	3892	1151	77.1763	22.8237
HPSCSR.1353.19	chr1:19074518-19081306:-	3	matching	UBR4	UBR4-208	ENSG00000127481.15	ENST00000459947.5	nonspecific	0.327961	noncoding	LR+SR	985.451	3.09619	100	16	6789	3873	2916	57.0482	42.9518
HPSCSR.1353.20	chr1:19219615-19223007:-	3	matching	EMC1	EMC1-204	ENSG00000127463.15	ENST00000462505.1	nonspecific	0.219724	coding	LR+SR	245.714	0.772009	100	1	3393	524	2869	15.4436	84.5564
HPSCSR.1353.18	chr1:19094095-19095922:-	3	matching	UBR4	UBR4-213	ENSG00000127481.15	ENST00000483922.1	depleted	-0.736094	coding	LR+SR	147.289	0.462767	100	2	1828	543	1285	29.7046	70.2954
HPSCSR.1353.26	chr1:19110487-19112687:-	2	matching	UBR4	UBR4-210	ENSG00000127481.15	ENST00000466969.1	nonspecific	0.0437601	coding	LR+SR	959.915	3.01596	100	14	2201	510	1691	23.1713	76.8287
HPSCSR.1353.24	chr1:19239669-19240568:-	2	matching	EMC1	EMC1-205	ENSG00000127463.15	ENST00000467423.2	nonspecific	0.156971	noncoding	LR+SR	558.668	1.75528	100	1	900	589	311	65.4444	34.5556
HPSCSR.1353.21	chr1:19218945-19221205:-	2	matching	EMC1	EMC1-203	ENSG00000127463.15	ENST00000461353.1	nonspecific	0.561483	noncoding	LR+SR	327.743	1.02974	100	4	2261	2175	86	96.1964	3.80363
HPSCSR.1353.22	chr1:19092733-19093440:-	2	matching	UBR4	UBR4-215	ENSG00000127481.15	ENST00000492606.1	nonspecific	-0.131249	coding	LR+SR	287.159	0.902227	100	8	708	314	394	44.3503	55.6497
HPSCSR.1353.27	chr1:19244582-19251527:-	2	matching	EMC1	EMC1-211	ENSG00000127463.15	ENST00000488681.1	nonspecific	-0.609859	coding	LR+SR	200.304	0.629337	100	1395	6946	562	6384	8.09099	91.909
HPSCSR.1353.25	chr1:19144852-19146128:-	2	matching	UBR4	UBR4-209	ENSG00000127481.15	ENST00000465036.1	nonspecific	-0.383356	coding	LR+SR	123.007	0.386477	100	1	1277	392	885	30.6969	69.3031
HPSCSR.1353.28	chr1:19072110-19075511:-	1	matching	AL137127.1	AL137127.1-201	ENSG00000272084.1	ENST00000606379.1	nonspecific	0.160579	noncoding	LR+SR	213.262	0.67005	100	11	3402	3402	0	100	0
HPSCSR.1352.7	chr1:19251805-19260128:+	8	matching	MRTO4	MRTO4-201	ENSG00000053372.5	ENST00000330263.5	nonspecific	0.576478	coding	LR+SR	12700	39.9022	100	1006	8324	2049	6275	24.6156	75.3844
HPSCSR.1352.8	chr1:19251805-19260128:+	8	variant	MRTO4	MRTO4-201	ENSG00000053372.5	ENST00000330263.5	enriched	1.27982	coding	LR+SR	477.695	1.50087	100	1006	8324	2434	5890	29.2407	70.7593
HPSCSR.1352.10	chr1:19257712-19258739:+	3	matching	MRTO4	MRTO4-202	ENSG00000053372.5	ENST00000479559.1	nonspecific	0.452645	coding	LR+SR	425.378	1.3365	100	5	1028	409	619	39.786	60.214
HPSCSR.1352.9	chr1:19251835-19256052:+	3	matching	MRTO4	MRTO4-203	ENSG00000053372.5	ENST00000493700.1	enriched	1.02252	coding	LR+SR	48.8247	0.153402	100	998	4218	578	3640	13.7032	86.2968
HPSCSR.1352.11	chr1:19260732-19262185:+	1	novel	NA	NA	NA	NA	nonspecific	-0.0485223	noncoding	SR	234.356	0.736324	0	6	1454	1454	0	100	0
HPSCLR.14664.1	chr1:19261024-19262639:-	1	variant	AL035413.2	AL035413.2-201	ENSG00000286064.1	ENST00000650657.1	nonspecific	0.188895	noncoding	LR	151.698	0.476619	37.1681	9	1616	1616	0	100	0
HPSCSR.1352.12	chr1:19262306-19265983:+	1	novel	NA	NA	NA	NA	nonspecific	0.299942	noncoding	SR	181.918	0.57157	0	10	3678	3678	0	100	0
HPSCSR.1353.29	chr1:19267300-19297083:-	13	variant	AKR7L	AKR7L-205	ENSG00000211454.14	ENST00000651966.1	nonspecific	0.0988246	coding	SR	243.217	0.764165	100	0	29784	19022	10762	63.8665	36.1335
HPSCSR.1352.13	chr1:19267464-19307310:+	2	novel	AL035413.1	AL035413.1-201	ENSG00000270728.1	ENST00000604801.1	nonspecific	-0.375231	noncoding	SR	109.531	0.344135	0	5	39847	2401	37446	6.02555	93.9745
HPSCSR.1353.36	chr1:19303965-19312146:-	7	matching	AKR7A2	AKR7A2-201	ENSG00000053371.12	ENST00000235835.7	nonspecific	-0.122312	coding	SR	6258.33	19.6631	100	1549	8182	1362	6820	16.6463	83.3537
HPSCSR.1353.39	chr1:19304285-19308505:-	5	matching	AKR7A2	AKR7A2-203	ENSG00000053371.12	ENST00000481966.1	nonspecific	0.0367175	coding	SR	114.332	0.35922	100	20	4221	488	3733	11.5612	88.4388
HPSCSR.1353.40	chr1:19307739-19312103:-	3	matching	AKR7A2	AKR7A2-205	ENSG00000053371.12	ENST00000492217.1	nonspecific	0.113545	coding	SR	95.6509	0.300526	100	1530	4365	989	3376	22.6575	77.3425
HPSCSR.1353.42	chr1:19328078-19328574:-	1	novel	NA	NA	NA	NA	enriched	0.71417	noncoding	SR	1354.95	4.25713	0	15	497	497	0	100	0
HPSCSR.1352.14	chr1:19312326-19329300:+	9	matching	SLC66A1	SLC66A1-202	ENSG00000040487.13	ENST00000375155.7	nonspecific	-0.0859122	coding	LR+SR	676.274	2.12479	100	483	16975	1805	15170	10.6333	89.3667
HPSCSR.1352.16	chr1:19312729-19328987:+	8	matching	SLC66A1	SLC66A1-206	ENSG00000040487.13	ENST00000497827.1	nonspecific	-0.0782412	coding	LR+SR	3339.72	10.4931	100	14	16259	1428	14831	8.78283	91.2172
HPSCSR.1352.17	chr1:19312326-19329300:+	8	matching	SLC66A1	SLC66A1-201	ENSG00000040487.13	ENST00000375153.8	nonspecific	0.242007	coding	LR+SR	499.949	1.57079	100	483	16975	2175	14800	12.813	87.187
HPSCSR.1352.19	chr1:19324754-19328081:+	5	matching	SLC66A1	SLC66A1-204	ENSG00000040487.13	ENST00000432465.1	enriched	0.698388	coding	LR+SR	1554.96	4.88554	100	13	3328	844	2484	25.3606	74.6394
HPSCLR.14668.1	chr1:19363280-19368514:+	1	novel	NA	NA	NA	NA	depleted	-0.991719	noncoding	LR	117.793	0.370094	0	0	5235	5235	0	100	0
HPSCSR.1353.43	chr1:19338823-19485485:-	10	matching	CAPZB	CAPZB-203	ENSG00000077549.18	ENST00000375142.5	nonspecific	0.303188	coding	LR+SR	27255.3	85.6334	100	5077	146663	1686	144977	1.14957	98.8504
HPSCSR.1353.44	chr1:19339359-19484664:-	9	matching	CAPZB	CAPZB-205	ENSG00000077549.18	ENST00000433834.5	nonspecific	0.349972	coding	SR	55024.2	172.881	100	37	145306	1462	143844	1.00615	98.9938
HPSCSR.1353.45	chr1:19338775-19485539:-	9	matching	CAPZB	CAPZB-201	ENSG00000077549.18	ENST00000264202.8	nonspecific	0.0886153	coding	LR+SR	16488.3	51.8047	100	5101	146765	1675	145090	1.14128	98.8587
HPSCSR.1353.46	chr1:19338779-19419751:-	8	matching	CAPZB	CAPZB-204	ENSG00000077549.18	ENST00000375144.5	nonspecific	0.174558	coding	LR+SR	891.117	2.7998	100	51	80973	1568	79405	1.93645	98.0636
HPSCSR.1353.49	chr1:19374175-19485488:-	5	matching	CAPZB	CAPZB-208	ENSG00000077549.18	ENST00000482808.1	depleted	-1.45433	coding	SR	679.647	2.13538	100	5081	111314	660	110654	0.592917	99.4071
HPSCSR.1354.13	chr1:19597041-19626587:+	5	matching	MICOS10	MICOS10-209	ENSG00000173436.15	ENST00000498642.5	nonspecific	0.259045	coding	SR	3050.79	9.58528	100	2484	29547	669	28878	2.26419	97.7358
HPSCSR.1354.12	chr1:19597001-19626623:+	5	matching	MICOS10	MICOS10-203	ENSG00000173436.15	ENST00000467029.5	nonspecific	0.310122	noncoding	SR	1335.57	4.19622	100	2478	29623	583	29040	1.96807	98.0319
HPSCSR.1354.20	chr1:19596979-19629820:+	4	matching	MICOS10	MICOS10-201	ENSG00000173436.15	ENST00000322753.7	nonspecific	0.37178	coding	LR+SR	6275.73	19.7177	100	2477	32842	3723	29119	11.3361	88.6639
HPSCSR.1354.17	chr1:19644163-19658452:+	4	matching	NBL1	NBL1-202	ENSG00000158747.14	ENST00000375136.7	depleted	-0.79118	coding	SR	1148.83	3.60951	100	332	14290	2172	12118	15.1994	84.8006
HPSCSR.1354.21	chr1:19596983-19623790:+	4	matching	MICOS10	MICOS10-207	ENSG00000173436.15	ENST00000486890.5	nonspecific	-0.323429	noncoding	SR	285.861	0.898148	100	2479	26808	677	26131	2.52537	97.4746
HPSCSR.1354.18	chr1:19596995-19623551:+	4	matching	MICOS10	MICOS10-202	ENSG00000173436.15	ENST00000462646.5	nonspecific	-0.544392	coding	SR	144.725	0.454712	100	2478	26557	335	26222	1.26144	98.7386
HPSCSR.1354.25	chr1:19596977-19629821:+	3	matching	MICOS10	MICOS10-210	ENSG00000173436.15	ENST00000617872.4	enriched	0.76502	coding	SR	251.753	0.790983	100	2476	32845	3678	29167	11.1981	88.8019
HPSCSR.1354.27	chr1:19596991-19598195:+	2	matching	MICOS10	MICOS10-208	ENSG00000173436.15	ENST00000498067.1	nonspecific	-0.492862	coding	SR	245.604	0.771663	100	2478	1205	481	724	39.917	60.083
HPSCSR.1354.26	chr1:19597052-19601304:+	2	matching	MICOS10	MICOS10-204	ENSG00000173436.15	ENST00000479642.1	nonspecific	-0.63152	noncoding	SR	230.788	0.725114	100	2476	4253	576	3677	13.5434	86.4566
HPSCSR.1354.28	chr1:19608114-19608568:+	1	matching	AL031727.1	AL031727.1-201	ENSG00000226396.1	ENST00000457263.1	nonspecific	0.531538	coding	LR+SR	1780.12	5.59297	100	2115	455	455	0	100	0
HPSCLR.14669.1	chr1:19608097-19608612:-	2	novel	NA	NA	NA	NA	nonspecific	-0.580029	noncoding	LR	549.116	1.72527	0	22	516	429	87	83.1395	16.8605
HPSCSR.1354.31	chr1:19660167-19680966:+	4	variant	HTR6	HTR6-201	ENSG00000158748.4	ENST00000289753.2	nonspecific	0.0615327	coding	SR	75.1177	0.236013	76.7895	0	20800	7626	13174	36.6635	63.3365
HPSCSR.1354.32	chr1:19664875-19680966:+	3	matching	HTR6	HTR6-201	ENSG00000158748.4	ENST00000289753.2	enriched	1.49966	coding	SR	146.702	0.460924	100	193	16092	3800	12292	23.6142	76.3858
HPSCSR.1353.55	chr1:19682213-19799917:-	16	matching	TMCO4	TMCO4-201	ENSG00000162542.13	ENST00000294543.10	depleted	-1.03038	coding	SR	351.526	1.10446	100	92	117705	2974	114731	2.52666	97.4733
HPSCSR.1353.60	chr1:19750081-19771427:-	4	matching	TMCO4	TMCO4-203	ENSG00000162542.13	ENST00000462171.1	nonspecific	-0.297611	coding	SR	100	0.31419	100	10	21347	573	20774	2.68422	97.3158
HPSCSR.1353.61	chr1:19694492-19701210:-	2	matching	TMCO4	TMCO4-207	ENSG00000162542.13	ENST00000494342.1	nonspecific	0.331287	noncoding	LR+SR	15.9795	0.050206	100	0	6719	503	6216	7.48623	92.5138
HPSCSR.1372.1	chr1:19882395-19912945:+	8	matching	OTUD3	OTUD3-201	ENSG00000169914.6	ENST00000375120.4	nonspecific	0.528702	coding	SR	2477.02	7.78256	100	734	30551	6515	24036	21.325	78.675
HPSCSR.1372.2	chr1:19890458-19912945:+	6	variant	OTUD3	OTUD3-201	ENSG00000169914.6	ENST00000375120.4	enriched	0.832139	coding	SR	659.377	2.0717	91.9263	7	22488	5989	16499	26.632	73.368
HPSCSR.1372.3	chr1:19890458-19897815:+	3	matching	OTUD3	OTUD3-202	ENSG00000169914.6	ENST00000466697.1	nonspecific	-0.296786	coding	SR	33.0902	0.103966	100	7	7358	465	6893	6.31965	93.6803
HPSCSR.1372.4	chr1:19906565-19906944:+	2	matching	OTUD3	OTUD3-203	ENSG00000169914.6	ENST00000481686.1	nonspecific	0.363051	noncoding	SR	412.087	1.29474	100	11	380	269	111	70.7895	29.2105
HPSCSR.1432.3	chr1:19975431-19979607:-	5	matching	PLA2G2A	PLA2G2A-204	ENSG00000188257.11	ENST00000469162.5	nonspecific	-0.00675985	coding	SR	46.3275	0.145557	100	2178	4177	871	3306	20.8523	79.1477
HPSCSR.1432.6	chr1:19975438-19979614:-	3	matching	PLA2G2A	PLA2G2A-207	ENSG00000188257.11	ENST00000496748.1	nonspecific	0.342285	noncoding	SR	32.8939	0.10335	100	2178	4177	1306	2871	31.2665	68.7335
HPSCSR.1450.1	chr1:20186509-20203876:+	3	variant	UBXN10	UBXN10-201	ENSG00000162543.6	ENST00000375099.4	nonspecific	0.210436	coding	SR	14.4107	0.045277	98.9572	15	17368	14889	2479	85.7266	14.2734
HPSCSR.1450.2	chr1:20186096-20196050:+	2	matching	UBXN10	UBXN10-201	ENSG00000162543.6	ENST00000375099.4	nonspecific	0.116861	coding	SR	248.468	0.780663	100	76	9955	5562	4393	55.8714	44.1286
HPSCSR.1454.5	chr1:20290937-20354222:+	22	variant	VWA5B1	VWA5B1-205	ENSG00000158816.15	ENST00000485375.6	enriched	1.83445	coding	SR	58.5905	0.184086	98.7553	53	63286	13214	50072	20.8798	79.1202
HPSCSR.1487.2	chr1:24899518-24932298:-	6	variant	RUNX3	RUNX3-201	ENSG00000020633.18	ENST00000308873.10	nonspecific	-0.571935	coding	SR	4.57746	0.014382	99.3525	14	32781	5377	27404	16.4028	83.5972
HPSCSR.1515.1	chr1:20482391-20486210:-	2	matching	CAMK2N1	CAMK2N1-201	ENSG00000162545.6	ENST00000375078.4	nonspecific	-0.212284	coding	LR+SR	1924.71	6.04725	100	857	3820	2326	1494	60.8901	39.1099
HPSCSR.1515.2	chr1:20483187-20484645:-	2	matching	CAMK2N1	CAMK2N1-202	ENSG00000162545.6	ENST00000489020.1	nonspecific	-0.199579	coding	SR	146.302	0.459666	100	137	1459	812	647	55.6546	44.3454
HPSCSR.1514.1	chr1:20499448-20508151:-	4	matching	MUL1	MUL1-201	ENSG00000090432.7	ENST00000264198.5	nonspecific	0.225188	coding	LR+SR	8746.87	27.4818	100	342	8704	2428	6276	27.8952	72.1048
HPSCSR.1518.1	chr1:20552573-20555020:+	1	matching	FAM43B	FAM43B-201	ENSG00000183114.8	ENST00000332947.6	enriched	1.36301	coding	SR	413.63	1.29959	100	110	2448	2448	0	100	0
HPSCSR.1509.5	chr1:20589097-20618903:+	4	matching	CDA	CDA-201	ENSG00000158825.6	ENST00000375071.4	enriched	0.69623	coding	LR+SR	3323.99	10.4436	100	886	29807	809	28998	2.71413	97.2859
HPSCSR.1509.7	chr1:20589086-20618903:+	3	matching	CDA	CDA-202	ENSG00000158825.6	ENST00000461985.1	nonspecific	0.620057	coding	SR	530.92	1.6681	100	889	29818	762	29056	2.5555	97.4445
HPSCSR.1513.3	chr1:20651777-20661507:-	11	matching	DDOST	DDOST-201	ENSG00000244038.9	ENST00000375048.7	nonspecific	0.423321	coding	LR+SR	69795.5	219.291	100	226	9731	2079	7652	21.3647	78.6353
HPSCSR.1513.5	chr1:20651767-20661544:-	11	matching	DDOST	DDOST-202	ENSG00000244038.9	ENST00000415136.6	enriched	0.900369	coding	LR+SR	1989.23	6.24997	100	183	9778	2126	7652	21.7427	78.2573
HPSCSR.1513.4	chr1:20651777-20661391:-	11	matching	DDOST	DDOST-206	ENSG00000244038.9	ENST00000602624.6	enriched	0.697345	coding	LR+SR	25.0927	0.078839	100	3324	9615	1963	7652	20.416	79.584
HPSCSR.1513.6	chr1:20652634-20661369:-	9	variant	DDOST	DDOST-206	ENSG00000244038.9	ENST00000602624.6	nonspecific	0.554124	coding	SR	14518	45.6141	59.9083	3297	8736	1299	7437	14.8695	85.1305
HPSCSR.1513.8	chr1:20652634-20653084:-	2	matching	DDOST	DDOST-204	ENSG00000244038.9	ENST00000475210.1	nonspecific	0.58111	noncoding	LR+SR	1010.72	3.1756	100	3	451	328	123	72.7273	27.2727
HPSCSR.1513.9	chr1:20660399-20661369:-	2	matching	DDOST	DDOST-205	ENSG00000244038.9	ENST00000477229.1	nonspecific	-0.0145063	coding	LR+SR	423.139	1.32946	100	3297	971	766	205	78.8877	21.1123
HPSCSR.1509.3	chr1:20633679-20651316:+	8	matching	PINK1	PINK1-201	ENSG00000158828.8	ENST00000321556.5	nonspecific	-0.436695	coding	SR	9336.74	29.3351	84.3432	103	17638	2241	15397	12.7055	87.2945
HPSCSR.1509.4	chr1:20638129-20651316:+	5	matching	PINK1	PINK1-203	ENSG00000158828.8	ENST00000492302.1	nonspecific	-0.30795	coding	SR	411.563	1.29309	100	13	13188	3821	9367	28.9733	71.0267
HPSCSR.1509.6	chr1:20645508-20651510:+	4	matching	PINK1	PINK1-202	ENSG00000158828.8	ENST00000400490.2	nonspecific	-0.129401	coding	LR+SR	243.855	0.766168	100	17	6003	1658	4345	27.6195	72.3805
HPSCSR.1513.15	chr1:20664016-20718017:-	15	matching	KIF17	KIF17-201	ENSG00000117245.12	ENST00000247986.2	enriched	1.08935	coding	LR+SR	186.573	0.586193	100	52	54002	3969	50033	7.34973	92.6503
HPSCSR.1520.1	chr1:20719731-20732703:-	10	matching	SH2D5	SH2D5-202	ENSG00000189410.12	ENST00000444387.7	enriched	1.01296	coding	LR+SR	1802.52	5.66333	100	12	12973	3898	9075	30.047	69.953
HPSCSR.1520.2	chr1:20719731-20732703:-	8	variant	SH2D5	SH2D5-201	ENSG00000189410.12	ENST00000375031.5	enriched	1.69208	coding	SR	629.546	1.97797	100	12	12973	5230	7743	40.3145	59.6855
HPSCSR.1520.4	chr1:20727032-20731175:-	5	matching	SH2D5	SH2D5-207	ENSG00000189410.12	ENST00000519434.1	enriched	1.02382	coding	SR	355.412	1.11667	100	10	4144	524	3620	12.6448	87.3552
HPSCSR.1520.3	chr1:20725932-20731591:-	5	matching	SH2D5	SH2D5-205	ENSG00000189410.12	ENST00000517430.5	enriched	1.1162	coding	SR	150.299	0.472223	100	20	5660	564	5096	9.96466	90.0353
HPSCSR.1520.5	chr1:20727032-20732703:-	4	variant	SH2D5	SH2D5-202	ENSG00000189410.12	ENST00000444387.7	enriched	1.0609	noncoding	SR	112.691	0.354064	19.9333	12	5672	954	4718	16.8195	83.1805
HPSCLR.14685.1	chr1:20742679-20786652:-	13	matching	HP1BP3	HP1BP3-201	ENSG00000127483.18	ENST00000312239.10	depleted	-1.05147	coding	LR	482.35	1.5155	100	852	43974	3884	40090	8.83249	91.1675
HPSCSR.1513.21	chr1:20745592-20786640:-	11	variant	HP1BP3	HP1BP3-201	ENSG00000127483.18	ENST00000312239.10	depleted	-2.22263	coding	SR	1090.09	3.42497	36.5088	842	41049	11705	29344	28.5147	71.4853
HPSCLR.14685.3	chr1:20757166-20787272:-	9	matching	HP1BP3	HP1BP3-210	ENSG00000127483.18	ENST00000438032.5	depleted	-1.35394	coding	LR	212.733	0.668385	100	837	30107	1159	28948	3.8496	96.1504
HPSCLR.14685.4	chr1:20757199-20787312:-	8	matching	HP1BP3	HP1BP3-208	ENSG00000127483.18	ENST00000424732.5	nonspecific	-0.465414	coding	LR	821.536	2.58119	100	861	30114	970	29144	3.22109	96.7789
HPSCSR.1513.26	chr1:20743135-20749747:-	5	matching	HP1BP3	HP1BP3-213	ENSG00000127483.18	ENST00000488722.5	nonspecific	-0.551581	coding	SR	359.206	1.12859	100	16	6613	639	5974	9.66279	90.3372
HPSCSR.1513.33	chr1:20776698-20787323:-	4	matching	HP1BP3	HP1BP3-209	ENSG00000127483.18	ENST00000437575.5	nonspecific	-0.610522	coding	SR	468.793	1.4729	100	881	10626	473	10153	4.45135	95.5487
HPSCSR.1513.34	chr1:20735203-20749747:-	4	variant	HP1BP3	HP1BP3-213	ENSG00000127483.18	ENST00000488722.5	nonspecific	0.320777	coding	SR	143.292	0.450209	100	16	14545	10140	4405	69.7147	30.2853
HPSCSR.1513.36	chr1:20745592-20750251:-	3	matching	HP1BP3	HP1BP3-214	ENSG00000127483.18	ENST00000491748.1	nonspecific	-0.112621	coding	LR+SR	639.942	2.01063	100	0	4660	706	3954	15.1502	84.8498
HPSCSR.1513.35	chr1:20775450-20780541:-	3	matching	HP1BP3	HP1BP3-212	ENSG00000127483.18	ENST00000487117.1	nonspecific	0.179491	coding	LR+SR	151.159	0.474925	100	61	5092	1598	3494	31.3826	68.6174
HPSCLR.14686.1	chr1:20750836-20754444:-	2	novel	HP1BP3	HP1BP3-207	ENSG00000127483.18	ENST00000419948.5	nonspecific	-0.269081	noncoding	LR	400.117	1.25713	0	4	3609	2334	1275	64.6717	35.3283
HPSCSR.1513.39	chr1:20779836-20786666:-	2	matching	HP1BP3	HP1BP3-211	ENSG00000127483.18	ENST00000443615.1	enriched	0.76246	coding	SR	125.594	0.394604	100	860	6831	557	6274	8.154	91.846
HPSCSR.1513.10	chr1:20807004-21176847:-	35	matching	EIF4G3	EIF4G3-205	ENSG00000075151.20	ENST00000400422.6	depleted	-1.71163	coding	SR	2085.95	6.55384	100	2144	369844	5762	364082	1.55795	98.442
HPSCLR.14687.1	chr1:20806483-20943894:-	25	variant	EIF4G3	EIF4G3-205	ENSG00000075151.20	ENST00000400422.6	nonspecific	0.208538	coding	LR	1799.49	5.65381	78.6012	3	137412	6614	130798	4.81326	95.1867
HPSCSR.1513.22	chr1:20950006-21176884:-	10	matching	EIF4G3	EIF4G3-208	ENSG00000075151.20	ENST00000438975.5	depleted	-2.26119	coding	SR	111.341	0.349824	100	2141	226879	1270	225609	0.55977	99.4402
HPSCSR.1513.23	chr1:20969474-21176857:-	9	matching	EIF4G3	EIF4G3-206	ENSG00000075151.20	ENST00000411888.5	nonspecific	0.000171665	coding	SR	691.382	2.17225	100	2145	207384	1122	206262	0.541025	99.459
HPSCSR.1513.28	chr1:20893111-20941398:-	5	matching	EIF4G3	EIF4G3-203	ENSG00000075151.20	ENST00000374933.3	depleted	-0.864395	coding	SR	129.538	0.406997	100	2	48288	1136	47152	2.35255	97.6474
HPSCLR.14692.1	chr1:21086224-21111968:-	3	variant	EIF4G3	EIF4G3-209	ENSG00000075151.20	ENST00000463775.1	depleted	-0.836569	noncoding	LR	72.5557	0.227963	51.1955	0	25745	3082	22663	11.9713	88.0287
HPSCSR.1513.38	chr1:21175114-21176819:-	2	matching	EIF4G3	EIF4G3-213	ENSG00000075151.20	ENST00000634778.1	nonspecific	0.0464556	coding	SR	971.658	3.05285	100	2145	1706	1343	363	78.7222	21.2778
HPSCSR.1513.40	chr1:20929370-20941484:-	2	matching	EIF4G3	EIF4G3-211	ENSG00000075151.20	ENST00000485722.1	nonspecific	-0.239186	noncoding	SR	97.2082	0.305419	100	6	12115	449	11666	3.70615	96.2939
HPSCSR.1513.44	chr1:21178202-21179828:-	1	novel	NA	NA	NA	NA	nonspecific	0.0860925	noncoding	SR	26.7299	0.083983	0	2	1627	1627	0	100	0
HPSCSR.1513.45	chr1:21180284-21186555:-	1	novel	NA	NA	NA	NA	nonspecific	-0.0421851	noncoding	SR	21.2352	0.066719	0	0	6272	6272	0	100	0
HPSCSR.1509.17	chr1:21111613-21175112:+	2	novel	HSPE1P27	HSPE1P27-201	ENSG00000235112.1	ENST00000430808.1	depleted	-1.06772	noncoding	SR	92.4847	0.290578	0	3	63500	51863	11637	81.674	18.326
HPSCSR.1509.19	chr1:21177054-21178164:+	1	matching	AL031005.2	AL031005.2-201	ENSG00000287192.1	ENST00000669329.1	nonspecific	-0.131362	noncoding	SR	39.9958	0.125663	100	34	1111	1111	0	100	0
HPSCSR.1509.20	chr1:21290467-21299774:+	7	variant	AL031728.1	AL031728.1-202	ENSG00000231105.2	ENST00000655030.1	nonspecific	-0.582913	noncoding	SR	44.7217	0.140511	94.8052	156	9308	5278	4030	56.7039	43.2961
HPSCSR.1523.1	chr1:21397987-21398362:+	1	matching	PPP1R11P1	PPP1R11P1-201	ENSG00000236216.5	ENST00000486095.1	nonspecific	0.0751487	coding	LR+SR	35.4362	0.111337	100	17	376	376	0	100	0
HPSCSR.1513.51	chr1:21217250-21290463:-	19	matching	ECE1	ECE1-203	ENSG00000117298.16	ENST00000374893.11	nonspecific	-0.305361	coding	LR+SR	2013.27	6.32549	100	156	73214	5067	68147	6.92081	93.0792
HPSCSR.1513.52	chr1:21217247-21345504:-	19	matching	ECE1	ECE1-204	ENSG00000117298.16	ENST00000415912.6	nonspecific	-0.573878	coding	LR+SR	368.396	1.15746	100	682	128258	5099	123159	3.97558	96.0244
HPSCSR.1513.55	chr1:21218584-21279549:-	17	matching	ECE1	ECE1-202	ENSG00000117298.16	ENST00000357071.8	nonspecific	-0.255975	coding	LR+SR	9111.19	28.6265	100	13	60966	3763	57203	6.17229	93.8277
HPSCSR.1513.56	chr1:21233105-21290463:-	14	matching	ECE1	ECE1-210	ENSG00000117298.16	ENST00000526194.5	depleted	-0.806545	coding	LR+SR	67.0638	0.210708	100	156	57359	2172	55187	3.78668	96.2133
HPSCSR.1513.58	chr1:21233570-21238350:-	4	matching	ECE1	ECE1-207	ENSG00000117298.16	ENST00000470394.1	nonspecific	-0.350016	coding	LR+SR	168.575	0.529646	100	4	4781	486	4295	10.1652	89.8348
HPSCSR.1513.60	chr1:21219814-21222081:-	2	matching	ECE1	ECE1-213	ENSG00000117298.16	ENST00000531334.1	nonspecific	-0.645634	noncoding	LR+SR	115.745	0.363661	100	1	2268	653	1615	28.7919	71.2081
HPSCSR.1509.40	chr1:21428303-21429536:+	1	matching	HS6ST1P1	HS6ST1P1-201	ENSG00000187952.9	ENST00000481504.2	enriched	0.669258	coding	LR+SR	2206.87	6.93375	100	85	1234	1234	0	100	0
HPSCSR.1509.41	chr1:21431466-21432236:+	1	novel	NA	NA	NA	NA	enriched	1.11218	noncoding	SR	4892.15	15.3707	0	8	771	771	0	100	0
HPSCSR.1533.1	chr1:21423034-21428301:-	5	variant	NBPF2P	NBPF2P-201	ENSG00000227001.3	ENST00000453025.1	nonspecific	0.296924	coding	SR	907.969	2.85275	98.4871	85	5268	2625	2643	49.8292	50.1708
HPSCSR.1509.31	chr1:21440164-21483307:+	20	variant	NBPF3	NBPF3-201	ENSG00000142794.18	ENST00000318220.10	nonspecific	-0.0402872	coding	SR	349.986	1.09962	56.5781	402	43144	12542	30602	29.0701	70.9299
HPSCSR.1509.32	chr1:21440164-21483307:+	17	variant	NBPF3	NBPF3-201	ENSG00000142794.18	ENST00000318220.10	nonspecific	-0.497836	coding	SR	375.931	1.18114	60.8044	402	43144	3807	39337	8.82394	91.1761
HPSCSR.1509.34	chr1:21440164-21484900:+	15	variant	NBPF3	NBPF3-203	ENSG00000142794.18	ENST00000342104.9	nonspecific	-0.384577	coding	LR+SR	47.1974	0.148289	100	402	44737	3815	40922	8.52762	91.4724
HPSCSR.1509.36	chr1:21440128-21483467:+	14	matching	NBPF3	NBPF3-205	ENSG00000142794.18	ENST00000454000.6	nonspecific	0.322943	coding	LR+SR	40.7341	0.127983	100	389	43340	2133	41207	4.92155	95.0784
HPSCSR.1509.37	chr1:21473377-21483307:+	9	matching	NBPF3	NBPF3-207	ENSG00000142794.18	ENST00000469876.5	nonspecific	0.0449218	coding	SR	42.0037	0.131971	100	3	9931	981	8950	9.87816	90.1218
HPSCSR.1509.38	chr1:21440138-21454306:+	3	matching	NBPF3	NBPF3-210	ENSG00000142794.18	ENST00000478653.6	nonspecific	0.307446	noncoding	LR+SR	349.449	1.09794	100	389	14169	1417	12752	10.0007	89.9993
HPSCSR.1509.39	chr1:21440146-21446482:+	3	matching	NBPF3	NBPF3-211	ENSG00000142794.18	ENST00000485941.2	nonspecific	-0.104535	noncoding	SR	53.934	0.169455	100	389	6337	921	5416	14.5337	85.4663
HPSCSR.1535.1	chr1:21480232-21480929:-	1	novel	NA	NA	NA	NA	nonspecific	-0.118045	noncoding	SR	32.6039	0.102438	0	1	698	698	0	100	0
HPSCSR.1509.44	chr1:21509428-21577731:+	12	variant	ALPL	ALPL-204	ENSG00000162551.14	ENST00000374840.8	enriched	1.37283	coding	SR	58691.9	184.404	73.0284	2860	68304	1852	66452	2.71141	97.2886
HPSCLR.14694.2	chr1:21509423-21578410:+	12	matching	ALPL	ALPL-204	ENSG00000162551.14	ENST00000374840.8	enriched	1.6593	coding	LR	277.841	0.87295	100	2861	68988	2536	66452	3.676	96.324
HPSCSR.1509.45	chr1:21509428-21578175:+	11	matching	ALPL	ALPL-207	ENSG00000162551.14	ENST00000540617.5	enriched	2.48832	coding	LR+SR	7961.1	25.013	100	2860	68748	2131	66617	3.09973	96.9003
HPSCSR.1509.46	chr1:21509426-21578399:+	10	matching	ALPL	ALPL-206	ENSG00000162551.14	ENST00000539907.5	enriched	3.34736	coding	LR+SR	7291.95	22.9106	100	2862	68974	2241	66733	3.24905	96.7509
HPSCSR.1509.47	chr1:21509397-21564211:+	5	matching	ALPL	ALPL-205	ENSG00000162551.14	ENST00000468526.1	enriched	2.84011	coding	LR+SR	511.633	1.6075	100	2861	54815	703	54112	1.2825	98.7175
HPSCSR.1509.48	chr1:21570303-21577731:+	4	matching	ALPL	ALPL-202	ENSG00000162551.14	ENST00000374830.2	enriched	3.21247	coding	LR+SR	325.366	1.02227	100	20	7429	733	6696	9.86674	90.1333
HPSCSR.1549.1	chr1:21564216-21573668:-	2	novel	NA	NA	NA	NA	enriched	2.12778	noncoding	SR	859.092	2.69918	0	39	9453	4116	5337	43.5417	56.4583
HPSCSR.1548.1	chr1:21596222-21669301:-	27	matching	RAP1GAP	RAP1GAP-212	ENSG00000076864.19	ENST00000542643.6	nonspecific	0.502252	coding	SR	160.594	0.504571	100	354	73080	3426	69654	4.68801	95.312
HPSCSR.1548.2	chr1:21596221-21669306:-	25	matching	RAP1GAP	RAP1GAP-213	ENSG00000076864.19	ENST00000611549.4	nonspecific	0.51784	coding	LR+SR	123.525	0.388104	100	355	73086	4301	68785	5.88485	94.1152
HPSCSR.1548.7	chr1:21596222-21620041:-	22	variant	RAP1GAP	RAP1GAP-209	ENSG00000076864.19	ENST00000471600.6	nonspecific	0.453377	coding	SR	1758.55	5.5252	94.3792	16	23820	3109	20711	13.0521	86.9479
HPSCLR.14705.1	chr1:21733810-21738021:+	2	novel	NA	NA	NA	NA	depleted	-0.783272	noncoding	LR	46.6176	0.146468	0	1	4212	2723	1489	64.6486	35.3514
HPSCSR.1548.13	chr1:21679199-21782943:-	27	variant	USP48	USP48-213	ENSG00000090686.16	ENST00000529637.5	nonspecific	0.508478	coding	SR	9959.67	31.2923	97.3048	640	103745	3309	100436	3.18955	96.8104
HPSCSR.1548.11	chr1:21678298-21783149:-	27	matching	USP48	USP48-201	ENSG00000090686.16	ENST00000308271.14	nonspecific	0.130782	coding	LR+SR	395.209	1.24171	100	1273	104852	4419	100433	4.21451	95.7855
HPSCSR.1548.12	chr1:21679367-21782991:-	27	matching	USP48	USP48-213	ENSG00000090686.16	ENST00000529637.5	nonspecific	-0.0600356	coding	SR	137.058	0.430621	100	1308	103625	3228	100397	3.11508	96.8849
HPSCSR.1548.14	chr1:21678298-21783195:-	26	matching	USP48	USP48-204	ENSG00000090686.16	ENST00000400301.5	nonspecific	0.550802	coding	SR	857.787	2.69508	100	631	104898	4309	100589	4.1078	95.8922
HPSCSR.1548.15	chr1:21678903-21725119:-	15	matching	USP48	USP48-203	ENSG00000090686.16	ENST00000374732.7	nonspecific	0.190291	coding	SR	3739.5	11.7491	100	7	46217	3037	43180	6.57118	93.4288
HPSCSR.1548.16	chr1:21728612-21782943:-	12	variant	USP48	USP48-205	ENSG00000090686.16	ENST00000421625.6	nonspecific	-0.382814	coding	SR	896.907	2.81799	49.4677	640	54332	4266	50066	7.85173	92.1483
HPSCSR.1548.17	chr1:21727851-21783606:-	11	matching	USP48	USP48-205	ENSG00000090686.16	ENST00000421625.6	nonspecific	-0.113947	coding	LR+SR	2680.54	8.422	100	21	55756	2818	52938	5.05416	94.9458
HPSCSR.1548.19	chr1:21685892-21704615:-	5	matching	USP48	USP48-206	ENSG00000090686.16	ENST00000464577.1	nonspecific	-0.305323	coding	SR	280.909	0.882588	100	5	18724	2089	16635	11.1568	88.8432
HPSCSR.1548.20	chr1:21721036-21726570:-	4	matching	USP48	USP48-209	ENSG00000090686.16	ENST00000487880.2	nonspecific	-0.0380991	coding	SR	291.466	0.915758	100	8	5535	524	5011	9.46703	90.533
HPSCSR.1548.23	chr1:21679199-21681252:-	2	matching	USP48	USP48-208	ENSG00000090686.16	ENST00000479177.1	nonspecific	0.567422	noncoding	LR+SR	399.958	1.25663	100	2	2054	686	1368	33.3982	66.6018
HPSCSR.1548.24	chr1:21715124-21721146:-	2	matching	USP48	USP48-207	ENSG00000090686.16	ENST00000471752.1	nonspecific	-0.553919	coding	LR+SR	107.663	0.338266	100	39	6023	445	5578	7.38834	92.6117
HPSCSR.1548.22	chr1:21757461-21782943:-	2	matching	USP48	USP48-210	ENSG00000090686.16	ENST00000489108.1	nonspecific	-0.467572	coding	LR+SR	79.3364	0.249267	100	640	25483	443	25040	1.73841	98.2616
HPSCSR.1509.55	chr1:21814397-21823487:+	3	variant	LDLRAD2	LDLRAD2-203	ENSG00000187942.12	ENST00000543870.1	nonspecific	-0.37931	coding	SR	25.5725	0.080346	80.678	148	9091	7837	1254	86.2061	13.7939
HPSCSR.1548.26	chr1:21822244-21937310:-	97	matching	HSPG2	HSPG2-203	ENSG00000142798.20	ENST00000374695.8	nonspecific	0.462215	coding	SR	11448.3	35.9695	100	1323	115067	14341	100726	12.4632	87.5368
HPSCSR.1548.27	chr1:21822245-21830713:-	11	matching	HSPG2	HSPG2-211	ENSG00000142798.20	ENST00000486901.1	nonspecific	0.625673	coding	LR+SR	820.647	2.57839	100	4	8469	3586	4883	42.3427	57.6573
HPSCSR.1548.29	chr1:21887235-21890694:-	7	matching	HSPG2	HSPG2-201	ENSG00000142798.20	ENST00000374673.4	nonspecific	-0.171026	coding	SR	1198.14	3.76445	100	8	3460	865	2595	25	75
HPSCSR.1548.30	chr1:21833116-21836917:-	5	matching	HSPG2	HSPG2-208	ENSG00000142798.20	ENST00000471322.2	nonspecific	0.258745	coding	SR	1046.52	3.28805	100	14	3802	1602	2200	42.1357	57.8643
HPSCSR.1548.31	chr1:21889816-21896271:-	5	matching	HSPG2	HSPG2-206	ENSG00000142798.20	ENST00000439717.2	nonspecific	0.475305	coding	LR+SR	101.068	0.317545	100	16	6456	637	5819	9.86679	90.1332
HPSCSR.1548.32	chr1:21872859-21874706:-	5	matching	HSPG2	HSPG2-205	ENSG00000142798.20	ENST00000427897.1	nonspecific	0.612833	coding	LR+SR	39.2473	0.123311	100	29	1848	589	1259	31.8723	68.1277
HPSCSR.1548.35	chr1:21851311-21854656:-	4	matching	HSPG2	HSPG2-212	ENSG00000142798.20	ENST00000493940.2	nonspecific	0.110247	coding	SR	185.714	0.583494	100	12	3346	584	2762	17.4537	82.5463
HPSCSR.1548.33	chr1:21846196-21847958:-	4	matching	HSPG2	HSPG2-207	ENSG00000142798.20	ENST00000453796.1	nonspecific	0.489888	coding	LR+SR	62.4719	0.19628	100	23	1763	621	1142	35.224	64.776
HPSCSR.1548.36	chr1:21874478-21875208:-	3	matching	HSPG2	HSPG2-213	ENSG00000142798.20	ENST00000498495.1	nonspecific	0.296699	coding	LR+SR	133.472	0.419355	100	8	731	488	243	66.7579	33.2421
HPSCSR.1548.37	chr1:21823301-21824266:-	2	matching	HSPG2	HSPG2-210	ENSG00000142798.20	ENST00000481644.1	enriched	0.68347	noncoding	LR+SR	316.425	0.994177	100	7	966	839	127	86.853	13.147
HPSCSR.1554.1	chr1:21908098-21908580:+	1	matching	AL590556.1	AL590556.1-201	ENSG00000232037.3	ENST00000423231.1	nonspecific	-0.121654	coding	SR	127.86	0.401725	100	3249	483	483	0	100	0
HPSCSR.1571.28	chr1:22022240-22023008:+	1	novel	AL590556.3	AL590556.3-201	ENSG00000285959.1	ENST00000650360.1	enriched	1.43701	noncoding	SR	140.006	0.439886	0	2	769	769	0	100	0
HPSCSR.1571.16	chr1:22025553-22030617:+	3	matching	LINC00339	LINC00339-205	ENSG00000218510.8	ENST00000452322.2	nonspecific	0.254216	noncoding	SR	882.851	2.77383	100	559	5065	1391	3674	27.463	72.537
HPSCSR.1571.17	chr1:22025522-22030374:+	3	matching	LINC00339	LINC00339-212	ENSG00000218510.8	ENST00000642072.1	enriched	0.916497	noncoding	SR	173.844	0.546201	100	567	4853	338	4515	6.96476	93.0352
HPSCSR.1571.19	chr1:22025493-22031223:+	3	matching	LINC00339	LINC00339-208	ENSG00000218510.8	ENST00000634934.2	nonspecific	0.207023	noncoding	SR	116.09	0.364742	100	561	5731	1518	4213	26.4875	73.5125
HPSCSR.1571.24	chr1:22025511-22031223:+	2	matching	LINC00339	LINC00339-202	ENSG00000218510.8	ENST00000416769.2	enriched	0.686204	noncoding	LR+SR	1117.38	3.51069	100	566	5713	1077	4636	18.8517	81.1483
HPSCSR.1571.23	chr1:22025538-22030617:+	2	matching	LINC00339	LINC00339-211	ENSG00000218510.8	ENST00000641009.1	nonspecific	0.306795	noncoding	SR	695.55	2.18535	100	566	5080	1450	3630	28.5433	71.4567
HPSCSR.1571.22	chr1:22025498-22031223:+	2	matching	LINC00339	LINC00339-207	ENSG00000218510.8	ENST00000634712.2	enriched	0.996949	noncoding	LR+SR	24.6616	0.077484	100	564	5726	1392	4334	24.3102	75.6898
HPSCSR.1571.27	chr1:22030656-22031126:+	1	variant	LINC00339	LINC00339-213	ENSG00000218510.8	ENST00000648798.1	nonspecific	0.598901	noncoding	LR+SR	43.3167	0.136097	100	9	471	471	0	100	0
HPSCSR.1571.26	chr1:22030527-22030748:+	1	matching	AL031281.2	AL031281.2-201	ENSG00000285794.1	ENST00000642137.1	enriched	0.750355	noncoding	LR+SR	1.1231	0.003529	100	4	222	222	0	100	0
HPSCSR.1548.47	chr1:22008467-22031221:-	2	variant	CDC42-AS1	CDC42-AS1-201	ENSG00000285752.1	ENST00000649486.1	enriched	0.705859	noncoding	SR	974.114	3.06057	69.425	6	22755	3192	19563	14.0277	85.9723
HPSCSR.1548.49	chr1:22020323-22027409:-	2	novel	LINC01635	LINC01635-206	ENSG00000228397.3	ENST00000667783.1	enriched	0.959278	noncoding	SR	517.433	1.62572	0	2	7087	709	6378	10.0042	89.9958
HPSCSR.1565.1	chr1:21997553-22069186:-	2	variant	AL031281.1	AL031281.1-201	ENSG00000271428.1	ENST00000604049.1	depleted	-1.55047	noncoding	SR	75.0283	0.235732	100	1	71634	2947	68687	4.11397	95.886
HPSCSR.1548.50	chr1:22023993-22025462:-	1	matching	LINC01635	LINC01635-204	ENSG00000228397.3	ENST00000655655.1	nonspecific	-0.64708	noncoding	SR	8.78345	0.027597	100	559	1470	1470	0	100	0
HPSCSR.1571.1	chr1:22052668-22092946:+	7	matching	CDC42	CDC42-202	ENSG00000070831.17	ENST00000344548.7	nonspecific	0.111115	coding	SR	1809.49	5.68525	100	7595	40279	2256	38023	5.60093	94.3991
HPSCSR.1571.3	chr1:22052707-22090010:+	7	matching	CDC42	CDC42-205	ENSG00000070831.17	ENST00000498236.1	nonspecific	0.639325	coding	SR	981.765	3.08461	100	7588	37304	816	36488	2.18743	97.8126
HPSCSR.1571.2	chr1:22053486-22091576:+	7	matching	CDC42	CDC42-210	ENSG00000070831.17	ENST00000662562.1	depleted	-0.942843	coding	SR	334.636	1.05139	100	12	38091	1645	36446	4.31861	95.6814
HPSCSR.1571.4	chr1:22052717-22117309:+	7	variant	CDC42	CDC42-209	ENSG00000070831.17	ENST00000656825.1	depleted	-1.01499	coding	SR	273.191	0.858339	99.7048	7589	64593	26421	38172	40.9038	59.0962
HPSCSR.1571.9	chr1:22052717-22092923:+	6	variant	CDC42	CDC42-202	ENSG00000070831.17	ENST00000344548.7	nonspecific	-0.369435	coding	SR	28978.5	91.0477	91.2234	7589	40207	2090	38117	5.1981	94.8019
HPSCSR.1571.5	chr1:22052627-22092923:+	6	matching	CDC42	CDC42-203	ENSG00000070831.17	ENST00000400259.5	nonspecific	-0.160712	coding	SR	705.304	2.216	100	7595	40297	2274	38023	5.6431	94.3569
HPSCSR.1571.6	chr1:22052709-22101360:+	6	matching	CDC42	CDC42-209	ENSG00000070831.17	ENST00000656825.1	nonspecific	0.221163	coding	LR+SR	130.999	0.411586	100	7588	48652	10503	38149	21.588	78.412
HPSCSR.1571.8	chr1:22052709-22090807:+	6	matching	CDC42	CDC42-201	ENSG00000070831.17	ENST00000315554.13	depleted	-0.955012	coding	SR	116.611	0.36638	100	7588	38099	1435	36664	3.7665	96.2335
HPSCSR.1571.10	chr1:22052717-22090770:+	5	matching	CDC42	CDC42-211	ENSG00000070831.17	ENST00000667384.1	depleted	-0.682442	coding	LR+SR	411.138	1.29176	100	7589	38054	4466	33588	11.736	88.264
HPSCSR.1548.51	chr1:22117313-22143097:-	5	matching	WNT4	WNT4-201	ENSG00000162552.15	ENST00000290167.11	enriched	0.773832	coding	SR	224.427	0.705127	100	172	25785	3968	21817	15.3888	84.6112
HPSCSR.1548.53	chr1:22127038-22129851:-	2	matching	WNT4	WNT4-202	ENSG00000162552.15	ENST00000415567.1	nonspecific	0.522136	coding	SR	226.227	0.710783	100	5	2814	680	2134	24.1649	75.8351
HPSCLR.14712.1	chr1:22117314-22120319:-	1	variant	WNT4	WNT4-201	ENSG00000162552.15	ENST00000290167.11	nonspecific	-0.0949285	noncoding	LR	501.152	1.57457	75.756	30	3006	3006	0	100	0
HPSCSR.1640.8	chr1:22451851-22531154:+	18	matching	ZBTB40	ZBTB40-202	ENSG00000184677.18	ENST00000375647.5	depleted	-0.846174	coding	LR+SR	3.86726	0.012151	100	225	79304	8701	70603	10.9717	89.0283
HPSCSR.1640.9	chr1:22451867-22531154:+	17	variant	ZBTB40	ZBTB40-202	ENSG00000184677.18	ENST00000375647.5	nonspecific	-0.467447	coding	SR	2121.38	6.66517	99.8161	225	79288	9299	69989	11.7281	88.2719
HPSCSR.1640.13	chr1:22428838-22506241:+	5	variant	ZBTB40	ZBTB40-203	ENSG00000184677.18	ENST00000400239.6	nonspecific	0.355109	coding	SR	83.4242	0.262111	77.035	189	77404	2220	75184	2.86807	97.1319
HPSCSR.1675.1	chr1:22563489-22603595:+	17	matching	EPHA8	EPHA8-201	ENSG00000070886.12	ENST00000166244.8	enriched	3.20252	coding	SR	222.4	0.69876	100	203	40107	5019	35088	12.514	87.486
HPSCSR.1675.2	chr1:22563564-22589621:+	5	matching	EPHA8	EPHA8-202	ENSG00000070886.12	ENST00000374644.8	enriched	31.807	coding	SR	1510.21	4.74493	100	208	26058	1802	24256	6.91534	93.0847
HPSCSR.1700.1	chr1:22710965-22921500:+	17	matching	EPHB2	EPHB2-204	ENSG00000133216.16	ENST00000400191.7	nonspecific	0.544929	coding	SR	1676.09	5.2661	100	312	210536	10816	199720	5.13736	94.8626
HPSCSR.1700.2	chr1:22710970-22914270:+	16	matching	EPHB2	EPHB2-203	ENSG00000133216.16	ENST00000374632.7	enriched	0.824619	coding	SR	908.043	2.85298	100	259	203301	3677	199624	1.80865	98.1914
HPSCSR.1700.3	chr1:22710965-22913743:+	16	matching	EPHB2	EPHB2-202	ENSG00000133216.16	ENST00000374630.7	nonspecific	0.591962	coding	SR	2.6889	0.008448	100	312	202779	3152	199627	1.5544	98.4456
HPSCLR.14717.1	chr1:22781421-22913752:+	15	variant	EPHB2	EPHB2-202	ENSG00000133216.16	ENST00000374630.7	enriched	0.922957	coding	LR	2.64509	0.008311	97.4937	19	132332	3082	129250	2.32899	97.671
HPSCSR.1700.5	chr1:22865159-22882840:+	2	matching	EPHB2	EPHB2-206	ENSG00000133216.16	ENST00000490436.1	nonspecific	0.521236	coding	LR+SR	30.7003	0.096457	100	26	17682	536	17146	3.03133	96.9687
HPSCSR.1725.1	chr1:23019947-23044305:-	2	variant	AL031428.1	AL031428.1-201	ENSG00000240553.1	ENST00000427154.1	nonspecific	-0.469861	coding	SR	131.19	0.412185	60.8108	4	24359	19529	4830	80.1716	19.8284
HPSCLR.14719.1	chr1:23019453-23083689:+	20	variant	KDM1A	KDM1A-202	ENSG00000004487.16	ENST00000400181.8	enriched	3.28621	coding	LR	13318.1	41.8442	99.6077	6025	64237	3088	61149	4.8072	95.1928
HPSCSR.1711.6	chr1:23019443-23083689:+	19	matching	KDM1A	KDM1A-203	ENSG00000004487.16	ENST00000465864.2	nonspecific	0.653399	coding	LR+SR	3532.13	11.0976	100	5986	64247	3056	61191	4.75664	95.2434
HPSCSR.1711.7	chr1:23050425-23083672:+	17	variant	KDM1A	KDM1A-201	ENSG00000004487.16	ENST00000356634.7	nonspecific	0.636517	coding	SR	49478.7	155.457	76.2282	58	33248	2335	30913	7.02298	92.977
HPSCSR.1711.9	chr1:23077234-23083672:+	6	variant	KDM1A	KDM1A-205	ENSG00000004487.16	ENST00000494920.1	enriched	1.01994	coding	SR	21456.8	67.4153	97.3481	11	6439	1928	4511	29.9425	70.0575
HPSCSR.1711.8	chr1:23077234-23083354:+	6	matching	KDM1A	KDM1A-205	ENSG00000004487.16	ENST00000494920.1	nonspecific	0.606327	coding	SR	357.575	1.12346	100	11	6121	905	5216	14.7852	85.2148
HPSCSR.1711.10	chr1:23050425-23055418:+	3	matching	KDM1A	KDM1A-204	ENSG00000004487.16	ENST00000481879.1	nonspecific	-0.0443984	coding	LR+SR	56.5539	0.177687	100	58	4994	525	4469	10.5126	89.4874
HPSCSR.1711.11	chr1:23080873-23083682:+	1	matching	KDM1A	KDM1A-206	ENSG00000004487.16	ENST00000602503.1	nonspecific	0.314345	noncoding	LR+SR	1168.56	3.67149	100	2	2810	2810	0	100	0
HPSCSR.1711.13	chr1:23089065-23090424:+	1	novel	NA	NA	NA	NA	nonspecific	-0.0873518	noncoding	SR	148.583	0.466834	0	5	1360	1360	0	100	0
HPSCSR.1711.14	chr1:23090902-23091191:+	1	novel	NA	NA	NA	NA	nonspecific	-0.0845286	noncoding	SR	112.679	0.354027	0	7	290	290	0	100	0
HPSCSR.1725.2	chr1:23084023-23168845:-	5	variant	LUZP1	LUZP1-204	ENSG00000169641.13	ENST00000471849.5	nonspecific	0.00860949	coding	SR	41.4771	0.130317	100	1081	84823	8474	76349	9.99021	90.0098
HPSCSR.1725.4	chr1:23084023-23168858:-	4	matching	LUZP1	LUZP1-203	ENSG00000169641.13	ENST00000418342.5	nonspecific	0.367754	coding	SR	173.338	0.54461	100	1077	84836	8421	76415	9.92621	90.0738
HPSCSR.1725.3	chr1:23093443-23168845:-	4	matching	LUZP1	LUZP1-204	ENSG00000169641.13	ENST00000471849.5	nonspecific	0.163	coding	SR	9.05268	0.028443	100	1081	75403	1190	74213	1.57819	98.4218
HPSCLR.14720.1	chr1:23084033-23094380:-	2	variant	LUZP1	LUZP1-203	ENSG00000169641.13	ENST00000418342.5	nonspecific	0.401638	coding	LR	8158.55	25.6334	97.5181	14	10348	8212	2136	79.3583	20.6417
HPSCSR.1711.15	chr1:23133692-23164053:+	2	variant	RNU6-135P	RNU6-135P-201	ENSG00000252578.1	ENST00000516769.1	depleted	-0.809431	noncoding	SR	97.7308	0.307061	100	0	30362	22263	8099	73.3252	26.6748
HPSCSR.1725.7	chr1:23191895-23194729:-	1	matching	HTR1D	HTR1D-201	ENSG00000179546.4	ENST00000374619.1	enriched	2.93558	coding	LR+SR	1860.44	5.84532	100	94	2835	2835	0	100	0
HPSCSR.1725.23	chr1:23281332-23297789:-	2	variant	LINC01355	LINC01355-206	ENSG00000261326.4	ENST00000666981.1	depleted	-1.51575	noncoding	SR	152.296	0.4785	100	0	16458	16090	368	97.764	2.23599
HPSCSR.1725.19	chr1:23281332-23287439:-	2	matching	LINC01355	LINC01355-206	ENSG00000261326.4	ENST00000666981.1	nonspecific	-0.367478	noncoding	LR+SR	128.307	0.403127	100	4	6108	5227	881	85.5763	14.4237
HPSCSR.1711.22	chr1:23265161-23303774:+	2	variant	AL109936.6	AL109936.6-201	ENSG00000284726.1	ENST00000641772.1	depleted	-0.792662	noncoding	SR	143.21	0.449952	100	0	38614	9882	28732	25.5918	74.4082
HPSCLR.14728.1	chr1:23300849-23302897:+	1	variant	AL109936.6	AL109936.6-201	ENSG00000284726.1	ENST00000641772.1	nonspecific	0.149838	noncoding	LR	339.916	1.06798	86.5894	8	2049	2049	0	100	0
HPSCSR.1728.2	chr1:23244765-23245224:+	1	matching	AL109936.1	AL109936.1-201	ENSG00000215381.3	ENST00000442089.1	nonspecific	0.380934	coding	SR	5.64709	0.017743	100	40	460	460	0	100	0
HPSCSR.1725.9	chr1:23309786-23344322:-	11	matching	HNRNPR	HNRNPR-202	ENSG00000125944.20	ENST00000374612.5	enriched	0.67943	coding	LR+SR	4928.92	15.4862	100	3282	34537	2694	31843	7.80033	92.1997
HPSCSR.1725.8	chr1:23304688-23344284:-	11	matching	HNRNPR	HNRNPR-201	ENSG00000125944.20	ENST00000302271.11	nonspecific	-0.0201234	coding	LR+SR	3509.31	11.0259	100	3291	39597	7751	31846	19.5747	80.4253
HPSCSR.1725.10	chr1:23310454-23341008:-	9	matching	HNRNPR	HNRNPR-204	ENSG00000125944.20	ENST00000427764.3	nonspecific	0.527065	coding	LR+SR	42674.9	134.08	100	26	30555	1788	28767	5.85174	94.1483
HPSCSR.1725.11	chr1:23310333-23344295:-	9	matching	HNRNPR	HNRNPR-212	ENSG00000125944.20	ENST00000606561.5	nonspecific	0.0368638	coding	LR+SR	103.117	0.323984	100	3293	33963	1837	32126	5.40883	94.5912
HPSCSR.1725.12	chr1:23313599-23344284:-	8	variant	HNRNPR	HNRNPR-203	ENSG00000125944.20	ENST00000374616.7	nonspecific	0.604338	coding	SR	10123.5	31.8072	38.573	3291	30686	1038	29648	3.38265	96.6173
HPSCSR.1725.14	chr1:23318483-23338135:-	6	matching	HNRNPR	HNRNPR-208	ENSG00000125944.20	ENST00000476451.1	nonspecific	-0.0692885	coding	SR	293.585	0.922414	100	5	19653	814	18839	4.14186	95.8581
HPSCSR.1725.15	chr1:23313553-23338549:-	6	matching	HNRNPR	HNRNPR-205	ENSG00000125944.20	ENST00000463552.5	nonspecific	0.547566	coding	LR+SR	66.5273	0.209022	100	14	24997	837	24160	3.3484	96.6516
HPSCSR.1725.16	chr1:23313599-23333631:-	4	matching	HNRNPR	HNRNPR-207	ENSG00000125944.20	ENST00000470941.5	nonspecific	0.512728	coding	LR+SR	777.931	2.44418	100	53	20033	560	19473	2.79539	97.2046
HPSCSR.1725.17	chr1:23338270-23344317:-	3	matching	HNRNPR	HNRNPR-211	ENSG00000125944.20	ENST00000490652.1	nonspecific	-0.191434	coding	LR+SR	166.186	0.52214	100	3282	6048	612	5436	10.119	89.881
HPSCSR.1725.20	chr1:23303771-23306632:-	2	matching	HNRNPR	HNRNPR-206	ENSG00000125944.20	ENST00000464516.1	nonspecific	-0.187399	noncoding	SR	499.545	1.56952	100	2	2862	557	2305	19.4619	80.5381
HPSCSR.1711.24	chr1:23304106-23304691:+	1	novel	NA	NA	NA	NA	nonspecific	-0.342025	coding	SR	468.153	1.47089	0	3	586	586	0	100	0
HPSCSR.1711.32	chr1:23369236-23371782:+	1	matching	ZNF436-AS1	ZNF436-AS1-201	ENSG00000249087.7	ENST00000335648.3	depleted	-1.52062	noncoding	LR+SR	142.721	0.448415	100	23	2547	2547	0	100	0
HPSCSR.1735.1	chr1:23359448-23369836:-	4	matching	ZNF436	ZNF436-201	ENSG00000125945.15	ENST00000314011.9	depleted	-0.897673	coding	SR	84.589	0.26577	100	11	10389	4465	5924	42.9781	57.0219
HPSCSR.1735.2	chr1:23359975-23368386:-	3	matching	ZNF436	ZNF436-202	ENSG00000125945.15	ENST00000374608.3	depleted	-2.72758	coding	SR	514.38	1.61613	100	39	8412	3788	4624	45.0309	54.9691
HPSCSR.1745.2	chr1:23429627-23484184:-	25	matching	ASAP3	ASAP3-208	ENSG00000088280.19	ENST00000492982.6	enriched	0.792026	coding	SR	1882.61	5.91498	100	368	54558	3024	51534	5.54273	94.4573
HPSCLR.14730.2	chr1:23428563-23484179:-	25	variant	ASAP3	ASAP3-201	ENSG00000088280.19	ENST00000336689.8	nonspecific	0.552352	coding	LR	1500.23	4.71358	100	368	55617	4057	51560	7.29453	92.7055
HPSCSR.1745.1	chr1:23428563-23484179:-	25	matching	ASAP3	ASAP3-201	ENSG00000088280.19	ENST00000336689.8	nonspecific	0.651922	coding	LR+SR	133.619	0.419818	100	368	55617	4051	51566	7.28374	92.7163
HPSCSR.1745.6	chr1:23428563-23436677:-	10	matching	ASAP3	ASAP3-209	ENSG00000088280.19	ENST00000495646.5	enriched	0.940411	coding	LR+SR	8114.67	25.4955	100	14	8115	2552	5563	31.4479	68.5521
HPSCSR.1745.10	chr1:23441350-23484192:-	9	matching	ASAP3	ASAP3-206	ENSG00000088280.19	ENST00000478858.5	enriched	0.932674	coding	SR	587.18	1.84486	100	367	42843	888	41955	2.07268	97.9273
HPSCSR.1745.15	chr1:23433203-23436968:-	8	matching	ASAP3	ASAP3-207	ENSG00000088280.19	ENST00000484418.1	enriched	1.00746	coding	LR+SR	785.162	2.4669	100	16	3766	907	2859	24.0839	75.9161
HPSCSR.1745.13	chr1:23436927-23442271:-	8	matching	ASAP3	ASAP3-205	ENSG00000088280.19	ENST00000475814.5	nonspecific	0.399822	coding	SR	171.792	0.539755	100	8	5345	805	4540	15.0608	84.9392
HPSCSR.1745.33	chr1:23429532-23433532:-	5	matching	ASAP3	ASAP3-204	ENSG00000088280.19	ENST00000465372.5	nonspecific	0.626343	coding	SR	28.6255	0.089938	100	10	4001	936	3065	23.3942	76.6058
HPSCSR.1745.50	chr1:23436964-23439016:-	4	matching	ASAP3	ASAP3-210	ENSG00000088280.19	ENST00000530874.1	enriched	0.845633	coding	LR+SR	322.825	1.01429	100	3	2053	591	1462	28.7871	71.2129
HPSCSR.1745.16	chr1:23506437-23531236:-	7	matching	E2F2	E2F2-201	ENSG00000007968.7	ENST00000361729.3	nonspecific	0.489732	coding	LR+SR	1116.32	3.50737	100	91	24800	5200	19600	20.9677	79.0323
HPSCSR.1745.77	chr1:23516359-23519396:-	2	matching	E2F2	E2F2-202	ENSG00000007968.7	ENST00000487237.1	nonspecific	0.261381	noncoding	LR+SR	53.0839	0.166784	100	0	3038	550	2488	18.104	81.896
HPSCSR.1745.37	chr1:23549139-23559443:-	5	variant	ID3	ID3-201	ENSG00000117318.9	ENST00000374561.6	nonspecific	-0.378318	noncoding	SR	1612.51	5.06635	93.8947	6011	10305	9309	996	90.3348	9.66521
HPSCSR.1745.56	chr1:23557934-23570625:-	4	variant	ID3	ID3-201	ENSG00000117318.9	ENST00000374561.6	nonspecific	0.294659	coding	SR	8145.08	25.591	99.1579	0	12692	6281	6411	49.4879	50.5121
HPSCSR.1745.71	chr1:23558445-23559443:-	2	matching	ID3	ID3-203	ENSG00000117318.9	ENST00000486541.1	nonspecific	0.542824	coding	LR+SR	7130.18	22.4023	100	6011	999	892	107	89.2893	10.7107
HPSCSR.1745.72	chr1:23557934-23559075:-	2	matching	ID3	ID3-202	ENSG00000117318.9	ENST00000463312.1	enriched	0.709627	noncoding	LR+SR	3236.28	10.1681	100	20	1142	623	519	54.5534	45.4466
HPSCSR.1745.65	chr1:23613756-23620177:-	3	novel	NA	NA	NA	NA	enriched	1.16755	noncoding	SR	76.2048	0.239428	0	1	6422	3046	3376	47.4307	52.5693
HPSCSR.1745.83	chr1:23613756-23638221:-	2	novel	NA	NA	NA	NA	enriched	1.35067	noncoding	SR	138.123	0.433968	0	7	24466	4069	20397	16.6312	83.3688
HPSCSR.1741.4	chr1:23691821-23696425:+	6	matching	RPL11	RPL11-204	ENSG00000142676.14	ENST00000467075.2	enriched	0.680123	coding	SR	223339	701.71	100	55273	4605	823	3782	17.8719	82.1281
HPSCSR.1741.5	chr1:23691742-23696417:+	6	matching	RPL11	RPL11-201	ENSG00000142676.14	ENST00000374550.8	nonspecific	0.43139	coding	SR	178037	559.375	100	55275	4676	660	4016	14.1146	85.8854
HPSCSR.1741.6	chr1:23691806-23696835:+	6	matching	RPL11	RPL11-206	ENSG00000142676.14	ENST00000643754.2	nonspecific	0.475292	coding	SR	41722.8	131.089	100	55281	5030	1017	4013	20.2187	79.7813
HPSCSR.1741.8	chr1:23692306-23696418:+	5	matching	RPL11	RPL11-203	ENSG00000142676.14	ENST00000458455.2	nonspecific	0.570626	coding	SR	103796	326.116	100	34	4113	879	3234	21.3713	78.6287
HPSCSR.1741.7	chr1:23691806-23696412:+	5	matching	RPL11	RPL11-202	ENSG00000142676.14	ENST00000443624.6	nonspecific	0.281951	coding	SR	54894.2	172.472	100	55281	4607	1600	3007	34.7298	65.2702
HPSCSR.1741.9	chr1:23692609-23695946:+	4	matching	RPL11	RPL11-205	ENSG00000142676.14	ENST00000482370.2	nonspecific	0.407607	coding	SR	3193.17	10.0326	100	450	3338	539	2799	16.1474	83.8526
HPSCSR.1745.64	chr1:23692572-23694625:-	3	novel	NA	NA	NA	NA	nonspecific	0.525771	noncoding	SR	732.764	2.30227	0	182	2054	955	1099	46.4946	53.5054
HPSCSR.1745.67	chr1:23703906-23749007:-	3	variant	ELOA-AS1	ELOA-AS1-204	ENSG00000236810.6	ENST00000655402.1	nonspecific	-0.298822	noncoding	SR	226.386	0.711284	90.6125	3	45102	13033	32069	28.8967	71.1033
HPSCSR.1741.1	chr1:23743366-23762040:+	11	matching	ELOA	ELOA-204	ENSG00000011007.12	ENST00000613537.4	enriched	0.996564	coding	LR+SR	3109	9.76819	100	282	18675	4924	13751	26.3668	73.6332
HPSCSR.1741.3	chr1:23743155-23762059:+	11	matching	ELOA	ELOA-201	ENSG00000011007.12	ENST00000418390.6	depleted	-0.85182	coding	LR+SR	1067.38	3.3536	100	60	18905	5154	13751	27.2626	72.7374
HPSCSR.1741.2	chr1:23743472-23759893:+	11	matching	ELOA	ELOA-203	ENSG00000011007.12	ENST00000609199.1	nonspecific	0.398136	coding	LR+SR	141.403	0.444276	100	1336	16422	2671	13751	16.2648	83.7352
HPSCSR.1741.10	chr1:23744034-23750944:+	4	matching	ELOA	ELOA-202	ENSG00000011007.12	ENST00000487554.1	nonspecific	-0.167407	noncoding	SR	155.494	0.488548	100	39	6911	501	6410	7.24931	92.7507
HPSCSR.1741.31	chr1:23778418-23788232:+	6	matching	PITHD1	PITHD1-201	ENSG00000057757.10	ENST00000246151.9	nonspecific	0.626594	coding	LR+SR	25304.2	79.5034	100	2100	9815	1590	8225	16.1997	83.8003
HPSCSR.1741.33	chr1:23779357-23786378:+	3	matching	PITHD1	PITHD1-203	ENSG00000057757.10	ENST00000415372.1	nonspecific	-0.135965	coding	LR+SR	374.168	1.1756	100	4	7022	754	6268	10.7377	89.2623
HPSCSR.1745.49	chr1:23760521-23778296:-	4	matching	ELOA-AS1	ELOA-AS1-205	ENSG00000236810.6	ENST00000664563.1	nonspecific	0.38734	noncoding	LR+SR	292.3	0.918379	100	626	17776	940	16836	5.28803	94.712
HPSCSR.1745.46	chr1:23760382-23778296:-	4	matching	ELOA-AS1	ELOA-AS1-201	ENSG00000236810.6	ENST00000427796.5	nonspecific	0.429224	noncoding	LR+SR	205.197	0.64471	100	626	17915	1083	16832	6.04521	93.9548
HPSCSR.1745.53	chr1:23760521-23778296:-	4	variant	ELOA-AS1	ELOA-AS1-205	ENSG00000236810.6	ENST00000664563.1	nonspecific	-0.20856	noncoding	LR+SR	89.0933	0.279922	100	626	17776	1053	16723	5.92372	94.0763
HPSCSR.1745.59	chr1:23771611-23772397:-	3	matching	ELOA-AS1	ELOA-AS1-202	ENSG00000236810.6	ENST00000447961.1	nonspecific	0.0693481	noncoding	SR	165.698	0.520607	100	15	787	459	328	58.3227	41.6773
HPSCSR.1745.62	chr1:23760813-23772694:-	3	matching	ELOA-AS1	ELOA-AS1-203	ENSG00000236810.6	ENST00000652963.1	nonspecific	-0.539842	noncoding	SR	90.972	0.285825	100	2	11882	1105	10777	9.29978	90.7002
HPSCSR.1745.5	chr1:23795661-23800753:-	11	matching	GALE	GALE-207	ENSG00000117308.15	ENST00000459934.5	nonspecific	0.0534265	coding	LR+SR	2992.75	9.40292	100	372	5093	1563	3530	30.6892	69.3108
HPSCSR.1745.8	chr1:23795599-23800781:-	10	matching	GALE	GALE-214	ENSG00000117308.15	ENST00000481736.5	depleted	-1.32883	coding	SR	521.652	1.63898	100	393	5183	1801	3382	34.7482	65.2518
HPSCSR.1745.14	chr1:23796151-23799533:-	8	matching	GALE	GALE-204	ENSG00000117308.15	ENST00000429356.5	nonspecific	-0.268569	coding	SR	448.217	1.40825	100	48	3383	957	2426	28.2885	71.7115
HPSCSR.1745.23	chr1:23797094-23799570:-	6	matching	GALE	GALE-205	ENSG00000117308.15	ENST00000445705.1	nonspecific	0.207341	coding	LR+SR	145.895	0.458387	100	48	2477	792	1685	31.9742	68.0258
HPSCSR.1745.36	chr1:23795661-23797069:-	5	variant	GALE	GALE-211	ENSG00000117308.15	ENST00000469556.1	nonspecific	0.225604	coding	SR	1410.35	4.43119	59.9773	13	1409	872	537	61.8879	38.1121
HPSCSR.1745.44	chr1:23797696-23799436:-	4	matching	GALE	GALE-210	ENSG00000117308.15	ENST00000467493.5	nonspecific	-0.0853192	coding	LR+SR	1418.08	4.45547	100	42	1741	987	754	56.6916	43.3084
HPSCSR.1745.45	chr1:23795604-23796942:-	4	matching	GALE	GALE-206	ENSG00000117308.15	ENST00000456977.5	nonspecific	-0.271653	coding	SR	404.57	1.27112	100	11	1339	672	667	50.1867	49.8133
HPSCSR.1745.48	chr1:23798380-23800761:-	4	matching	GALE	GALE-208	ENSG00000117308.15	ENST00000466250.5	nonspecific	0.286425	coding	LR+SR	73.6688	0.23146	100	372	2382	598	1784	25.105	74.895
HPSCSR.1745.60	chr1:23798120-23799113:-	3	matching	GALE	GALE-215	ENSG00000117308.15	ENST00000486382.1	nonspecific	-0.158304	coding	SR	114.125	0.35857	100	18	994	449	545	45.171	54.829
HPSCSR.1745.61	chr1:23796004-23797069:-	3	matching	GALE	GALE-211	ENSG00000117308.15	ENST00000469556.1	nonspecific	0.0894959	coding	LR+SR	74.5374	0.234189	100	13	1066	882	184	82.7392	17.2608
HPSCSR.1745.73	chr1:23798327-23800752:-	2	matching	GALE	GALE-212	ENSG00000117308.15	ENST00000470383.1	nonspecific	-0.162433	noncoding	LR+SR	207.587	0.652217	100	372	2426	2073	353	85.4493	14.5507
HPSCSR.1741.24	chr1:23791145-23795539:+	10	matching	LYPLA2	LYPLA2-205	ENSG00000011009.11	ENST00000374514.8	enriched	0.786081	coding	LR+SR	34382.3	108.026	100	1630	4395	1635	2760	37.2014	62.7986
HPSCSR.1741.25	chr1:23791203-23794955:+	10	matching	LYPLA2	LYPLA2-203	ENSG00000011009.11	ENST00000374503.7	nonspecific	0.434856	coding	LR+SR	247.987	0.779152	100	1640	3753	868	2885	23.1282	76.8718
HPSCSR.1741.26	chr1:23791971-23794712:+	9	matching	LYPLA2	LYPLA2-209	ENSG00000011009.11	ENST00000492577.1	enriched	1.5637	coding	SR	819.199	2.57384	100	259	2742	717	2025	26.1488	73.8512
HPSCSR.1741.28	chr1:23791221-23794870:+	8	matching	LYPLA2	LYPLA2-202	ENSG00000011009.11	ENST00000374502.7	nonspecific	0.519123	coding	LR+SR	2526.15	7.93692	100	1639	3650	1072	2578	29.3699	70.6301
HPSCSR.1741.32	chr1:23791992-23793907:+	6	matching	LYPLA2	LYPLA2-207	ENSG00000011009.11	ENST00000421070.1	enriched	1.00471	coding	SR	854.902	2.68602	100	258	1916	429	1487	22.3904	77.6096
HPSCLR.14744.4	chr1:23793653-23795277:+	6	matching	LYPLA2	LYPLA2-201	ENSG00000011009.11	ENST00000374501.1	enriched	0.938147	coding	LR	40.0419	0.125808	100	7	1625	1117	508	68.7385	31.2615
HPSCLR.14744.5	chr1:23794092-23795081:+	3	matching	LYPLA2	LYPLA2-208	ENSG00000011009.11	ENST00000472213.1	nonspecific	0.0795419	coding	LR	119.718	0.376142	100	11	990	822	168	83.0303	16.9697
HPSCSR.1745.7	chr1:23801887-23838620:-	10	matching	HMGCL	HMGCL-202	ENSG00000117305.15	ENST00000374487.6	enriched	0.69233	coding	SR	2041.04	6.41275	100	16	36734	2151	34583	5.85561	94.1444
HPSCSR.1745.11	chr1:23801885-23825429:-	9	matching	HMGCL	HMGCL-203	ENSG00000117305.15	ENST00000374490.8	nonspecific	-0.0502768	coding	LR+SR	3146.13	9.88482	100	185	23545	1570	21975	6.66808	93.3319
HPSCSR.1745.20	chr1:23809287-23825416:-	6	matching	HMGCL	HMGCL-209	ENSG00000117305.15	ENST00000513148.1	nonspecific	-0.0549767	coding	LR+SR	816.681	2.56593	100	186	16130	2011	14119	12.4675	87.5325
HPSCSR.1745.21	chr1:23803588-23825427:-	6	matching	HMGCL	HMGCL-208	ENSG00000117305.15	ENST00000509389.5	nonspecific	-0.186099	coding	SR	148.343	0.46608	100	185	21840	1379	20461	6.3141	93.6859
HPSCSR.1745.32	chr1:23806700-23814321:-	5	matching	HMGCL	HMGCL-206	ENSG00000117305.15	ENST00000496907.1	nonspecific	-0.18845	coding	SR	89.0863	0.2799	100	4	7622	858	6764	11.2569	88.7431
HPSCSR.1745.75	chr1:23813832-23816761:-	2	matching	HMGCL	HMGCL-205	ENSG00000117305.15	ENST00000479458.1	nonspecific	-0.120218	coding	LR+SR	211.029	0.663031	100	4	2930	594	2336	20.273	79.727
HPSCSR.1745.74	chr1:23816366-23817533:-	2	matching	HMGCL	HMGCL-207	ENSG00000117305.15	ENST00000498698.1	nonspecific	-0.236695	noncoding	LR+SR	145.28	0.456455	100	1	1168	463	705	39.6404	60.3596
HPSCSR.1745.12	chr1:23845077-23868294:-	8	matching	FUCA1	FUCA1-201	ENSG00000179163.11	ENST00000374479.3	nonspecific	-0.127125	coding	LR+SR	3904.35	12.2671	100	231	23218	2047	21171	8.81644	91.1836
HPSCSR.1745.84	chr1:23949016-23949383:-	1	matching	AL590609.2	AL590609.2-201	ENSG00000230228.2	ENST00000421430.2	enriched	0.998722	noncoding	SR	81.6912	0.256666	100	50	368	368	0	100	0
HPSCSR.1745.85	chr1:23959995-23960932:-	1	novel	NA	NA	NA	NA	nonspecific	-0.412818	noncoding	SR	1041.2	3.27134	0	22	938	938	0	100	0
HPSCSR.1745.19	chr1:23971369-23980331:-	7	variant	SRSF10	SRSF10-215	ENSG00000188529.15	ENST00000495785.1	nonspecific	0.32359	noncoding	SR	2161.6	6.79154	72.0144	5661	8963	1061	7902	11.8376	88.1624
HPSCSR.1745.17	chr1:23966445-23980927:-	7	matching	SRSF10	SRSF10-202	ENSG00000188529.15	ENST00000341154.10	nonspecific	0.363984	coding	SR	694.812	2.18303	100	7	14483	2839	11644	19.6023	80.3977
HPSCLR.14748.2	chr1:23964347-23980327:-	6	matching	SRSF10	SRSF10-214	ENSG00000188529.15	ENST00000492112.3	nonspecific	0.233892	coding	LR	4643.42	14.5892	100	5661	15981	7656	8325	47.9069	52.0931
HPSCSR.1745.26	chr1:23971369-23980271:-	6	variant	SRSF10	SRSF10-215	ENSG00000188529.15	ENST00000495785.1	nonspecific	0.432676	noncoding	SR	3288.38	10.3318	72.0144	5627	8903	1380	7523	15.5004	84.4996
HPSCSR.1745.25	chr1:23971369-23980271:-	6	variant	SRSF10	SRSF10-215	ENSG00000188529.15	ENST00000495785.1	enriched	0.922854	noncoding	SR	1905.27	5.98618	72.2302	5627	8903	3834	5069	43.0641	56.9359
HPSCLR.14748.6	chr1:23966445-23980296:-	6	matching	SRSF10	SRSF10-207	ENSG00000188529.15	ENST00000453840.7	nonspecific	0.352771	coding	LR	495.677	1.55737	100	5637	13852	1808	12044	13.0523	86.9477
HPSCLR.14748.5	chr1:23967307-23980308:-	6	matching	SRSF10	SRSF10-205	ENSG00000188529.15	ENST00000374452.9	enriched	0.839137	coding	LR	390.949	1.22832	100	5663	13002	1194	11808	9.1832	90.8168
HPSCLR.14748.3	chr1:23967618-23980294:-	6	matching	SRSF10	SRSF10-206	ENSG00000188529.15	ENST00000374453.7	enriched	0.981935	coding	LR	299.253	0.940224	100	5634	12677	866	11811	6.83127	93.1687
HPSCSR.1745.43	chr1:23966445-23978252:-	5	variant	SRSF10	SRSF10-202	ENSG00000188529.15	ENST00000341154.10	nonspecific	0.355693	coding	SR	6707.88	21.0755	67.4886	19	11808	1945	9863	16.4719	83.5281
HPSCSR.1745.28	chr1:23971339-23980271:-	5	matching	SRSF10	SRSF10-215	ENSG00000188529.15	ENST00000495785.1	nonspecific	0.381356	coding	LR+SR	425.722	1.33758	100	5627	8933	1390	7543	15.5603	84.4397
HPSCSR.1745.35	chr1:23970975-23978252:-	5	variant	SRSF10	SRSF10-201	ENSG00000188529.15	ENST00000338597.9	nonspecific	0.537763	coding	SR	48.1522	0.151289	100	19	7278	1131	6147	15.54	84.46
HPSCSR.1745.52	chr1:23970379-23977652:-	4	matching	SRSF10	SRSF10-213	ENSG00000188529.15	ENST00000485841.5	nonspecific	0.299958	noncoding	LR+SR	86.8753	0.272954	100	7	7274	3957	3317	54.3992	45.6008
HPSCSR.1745.57	chr1:23971369-23975052:-	3	matching	SRSF10	SRSF10-209	ENSG00000188529.15	ENST00000473754.1	nonspecific	0.255643	coding	LR+SR	471.202	1.48047	100	20	3684	500	3184	13.5722	86.4278
HPSCSR.1745.58	chr1:23977790-23980331:-	3	matching	SRSF10	SRSF10-212	ENSG00000188529.15	ENST00000485292.1	nonspecific	0.485897	coding	LR+SR	109.696	0.344653	100	5661	2542	790	1752	31.0779	68.9221
HPSCSR.1745.79	chr1:23978155-23978946:-	2	matching	SRSF10	SRSF10-208	ENSG00000188529.15	ENST00000469303.1	nonspecific	-0.178617	noncoding	LR+SR	410.616	1.29012	100	4	792	413	379	52.1465	47.8535
HPSCSR.1745.80	chr1:23977270-23978252:-	2	matching	SRSF10	SRSF10-216	ENSG00000188529.15	ENST00000497214.1	nonspecific	-0.0282857	noncoding	LR+SR	228.054	0.716524	100	19	983	526	457	53.5097	46.4903
HPSCSR.1741.35	chr1:23959828-23963462:+	3	matching	PNRC2	PNRC2-201	ENSG00000189266.13	ENST00000334351.8	nonspecific	0.640331	coding	LR+SR	42614.4	133.89	100	3601	3635	2400	1235	66.0248	33.9752
HPSCSR.1741.36	chr1:23959828-23961880:+	3	matching	PNRC2	PNRC2-202	ENSG00000189266.13	ENST00000374468.1	nonspecific	0.319264	coding	SR	944.467	2.96742	100	3601	2053	814	1239	39.6493	60.3507
HPSCSR.1741.37	chr1:23959109-23961465:+	3	matching	PNRC2	PNRC2-203	ENSG00000189266.13	ENST00000471915.5	nonspecific	0.0527463	noncoding	SR	125.533	0.394414	100	33	2357	380	1977	16.1222	83.8778
HPSCSR.1761.3	chr1:24095305-24103937:+	7	novel	NA	NA	NA	NA	enriched	1.15711	noncoding	SR	52.182	0.163951	0	3	8633	1479	7154	17.1319	82.8681
HPSCSR.1769.6	chr1:24119771-24129756:-	4	variant	IL22RA1	IL22RA1-201	ENSG00000142677.4	ENST00000270800.2	nonspecific	0.299729	coding	SR	30.9469	0.097232	79.0912	3	9986	2968	7018	29.7216	70.2784
HPSCSR.1768.4	chr1:24151506-24161420:+	4	novel	NA	NA	NA	NA	enriched	1.0922	noncoding	SR	60.7162	0.190764	0	57	9915	2094	7821	21.1195	78.8805
HPSCLR.14749.1	chr1:24151497-24160459:+	3	novel	NA	NA	NA	NA	enriched	2.52407	noncoding	LR	1120.52	3.52058	0	57	8963	3629	5334	40.4887	59.5113
HPSCSR.1769.8	chr1:24154168-24187289:-	7	matching	IFNLR1	IFNLR1-201	ENSG00000185436.12	ENST00000327535.6	enriched	0.796882	coding	LR+SR	1159.05	3.64163	100	145	33122	4566	28556	13.7854	86.2146
HPSCSR.1769.12	chr1:24157099-24187248:-	5	variant	IFNLR1	IFNLR1-205	ENSG00000185436.12	ENST00000374421.7	enriched	1.50266	coding	SR	461.304	1.44937	100	145	30150	3045	27105	10.0995	89.9005
HPSCSR.1769.13	chr1:24161378-24187248:-	4	matching	IFNLR1	IFNLR1-203	ENSG00000185436.12	ENST00000374418.3	enriched	1.58792	coding	LR+SR	1826.4	5.73836	100	145	25871	674	25197	2.60523	97.3948
HPSCSR.1810.1	chr1:24319945-24323025:-	1	variant	AL138902.1	AL138902.1-201	ENSG00000232298.2	ENST00000437965.1	nonspecific	0.412767	noncoding	SR	98.0111	0.307941	27.5701	2	3081	3081	0	100	0
HPSCSR.1811.1	chr1:24319322-24355318:+	16	matching	GRHL3	GRHL3-204	ENSG00000158055.15	ENST00000361548.8	enriched	0.97848	coding	LR+SR	616.929	1.93833	100	209	35997	2869	33128	7.97011	92.0299
HPSCSR.1811.2	chr1:24319322-24355318:+	16	variant	GRHL3	GRHL3-204	ENSG00000158055.15	ENST00000361548.8	nonspecific	0.562718	coding	LR+SR	52.0571	0.163558	100	209	35997	3048	32949	8.46737	91.5326
HPSCSR.1811.6	chr1:24342160-24343275:+	3	matching	GRHL3	GRHL3-205	ENSG00000158055.15	ENST00000461318.1	enriched	0.834383	coding	LR+SR	59.9028	0.188209	100	3	1116	577	539	51.7025	48.2975
HPSCSR.1811.7	chr1:24358627-24360845:+	1	novel	GRHL3	GRHL3-202	ENSG00000158055.15	ENST00000350501.9	nonspecific	0.272578	noncoding	SR	60.2642	0.189344	0	6	2219	2219	0	100	0
HPSCSR.1811.8	chr1:24361038-24368686:+	1	variant	GRHL3	GRHL3-202	ENSG00000158055.15	ENST00000350501.9	nonspecific	-0.0444161	noncoding	SR	36.8715	0.115847	14.0632	12	7649	7649	0	100	0
HPSCSR.1812.1	chr1:24357005-24416934:-	10	matching	STPG1	STPG1-206	ENSG00000001460.18	ENST00000468303.5	nonspecific	-0.483541	coding	LR+SR	114.588	0.360024	100	4	59930	6016	53914	10.0384	89.9616
HPSCSR.1812.2	chr1:24356999-24413782:-	9	matching	STPG1	STPG1-202	ENSG00000001460.18	ENST00000337248.9	nonspecific	0.409868	coding	LR+SR	23.4427	0.073655	100	346	56784	2726	54058	4.80065	95.1994
HPSCSR.1812.3	chr1:24357005-24413725:-	8	matching	STPG1	STPG1-201	ENSG00000001460.18	ENST00000003583.12	nonspecific	-0.0157337	coding	SR	1615.18	5.07473	100	363	56721	2544	54177	4.48511	95.5149
HPSCSR.1812.5	chr1:24368704-24401331:-	6	matching	STPG1	STPG1-211	ENSG00000001460.18	ENST00000497384.1	nonspecific	0.329333	coding	SR	94.4695	0.296814	100	2	32628	1685	30943	5.16428	94.8357
HPSCSR.1812.7	chr1:24379273-24391679:-	3	matching	STPG1	STPG1-204	ENSG00000001460.18	ENST00000435187.1	nonspecific	0.14012	coding	LR+SR	107.653	0.338234	100	5	12407	772	11635	6.22229	93.7777
HPSCSR.1812.9	chr1:24391203-24392071:-	2	matching	STPG1	STPG1-208	ENSG00000001460.18	ENST00000483261.1	enriched	0.896007	noncoding	LR+SR	424.71	1.3344	100	6	869	625	244	71.9217	28.0783
HPSCSR.1812.8	chr1:24401079-24410779:-	2	matching	STPG1	STPG1-207	ENSG00000001460.18	ENST00000475760.1	nonspecific	0.273924	noncoding	SR	201.687	0.63368	100	6	9701	455	9246	4.69024	95.3098
HPSCSR.1811.9	chr1:24415812-24476726:+	13	variant	NIPAL3	NIPAL3-201	ENSG00000001461.17	ENST00000003912.7	depleted	-1.0838	coding	SR	85.1782	0.267622	99.8358	186	60915	22953	37962	37.6804	62.3196
HPSCLR.14753.3	chr1:24415802-24472976:+	12	matching	NIPAL3	NIPAL3-204	ENSG00000001461.17	ENST00000374399.9	nonspecific	-0.40321	coding	LR	116.363	0.3656	100	188	57175	5372	51803	9.39571	90.6043
HPSCSR.1811.12	chr1:24456166-24476726:+	5	variant	NIPAL3	NIPAL3-204	ENSG00000001461.17	ENST00000374399.9	nonspecific	-0.643262	coding	SR	804.299	2.52703	80.9196	6	20561	8097	12464	39.3804	60.6196
HPSCSR.1811.11	chr1:24456166-24466378:+	5	matching	NIPAL3	NIPAL3-205	ENSG00000001461.17	ENST00000432012.1	nonspecific	-0.355169	coding	SR	70.0508	0.220093	100	6	10213	2714	7499	26.574	73.426
HPSCSR.1811.13	chr1:24415812-24420128:+	2	matching	NIPAL3	NIPAL3-207	ENSG00000001461.17	ENST00000488155.1	nonspecific	-0.520073	noncoding	LR+SR	957.298	3.00774	100	186	4317	931	3386	21.5659	78.4341
HPSCLR.14755.1	chr1:24496275-24502779:-	3	variant	RCAN3AS	RCAN3AS-201	ENSG00000286061.1	ENST00000651433.1	nonspecific	0.0064094	noncoding	LR	150.577	0.473098	100	833	6505	1175	5330	18.063	81.937
HPSCSR.1812.15	chr1:24496422-24502360:-	3	variant	RCAN3AS	RCAN3AS-201	ENSG00000286061.1	ENST00000651433.1	nonspecific	0.231253	noncoding	SR	29.4654	0.092577	77.0619	113	5939	1094	4845	18.4206	81.5794
HPSCSR.1812.16	chr1:24533259-24535085:-	1	variant	RCAN3AS	RCAN3AS-202	ENSG00000286061.1	ENST00000651630.1	nonspecific	-0.420359	noncoding	SR	38.8423	0.122039	16.1002	15	1827	1827	0	100	0
HPSCSR.1811.16	chr1:24502836-24541040:+	5	matching	RCAN3	RCAN3-202	ENSG00000117602.12	ENST00000374395.9	nonspecific	-0.403345	coding	LR+SR	1569.7	4.93185	100	271	38205	6863	31342	17.9636	82.0364
HPSCSR.1811.15	chr1:24502351-24536800:+	5	matching	RCAN3	RCAN3-207	ENSG00000117602.12	ENST00000538532.6	nonspecific	-0.241623	coding	SR	512.442	1.61004	100	109	34450	2421	32029	7.02758	92.9724
HPSCSR.1811.17	chr1:24502897-24537019:+	4	matching	RCAN3	RCAN3-205	ENSG00000117602.12	ENST00000436717.6	depleted	-0.695573	coding	SR	23.2752	0.073128	100	412	34123	2574	31549	7.5433	92.4567
HPSCSR.1811.23	chr1:24589464-24609328:+	4	matching	NCMAP	NCMAP-202	ENSG00000184454.7	ENST00000486262.1	nonspecific	0.00713661	noncoding	SR	3.44217	0.010815	100	11	19865	4063	15802	20.4531	79.5469
HPSCSR.1829.2	chr1:24643308-24671595:+	17	matching	SRRM1	SRRM1-212	ENSG00000133226.17	ENST00000479034.5	enriched	0.809554	coding	LR+SR	11660	36.6346	100	4824	28288	2671	25617	9.44217	90.5578
HPSCSR.1829.3	chr1:24643302-24673281:+	17	matching	SRRM1	SRRM1-201	ENSG00000133226.17	ENST00000323848.14	nonspecific	0.22887	coding	LR+SR	151.046	0.474572	100	4878	29980	3735	26245	12.4583	87.5417
HPSCSR.1829.4	chr1:24643559-24669508:+	15	matching	SRRM1	SRRM1-222	ENSG00000133226.17	ENST00000596378.1	nonspecific	0.0679358	coding	SR	2018.25	6.34116	100	137	25950	2314	23636	8.91715	91.0829
HPSCSR.1829.5	chr1:24649988-24669508:+	12	variant	SRRM1	SRRM1-222	ENSG00000133226.17	ENST00000596378.1	nonspecific	0.452976	coding	SR	1173.51	3.68705	75.1513	30	19521	1783	17738	9.13375	90.8662
HPSCLR.14756.3	chr1:24655022-24673280:+	9	variant	SRRM1	SRRM1-203	ENSG00000133226.17	ENST00000447431.6	enriched	0.877392	coding	LR	22884.5	71.9009	67.0821	191	18259	2496	15763	13.67	86.33
HPSCSR.1829.6	chr1:24643275-24652514:+	7	matching	SRRM1	SRRM1-207	ENSG00000133226.17	ENST00000468822.5	nonspecific	0.368294	coding	LR+SR	688.205	2.16227	100	4947	9240	768	8472	8.31169	91.6883
HPSCSR.1829.9	chr1:24655011-24666845:+	6	matching	SRRM1	SRRM1-204	ENSG00000133226.17	ENST00000461768.5	nonspecific	0.603865	coding	LR+SR	615.109	1.93261	100	225	11835	496	11339	4.19096	95.809
HPSCSR.1829.7	chr1:24643305-24650086:+	6	matching	SRRM1	SRRM1-217	ENSG00000133226.17	ENST00000490543.5	nonspecific	-0.0131289	coding	SR	429.854	1.35056	100	4855	6782	673	6109	9.92333	90.0767
HPSCSR.1829.10	chr1:24643288-24648887:+	6	matching	SRRM1	SRRM1-223	ENSG00000133226.17	ENST00000600523.5	nonspecific	-0.222105	coding	SR	37.2878	0.117155	100	4922	5600	575	5025	10.2679	89.7321
HPSCSR.1829.17	chr1:24655054-24662804:+	4	variant	SRRM1	SRRM1-204	ENSG00000133226.17	ENST00000461768.5	nonspecific	0.628583	coding	SR	2687.22	8.44297	76.6129	153	7751	386	7365	4.98	95.02
HPSCSR.1829.12	chr1:24643293-24650086:+	4	matching	SRRM1	SRRM1-205	ENSG00000133226.17	ENST00000462710.5	nonspecific	0.223968	coding	LR+SR	2020.96	6.34967	100	4912	6794	2624	4170	38.6223	61.3777
HPSCSR.1829.16	chr1:24643272-24647588:+	4	matching	SRRM1	SRRM1-206	ENSG00000133226.17	ENST00000466910.5	nonspecific	-0.124455	coding	LR+SR	479.122	1.50535	100	4955	4317	799	3518	18.5082	81.4918
HPSCSR.1829.14	chr1:24655022-24663068:+	4	matching	SRRM1	SRRM1-214	ENSG00000133226.17	ENST00000485541.1	nonspecific	-0.237363	coding	LR+SR	231.729	0.728069	100	191	8047	679	7368	8.43793	91.5621
HPSCSR.1829.13	chr1:24649988-24652628:+	4	matching	SRRM1	SRRM1-213	ENSG00000133226.17	ENST00000485441.5	nonspecific	-0.274842	coding	SR	218.511	0.686542	100	30	2641	561	2080	21.242	78.758
HPSCSR.1829.15	chr1:24648534-24652509:+	4	matching	SRRM1	SRRM1-218	ENSG00000133226.17	ENST00000494934.5	nonspecific	0.512113	coding	LR+SR	55.6655	0.174896	100	6	3976	802	3174	20.171	79.829
HPSCSR.1829.18	chr1:24648618-24651533:+	3	matching	SRRM1	SRRM1-219	ENSG00000133226.17	ENST00000495561.1	nonspecific	0.138558	coding	LR+SR	24.345	0.076489	100	5	2916	563	2353	19.3073	80.6927
HPSCSR.1829.19	chr1:24666555-24669264:+	2	matching	SRRM1	SRRM1-216	ENSG00000133226.17	ENST00000489130.2	nonspecific	-0.203443	coding	LR+SR	394.03	1.23801	100	0	2710	513	2197	18.9299	81.0701
HPSCSR.1829.20	chr1:24669583-24671469:+	2	matching	SRRM1	SRRM1-210	ENSG00000133226.17	ENST00000474843.1	nonspecific	-0.00664637	coding	LR+SR	261.59	0.821891	100	57	1887	817	1070	43.2962	56.7038
HPSCSR.1829.21	chr1:24655054-24660975:+	2	matching	SRRM1	SRRM1-215	ENSG00000133226.17	ENST00000488317.1	nonspecific	-0.505099	coding	LR+SR	102.901	0.323304	100	153	5922	333	5589	5.6231	94.3769
HPSCSR.1812.19	chr1:24559888-24669519:-	5	novel	Y_RNA	Y_RNA.651-201	ENSG00000239106.1	ENST00000459380.1	nonspecific	-0.086391	noncoding	SR	151.205	0.475072	0	105	109632	3448	106184	3.14507	96.8549
HPSCSR.1812.24	chr1:24716015-24804390:-	4	novel	RNU6-1208P	RNU6-1208P-201	ENSG00000238482.1	ENST00000459588.1	nonspecific	-0.317648	noncoding	SR	211.004	0.662954	0	6	88376	10098	78278	11.4262	88.5738
HPSCSR.1829.30	chr1:24745447-24844321:+	6	matching	CLIC4	CLIC4-201	ENSG00000169504.15	ENST00000374379.9	nonspecific	0.647531	coding	LR+SR	78343.7	246.148	100	8798	98875	4253	94622	4.30139	95.6986
HPSCSR.1829.31	chr1:24745382-24839907:+	6	matching	CLIC4	CLIC4-204	ENSG00000169504.15	ENST00000497755.1	enriched	0.703512	coding	SR	7042.03	22.1254	100	8606	94526	672	93854	0.710916	99.2891
HPSCSR.1829.32	chr1:24745409-24797963:+	2	matching	CLIC4	CLIC4-203	ENSG00000169504.15	ENST00000489758.1	nonspecific	0.491562	coding	LR+SR	4029	12.6587	100	8881	52555	439	52116	0.835315	99.1647
HPSCSR.1956.1	chr1:29924330-29927324:+	2	novel	NA	NA	NA	NA	enriched	4.77597	noncoding	SR	32.3901	0.101766	0	1	2995	2861	134	95.5259	4.47412
HPSCSR.2116.5	chr1:25222276-25232502:-	7	matching	SYF2	SYF2-201	ENSG00000117614.10	ENST00000236273.9	nonspecific	0.176268	coding	LR+SR	14175.8	44.5391	100	1996	10227	1757	8470	17.18	82.82
HPSCSR.2116.8	chr1:25222965-25232486:-	6	matching	SYF2	SYF2-202	ENSG00000117614.10	ENST00000354361.3	nonspecific	-0.425838	coding	SR	1229.23	3.86212	100	1985	9522	926	8596	9.72485	90.2752
HPSCSR.2116.26	chr1:25229015-25232432:-	2	matching	SYF2	SYF2-203	ENSG00000117614.10	ENST00000474160.1	nonspecific	0.426736	noncoding	LR+SR	497.833	1.56414	100	1975	3418	438	2980	12.8145	87.1855
HPSCSR.2116.30	chr1:25230309-25232502:-	2	matching	SYF2	SYF2-204	ENSG00000117614.10	ENST00000476231.1	nonspecific	-0.530842	coding	LR+SR	209.229	0.657376	100	1996	2194	1962	232	89.4257	10.5743
HPSCSR.2112.19	chr1:25232586-25234775:+	1	matching	AL031432.4	AL031432.4-201	ENSG00000284602.1	ENST00000641729.1	nonspecific	-0.207991	noncoding	SR	296.563	0.931772	100	1298	2190	2190	0	100	0
HPSCSR.2112.20	chr1:25239494-25240253:+	1	matching	AL031432.5	AL031432.5-201	ENSG00000284657.1	ENST00000641059.1	depleted	-0.919974	noncoding	SR	91.4211	0.287236	100	2	760	760	0	100	0
HPSCSR.2112.18	chr1:25247837-25248321:+	1	matching	AL031432.3	AL031432.3-201	ENSG00000272432.1	ENST00000607698.1	nonspecific	-0.145963	noncoding	SR	255.167	0.80171	100	34	485	485	0	100	0
HPSCSR.2112.6	chr1:25253946-25330445:+	11	variant	RHD	RHD-201	ENSG00000187010.21	ENST00000328664.9	nonspecific	-0.384658	coding	SR	128.165	0.402682	93.3547	0	76500	11190	65310	14.6275	85.3725
HPSCSR.2112.21	chr1:25267137-25267743:+	1	novel	NA	NA	NA	NA	nonspecific	-0.10179	noncoding	SR	375.996	1.18134	0	0	607	607	0	100	0
HPSCSR.2116.9	chr1:25242256-25338165:-	6	matching	RSRP1	RSRP1-204	ENSG00000117616.18	ENST00000473314.6	depleted	-0.793193	coding	SR	570.436	1.79225	100	126	95910	3034	92876	3.16338	96.8366
HPSCSR.2116.10	chr1:25242249-25247454:-	5	matching	RSRP1	RSRP1-201	ENSG00000117616.18	ENST00000243189.12	depleted	-0.877372	coding	LR+SR	240.041	0.754185	100	1145	5206	1425	3781	27.3723	72.6277
HPSCSR.2116.12	chr1:25242255-25247457:-	5	matching	RSRP1	RSRP1-217	ENSG00000117616.18	ENST00000568254.5	depleted	-0.889993	coding	SR	177.927	0.55903	100	1145	5203	2013	3190	38.6892	61.3108
HPSCSR.2116.13	chr1:25242255-25246535:-	5	matching	RSRP1	RSRP1-213	ENSG00000117616.18	ENST00000566395.5	depleted	-0.79854	coding	SR	50.5599	0.158854	100	73	4281	824	3457	19.2478	80.7522
HPSCSR.2116.11	chr1:25242255-25246640:-	5	matching	RSRP1	RSRP1-212	ENSG00000117616.18	ENST00000565733.5	nonspecific	-0.0250586	coding	SR	12.666	0.039795	100	93	4386	772	3614	17.6015	82.3985
HPSCSR.2116.19	chr1:25302744-25337218:-	4	variant	RSRP1	RSRP1-215	ENSG00000117616.18	ENST00000567741.1	nonspecific	0.0797432	noncoding	SR	806.862	2.53508	69.3467	32	34475	6693	27782	19.4141	80.5859
HPSCSR.2116.20	chr1:25244072-25247446:-	4	variant	RSRP1	RSRP1-202	ENSG00000117616.18	ENST00000431849.3	nonspecific	-0.189527	coding	SR	687.09	2.15877	66.6837	1150	3375	1303	2072	38.6074	61.3926
HPSCSR.2116.17	chr1:25242249-25247454:-	4	matching	RSRP1	RSRP1-207	ENSG00000117616.18	ENST00000498238.1	nonspecific	-0.399289	coding	LR+SR	247.368	0.777205	100	1145	5206	2941	2265	56.4925	43.5075
HPSCSR.2116.18	chr1:25240257-25246535:-	4	variant	RSRP1	RSRP1-213	ENSG00000117616.18	ENST00000566395.5	depleted	-0.676693	noncoding	SR	91.9201	0.288804	100	73	6279	3642	2637	58.0029	41.9971
HPSCSR.2116.23	chr1:25242291-25243654:-	3	matching	RSRP1	RSRP1-210	ENSG00000117616.18	ENST00000564223.5	nonspecific	-0.109943	noncoding	LR+SR	374.708	1.1773	100	8	1364	395	969	28.9589	71.0411
HPSCSR.2116.21	chr1:25244072-25247446:-	3	matching	RSRP1	RSRP1-202	ENSG00000117616.18	ENST00000431849.3	nonspecific	-0.195514	coding	LR+SR	174.467	0.548157	100	1150	3375	1954	1421	57.8963	42.1037
HPSCSR.2116.25	chr1:25242249-25244105:-	3	matching	RSRP1	RSRP1-221	ENSG00000117616.18	ENST00000569495.5	nonspecific	0.207286	noncoding	SR	115.195	0.361931	100	14	1857	901	956	48.5191	51.4809
HPSCSR.2116.29	chr1:25253114-25267885:-	2	matching	RSRP1	RSRP1-203	ENSG00000117616.18	ENST00000450820.2	nonspecific	-0.610683	noncoding	SR	229.491	0.721039	100	142	14772	970	13802	6.56648	93.4335
HPSCSR.2116.31	chr1:25246577-25267915:-	2	matching	RSRP1	RSRP1-219	ENSG00000117616.18	ENST00000568701.1	nonspecific	-0.587588	coding	SR	157.991	0.496392	100	279	21339	629	20710	2.94765	97.0523
HPSCSR.2116.35	chr1:25294164-25294643:-	1	matching	SDHDP6	SDHDP6-201	ENSG00000224183.1	ENST00000414693.1	nonspecific	0.400497	coding	LR+SR	8745.64	27.4779	100	40	480	480	0	100	0
HPSCLR.14770.1	chr1:25302738-25308134:-	1	variant	RSRP1	RSRP1-218	ENSG00000117616.18	ENST00000568399.1	nonspecific	-0.506407	noncoding	LR	70.7176	0.222188	69.1574	4	5397	5397	0	100	0
HPSCSR.2112.10	chr1:25338334-25362361:+	7	matching	TMEM50A	TMEM50A-201	ENSG00000183726.11	ENST00000374358.5	nonspecific	0.205325	coding	LR+SR	27817.7	87.4003	100	4379	24028	2266	21762	9.43066	90.5693
HPSCSR.2112.14	chr1:25338317-25360967:+	6	matching	TMEM50A	TMEM50A-206	ENSG00000183726.11	ENST00000498135.5	nonspecific	0.223074	noncoding	LR+SR	1522.01	4.78201	100	4346	22651	776	21875	3.4259	96.5741
HPSCSR.2112.13	chr1:25338323-25361279:+	6	matching	TMEM50A	TMEM50A-203	ENSG00000183726.11	ENST00000480937.5	nonspecific	-0.153121	coding	SR	1145.27	3.59831	100	4361	22957	1102	21855	4.80028	95.1997
HPSCSR.2112.12	chr1:25338460-25356853:+	6	matching	TMEM50A	TMEM50A-202	ENSG00000183726.11	ENST00000468704.1	depleted	-0.757518	coding	SR	326.72	1.02652	100	2047	18394	799	17595	4.34381	95.6562
HPSCSR.2112.15	chr1:25338320-25361265:+	5	matching	TMEM50A	TMEM50A-205	ENSG00000183726.11	ENST00000491936.5	nonspecific	-0.12738	noncoding	SR	104.061	0.326949	100	4350	22946	965	21981	4.20553	95.7945
HPSCSR.2112.16	chr1:25342592-25351654:+	2	matching	TMEM50A	TMEM50A-204	ENSG00000183726.11	ENST00000487234.1	depleted	-0.669155	noncoding	LR+SR	45.2744	0.142248	100	0	9063	511	8552	5.63831	94.3617
HPSCSR.2112.17	chr1:25398721-25399198:+	1	matching	AL031284.1	AL031284.1-201	ENSG00000238084.4	ENST00000419297.2	nonspecific	0.30461	coding	LR+SR	3847.82	12.0895	100	135	478	478	0	100	0
HPSCSR.2116.1	chr1:25362249-25420914:-	10	matching	RHCE	RHCE-201	ENSG00000188672.18	ENST00000294413.12	nonspecific	0.0373804	coding	SR	11.6797	0.036696	100	5	58666	1660	57006	2.82958	97.1704
HPSCSR.2117.2	chr1:25430960-25499230:+	11	variant	MACO1	MACO1-204	ENSG00000204178.11	ENST00000647928.1	depleted	-0.989094	coding	SR	4611.89	14.4901	100	428	68271	2898	65373	4.24485	95.7552
HPSCSR.2117.3	chr1:25430897-25500209:+	11	variant	MACO1	MACO1-201	ENSG00000204178.11	ENST00000374343.5	depleted	-2.12053	coding	LR+SR	52.8664	0.166101	100	330	69313	5203	64110	7.50653	92.4935
HPSCSR.2121.1	chr1:25543580-25567570:+	9	variant	LDLRAP1	LDLRAP1-201	ENSG00000157978.11	ENST00000374338.4	nonspecific	-0.480155	coding	SR	930.252	2.92276	55.2381	636	23991	1624	22367	6.76921	93.2308
HPSCSR.2121.2	chr1:25553364-25568884:+	7	matching	LDLRAP1	LDLRAP1-207	ENSG00000157978.11	ENST00000488127.1	nonspecific	-0.48315	coding	SR	2028.72	6.37403	100	2	15521	4670	10851	30.0883	69.9117
HPSCSR.2121.3	chr1:25554881-25568884:+	7	variant	LDLRAP1	LDLRAP1-201	ENSG00000157978.11	ENST00000374338.4	nonspecific	-0.14719	coding	SR	23.1871	0.072852	87.3129	5	14004	2567	11437	18.3305	81.6695
HPSCSR.2121.4	chr1:25562816-25567000:+	4	matching	LDLRAP1	LDLRAP1-205	ENSG00000157978.11	ENST00000484476.5	depleted	-0.68255	coding	LR+SR	39.2766	0.123403	100	5	4185	657	3528	15.6989	84.3011
HPSCSR.2121.7	chr1:25554881-25557429:+	2	matching	LDLRAP1	LDLRAP1-202	ENSG00000157978.11	ENST00000462394.1	nonspecific	0.219099	coding	LR+SR	83.1647	0.261295	100	5	2549	369	2180	14.4763	85.5237
HPSCSR.2121.8	chr1:25581478-25590356:+	2	matching	AL606491.1	AL606491.1-201	ENSG00000225643.1	ENST00000412797.1	nonspecific	0.358325	noncoding	SR	144.478	0.453936	100	4	8879	483	8396	5.4398	94.5602
HPSCSR.2123.2	chr1:25616822-25784292:+	11	variant	MAN1C1	MAN1C1-201	ENSG00000117643.14	ENST00000263979.7	nonspecific	0.369785	coding	SR	398.331	1.25152	89.2273	369	167471	8536	158935	5.097	94.903
HPSCSR.2123.4	chr1:25780714-25784292:+	3	matching	MAN1C1	MAN1C1-206	ENSG00000117643.14	ENST00000487493.1	nonspecific	0.423891	coding	SR	131.47	0.413067	100	4	3579	1145	2434	31.9922	68.0078
HPSCSR.2122.35	chr1:25813673-25815551:-	2	novel	NA	NA	NA	NA	nonspecific	-0.124002	noncoding	SR	143.014	0.449337	0	16	1879	1792	87	95.3699	4.63012
HPSCSR.2123.5	chr1:25800193-25818221:+	13	matching	SELENON	SELENON-202	ENSG00000162430.17	ENST00000361547.7	nonspecific	0.283277	coding	SR	1470.64	4.6206	100	2824	18029	4314	13715	23.9281	76.0719
HPSCSR.2123.6	chr1:25800193-25818221:+	12	matching	SELENON	SELENON-203	ENSG00000162430.17	ENST00000374315.1	nonspecific	0.315994	coding	LR+SR	1163.22	3.65472	100	2824	18029	4212	13817	23.3624	76.6376
HPSCSR.2123.7	chr1:25800193-25818219:+	10	variant	SELENON	SELENON-203	ENSG00000162430.17	ENST00000374315.1	enriched	0.881626	coding	SR	8889.37	27.9295	99.9525	2824	18027	4994	13033	27.7029	72.2971
HPSCSR.2123.13	chr1:25812728-25815990:+	5	matching	SELENON	SELENON-204	ENSG00000162430.17	ENST00000494537.1	enriched	0.846398	coding	SR	157.684	0.495426	100	19	3263	812	2451	24.8851	75.1149
HPSCSR.2123.18	chr1:25812686-25818219:+	4	matching	SELENON	SELENON-205	ENSG00000162430.17	ENST00000630065.2	nonspecific	0.251167	coding	LR+SR	109.057	0.342647	100	19	5534	2994	2540	54.1019	45.8981
HPSCSR.2122.38	chr1:25818491-25820797:-	1	matching	AL020996.1	AL020996.1-203	ENSG00000228172.5	ENST00000536896.2	depleted	-1.78205	noncoding	SR	88.4055	0.277761	100	27	2307	2307	0	100	0
HPSCSR.2122.41	chr1:25821000-25821525:-	1	novel	NA	NA	NA	NA	depleted	-1.07432	noncoding	SR	379.494	1.19233	0	9	526	526	0	100	0
HPSCSR.2122.40	chr1:25823745-25825626:-	1	novel	NA	NA	NA	NA	nonspecific	-0.265059	noncoding	SR	128.89	0.404961	0	1	1882	1882	0	100	0
HPSCSR.2122.39	chr1:25826831-25829512:-	1	novel	NA	NA	NA	NA	enriched	0.720906	noncoding	SR	288.357	0.90599	0	7	2682	2682	0	100	0
HPSCLR.14783.3	chr1:25819954-25832938:+	7	matching	MTFR1L	MTFR1L-203	ENSG00000117640.18	ENST00000374303.7	nonspecific	0.156478	coding	LR	364.27	1.1445	100	403	12985	1953	11032	15.0404	84.9596
HPSCLR.14783.1	chr1:25819929-25832942:+	7	matching	MTFR1L	MTFR1L-210	ENSG00000117640.18	ENST00000474295.5	nonspecific	-0.520952	coding	LR	230.021	0.722703	100	410	13014	1873	11141	14.3922	85.6078
HPSCLR.14783.2	chr1:25820003-25832938:+	7	matching	MTFR1L	MTFR1L-204	ENSG00000117640.18	ENST00000374307.9	depleted	-0.661225	coding	LR	200.018	0.628438	100	390	12936	1868	11068	14.4403	85.5597
HPSCSR.2123.8	chr1:25820232-25829658:+	7	matching	MTFR1L	MTFR1L-206	ENSG00000117640.18	ENST00000464008.6	depleted	-1.45372	coding	SR	47.7315	0.149968	100	93	9427	1201	8226	12.74	87.26
HPSCLR.14783.4	chr1:25821523-25832936:+	6	matching	MTFR1L	MTFR1L-207	ENSG00000117640.18	ENST00000466284.1	depleted	-1.28571	coding	LR	362.627	1.13934	100	9	11414	3262	8152	28.5789	71.4211
HPSCSR.2123.19	chr1:25819939-25826826:+	4	matching	MTFR1L	MTFR1L-212	ENSG00000117640.18	ENST00000488327.6	depleted	-0.889687	coding	SR	91.2025	0.286549	100	408	6888	541	6347	7.85424	92.1458
HPSCLR.14783.5	chr1:25825632-25832934:+	3	matching	MTFR1L	MTFR1L-214	ENSG00000117640.18	ENST00000497956.1	nonspecific	0.371788	coding	LR	3464.8	10.8861	100	1	7303	2531	4772	34.657	65.343
HPSCSR.2123.21	chr1:25819955-25823747:+	2	matching	MTFR1L	MTFR1L-213	ENSG00000117640.18	ENST00000494293.1	depleted	-0.882681	coding	LR+SR	639.121	2.00805	100	403	3793	804	2989	21.1969	78.8031
HPSCSR.2123.27	chr1:25835858-25837415:+	1	novel	NA	NA	NA	NA	nonspecific	0.229402	noncoding	SR	79.6004	0.250097	0	14	1558	1558	0	100	0
HPSCSR.2122.11	chr1:25831913-25859458:-	4	matching	AUNIP	AUNIP-203	ENSG00000127423.10	ENST00000538789.5	enriched	1.4743	coding	SR	353.561	1.11085	100	874	27546	1392	26154	5.05337	94.9466
HPSCSR.2122.19	chr1:25834006-25859412:-	3	matching	AUNIP	AUNIP-201	ENSG00000127423.10	ENST00000374298.3	enriched	1.69345	coding	LR+SR	6666.78	20.9464	100	911	25407	2116	23291	8.32841	91.6716
HPSCSR.2122.36	chr1:25831913-25832134:-	1	matching	AL020996.3	AL020996.3-201	ENSG00000272478.1	ENST00000606617.1	enriched	0.804362	noncoding	SR	212.499	0.667652	100	9	222	222	0	100	0
HPSCSR.2123.23	chr1:25859559-25877605:+	2	variant	Y_RNA	Y_RNA.526-201	ENSG00000207302.1	ENST00000384572.1	nonspecific	-0.260336	noncoding	SR	123.81	0.389	100	61	18047	4727	13320	26.1927	73.8073
HPSCLR.14784.1	chr1:25859522-25864123:+	2	variant	AL033528.2	AL033528.2-201	ENSG00000236528.1	ENST00000455431.1	nonspecific	-0.281347	coding	LR	123.133	0.386871	100	344	4602	2406	2196	52.2816	47.7184
HPSCSR.2122.20	chr1:25861382-25875928:-	3	variant	PAQR7	PAQR7-201	ENSG00000182749.5	ENST00000374296.3	nonspecific	-0.0630348	coding	SR	2046.03	6.42844	77.8283	93	14547	3007	11540	20.6709	79.3291
HPSCSR.2122.26	chr1:25861210-25871253:-	2	matching	PAQR7	PAQR7-201	ENSG00000182749.5	ENST00000374296.3	nonspecific	0.388862	coding	SR	791.436	2.48662	100	5	10044	3297	6747	32.8256	67.1744
HPSCSR.2123.20	chr1:25885874-25901405:+	4	novel	AL033528.1	AL033528.1-201	ENSG00000223624.1	ENST00000453780.1	nonspecific	0.37447	noncoding	SR	345.56	1.08571	0	1	15532	1413	14119	9.09735	90.9027
HPSCSR.2125.1	chr1:25903712-25905052:+	2	novel	NA	NA	NA	NA	enriched	0.825863	coding	SR	277.62	0.872254	0	145	1341	489	852	36.4653	63.5347
HPSCSR.2122.6	chr1:25900118-25906153:-	5	matching	STMN1	STMN1-203	ENSG00000117632.23	ENST00000399728.5	enriched	1.82531	coding	LR+SR	52136.1	163.806	100	94	6036	1712	4324	28.3632	71.6368
HPSCSR.2122.8	chr1:25885440-25906466:-	5	matching	STMN1	STMN1-204	ENSG00000117632.23	ENST00000426559.6	enriched	0.771392	coding	SR	3991.28	12.5402	100	13065	21027	948	20079	4.50849	95.4915
HPSCSR.2122.7	chr1:25900741-25905128:-	5	matching	STMN1	STMN1-202	ENSG00000117632.23	ENST00000374291.5	nonspecific	0.424555	coding	SR	677.909	2.12992	100	9	4388	867	3521	19.7584	80.2416
HPSCSR.2122.10	chr1:25900116-25906419:-	5	matching	STMN1	STMN1-206	ENSG00000117632.23	ENST00000455785.7	nonspecific	-0.600241	coding	LR+SR	324.399	1.01923	100	13068	6304	1443	4861	22.8902	77.1098
HPSCSR.2122.15	chr1:25900568-25906417:-	4	matching	STMN1	STMN1-207	ENSG00000117632.23	ENST00000465604.1	enriched	1.09148	coding	LR+SR	10102.8	31.7419	100	13068	5850	2947	2903	50.3761	49.6239
HPSCSR.2122.16	chr1:25900741-25906454:-	4	variant	STMN1	STMN1-206	ENSG00000117632.23	ENST00000455785.7	enriched	0.896711	noncoding	SR	3735.72	11.7372	56.6875	13066	5714	1703	4011	29.804	70.196
HPSCSR.2122.13	chr1:25901612-25905489:-	4	matching	STMN1	STMN1-205	ENSG00000117632.23	ENST00000446334.1	enriched	0.981931	coding	SR	852.282	2.67779	100	35	3878	665	3213	17.148	82.852
HPSCSR.2122.27	chr1:25901407-25903813:-	2	matching	STMN1	STMN1-208	ENSG00000117632.23	ENST00000485226.1	enriched	1.00242	coding	LR+SR	5838.47	18.3439	100	120	2407	449	1958	18.6539	81.3461
HPSCSR.2122.28	chr1:25884181-25892607:-	2	matching	STMN1	STMN1-209	ENSG00000117632.23	ENST00000513116.1	nonspecific	0.198947	noncoding	SR	145.789	0.458056	100	12	8427	1783	6644	21.1582	78.8418
HPSCSR.2122.3	chr1:25959767-25998063:-	11	matching	PAFAH2	PAFAH2-201	ENSG00000158006.14	ENST00000374282.8	nonspecific	-0.267412	coding	LR+SR	889.358	2.79428	100	120	38297	3487	34810	9.10515	90.8948
HPSCSR.2122.4	chr1:25984002-25998055:-	7	matching	PAFAH2	PAFAH2-204	ENSG00000158006.14	ENST00000441420.1	nonspecific	-0.574886	coding	SR	65.1714	0.204762	100	120	14054	748	13306	5.32233	94.6777
HPSCSR.2122.29	chr1:25982404-25984109:-	2	matching	PAFAH2	PAFAH2-206	ENSG00000158006.14	ENST00000476611.1	nonspecific	0.375861	noncoding	LR+SR	99.2425	0.31181	100	4	1706	238	1468	13.9508	86.0492
HPSCSR.2128.9	chr1:26021775-26036464:+	7	variant	EXTL1	EXTL1-201	ENSG00000158008.10	ENST00000374280.4	nonspecific	0.252372	coding	SR	3.50972	0.011027	100	60	14690	6132	8558	41.7427	58.2573
HPSCLR.14788.3	chr1:26030350-26036447:+	1	variant	EXTL1	EXTL1-202	ENSG00000158008.10	ENST00000470037.1	nonspecific	0.537497	noncoding	LR	37.1707	0.116787	100	6	6098	6098	0	100	0
HPSCSR.2139.1	chr1:26037252-26046118:-	8	matching	SLC30A2	SLC30A2-201	ENSG00000158014.15	ENST00000374276.4	enriched	0.757161	coding	SR	40.4691	0.12715	100	143	8867	3249	5618	36.6415	63.3585
HPSCSR.2133.3	chr1:26111837-26125530:+	3	matching	PDIK1L	PDIK1L-201	ENSG00000175087.10	ENST00000374269.2	nonspecific	-0.503255	coding	SR	247.711	0.778284	99.0761	204	13694	4075	9619	29.7576	70.2424
HPSCSR.2133.2	chr1:26111165-26125530:+	3	matching	PDIK1L	PDIK1L-204	ENSG00000175087.10	ENST00000619836.4	nonspecific	-0.478142	coding	SR	26.3365	0.082747	100	109	14366	4252	10114	29.5977	70.4023
HPSCLR.14789.1	chr1:26122972-26125533:+	1	variant	PDIK1L	PDIK1L-201	ENSG00000175087.10	ENST00000374269.2	nonspecific	-0.0850253	noncoding	LR	32.8047	0.103069	62.2903	3	2562	2562	0	100	0
HPSCSR.2134.1	chr1:26157697-26163962:+	3	variant	FAM110D	FAM110D-201	ENSG00000197245.6	ENST00000374268.5	enriched	0.853229	coding	SR	103.521	0.325251	88.353	4	6266	3855	2411	61.5225	38.4775
HPSCSR.2134.2	chr1:26159079-26163962:+	2	matching	FAM110D	FAM110D-201	ENSG00000197245.6	ENST00000374268.5	nonspecific	0.490706	coding	SR	40.1553	0.126164	100	17	4884	2799	2085	57.3096	42.6904
HPSCSR.2136.1	chr1:26169908-26170873:+	3	matching	ZNF593	ZNF593-202	ENSG00000142684.9	ENST00000374266.7	nonspecific	0.473777	coding	LR+SR	14502.1	45.5643	100	1912	966	638	328	66.0455	33.9545
HPSCSR.2136.2	chr1:26169942-26170873:+	2	matching	ZNF593	ZNF593-201	ENSG00000142684.9	ENST00000270812.6	nonspecific	0.611876	coding	LR+SR	1897.42	5.9615	100	1930	932	698	234	74.8927	25.1073
HPSCSR.2140.4	chr1:26169516-26171821:-	3	matching	AL391650.1	AL391650.1-201	ENSG00000236782.7	ENST00000448923.2	nonspecific	0.376644	coding	SR	379.007	1.1908	100	13	2306	1468	838	63.66	36.34
HPSCSR.2140.10	chr1:26184618-26185017:-	2	novel	NA	NA	NA	NA	enriched	0.943826	noncoding	SR	270.79	0.850797	0	49	400	346	54	86.5	13.5
HPSCLR.14788.5	chr1:26177509-26189884:+	21	matching	CNKSR1	CNKSR1-202	ENSG00000142675.18	ENST00000374253.9	nonspecific	0.590279	coding	LR	78.1299	0.245476	100	198	12376	2538	9838	20.5074	79.4926
HPSCSR.2133.6	chr1:26180168-26189846:+	20	matching	CNKSR1	CNKSR1-214	ENSG00000142675.18	ENST00000531191.5	enriched	1.01915	coding	LR+SR	2291.56	7.19986	100	6	9679	2673	7006	27.6165	72.3835
HPSCSR.2133.7	chr1:26177512-26188301:+	17	variant	CNKSR1	CNKSR1-207	ENSG00000142675.18	ENST00000482227.5	enriched	0.998664	coding	SR	152.065	0.477773	61.9465	198	10790	1558	9232	14.4393	85.5607
HPSCSR.2133.8	chr1:26177512-26188301:+	16	variant	CNKSR1	CNKSR1-207	ENSG00000142675.18	ENST00000482227.5	enriched	1.20236	coding	SR	515.536	1.61976	61.9465	198	10790	3539	7251	32.7989	67.2011
HPSCSR.2133.9	chr1:26177512-26185041:+	13	matching	CNKSR1	CNKSR1-210	ENSG00000142675.18	ENST00000525687.5	enriched	1.13272	coding	SR	67.7654	0.212912	100	198	7530	1200	6330	15.9363	84.0637
HPSCSR.2133.12	chr1:26177484-26183795:+	9	matching	CNKSR1	CNKSR1-206	ENSG00000142675.18	ENST00000481077.6	enriched	1.08161	coding	LR+SR	155.779	0.489442	100	199	6312	865	5447	13.7041	86.2959
HPSCSR.2133.13	chr1:26177484-26183795:+	9	variant	CNKSR1	CNKSR1-206	ENSG00000142675.18	ENST00000481077.6	enriched	0.744067	coding	LR+SR	22.5755	0.07093	100	199	6312	905	5407	14.3378	85.6622
HPSCSR.2133.14	chr1:26182005-26184195:+	7	matching	CNKSR1	CNKSR1-213	ENSG00000142675.18	ENST00000531150.5	enriched	0.974823	coding	SR	93.7956	0.294697	100	9	2191	581	1610	26.5176	73.4824
HPSCSR.2133.15	chr1:26181587-26183256:+	4	matching	CNKSR1	CNKSR1-209	ENSG00000142675.18	ENST00000524529.6	enriched	1.25824	noncoding	LR+SR	245.204	0.770406	100	0	1670	562	1108	33.6527	66.3473
HPSCSR.2133.16	chr1:26187293-26188853:+	4	matching	CNKSR1	CNKSR1-208	ENSG00000142675.18	ENST00000484874.2	enriched	1.13039	noncoding	SR	200.809	0.630922	100	2	1561	642	919	41.1275	58.8725
HPSCSR.2133.18	chr1:26177503-26181083:+	3	matching	CNKSR1	CNKSR1-203	ENSG00000142675.18	ENST00000465415.1	enriched	1.00155	coding	LR+SR	350.105	1.09999	100	198	3581	624	2957	17.4253	82.5747
HPSCSR.2133.22	chr1:26190561-26202968:+	8	variant	CATSPER4	CATSPER4-202	ENSG00000188782.8	ENST00000456354.6	enriched	6.57872	coding	SR	65.8768	0.206979	100	9	12408	2397	10011	19.3182	80.6818
HPSCSR.2133.25	chr1:26225320-26229840:+	4	matching	AL355877.1	AL355877.1-204	ENSG00000236155.6	ENST00000451482.1	enriched	1.27629	coding	SR	211.901	0.665771	100	56	4521	1078	3443	23.8443	76.1557
HPSCSR.2133.26	chr1:26225511-26229840:+	3	variant	AL355877.1	AL355877.1-204	ENSG00000236155.6	ENST00000451482.1	enriched	2.19286	coding	SR	768.649	2.41502	68.1818	90	4330	735	3595	16.9746	83.0254
HPSCSR.2141.1	chr1:26187480-26189672:-	3	novel	NA	NA	NA	NA	nonspecific	0.646141	noncoding	SR	65.5592	0.205981	0	15	2193	575	1618	26.2198	73.7802
HPSCSR.2133.28	chr1:26234200-26278796:+	14	matching	CEP85	CEP85-202	ENSG00000130695.15	ENST00000451429.7	enriched	0.865315	coding	LR+SR	3830.31	12.0345	100	819	44597	3922	40675	8.79431	91.2057
HPSCSR.2133.27	chr1:26234202-26278808:+	14	matching	CEP85	CEP85-201	ENSG00000130695.15	ENST00000252992.8	nonspecific	0.514224	coding	LR+SR	1846.28	5.80084	100	819	44607	3935	40672	8.82149	91.1785
HPSCSR.2133.30	chr1:26257673-26278807:+	10	matching	CEP85	CEP85-203	ENSG00000130695.15	ENST00000453146.1	enriched	0.790952	coding	LR+SR	9.76164	0.03067	100	14	21135	2821	18314	13.3475	86.6525
HPSCSR.2133.32	chr1:26271465-26276760:+	3	matching	CEP85	CEP85-207	ENSG00000130695.15	ENST00000491670.1	enriched	0.843623	coding	LR+SR	1385.57	4.35333	100	2	5296	941	4355	17.7681	82.2319
HPSCSR.2133.33	chr1:26271028-26272393:+	2	matching	CEP85	CEP85-204	ENSG00000130695.15	ENST00000468163.1	enriched	0.699123	noncoding	LR+SR	564.012	1.77207	100	5	1366	453	913	33.1625	66.8375
HPSCSR.2122.68	chr1:26263041-26263398:-	1	matching	AL355877.2	AL355877.2-201	ENSG00000270733.1	ENST00000603670.1	nonspecific	0.261641	noncoding	LR+SR	220.744	0.693557	100	19	358	358	0	100	0
HPSCSR.2133.34	chr1:26280086-26281522:+	3	matching	SH3BGRL3	SH3BGRL3-201	ENSG00000142669.15	ENST00000270792.10	nonspecific	-0.316852	coding	LR+SR	52757.8	165.76	100	6366	1437	751	686	52.2617	47.7383
HPSCSR.2133.35	chr1:26280122-26281450:+	2	matching	SH3BGRL3	SH3BGRL3-202	ENSG00000142669.15	ENST00000319041.6	nonspecific	-0.358004	coding	LR+SR	17375.6	54.5924	100	6348	1329	768	561	57.7878	42.2122
HPSCSR.2122.46	chr1:26282284-26306645:-	16	matching	UBXN11	UBXN11-205	ENSG00000158062.20	ENST00000374221.7	depleted	-1.18606	coding	SR	75.1025	0.235965	100	411	24362	1792	22570	7.35572	92.6443
HPSCSR.2122.47	chr1:26282284-26306632:-	14	matching	UBXN11	UBXN11-202	ENSG00000158062.20	ENST00000357089.8	nonspecific	-0.612591	coding	SR	58.4984	0.183796	100	412	24349	1555	22794	6.3863	93.6137
HPSCSR.2122.52	chr1:26281328-26306636:-	11	matching	UBXN11	UBXN11-201	ENSG00000158062.20	ENST00000314675.11	depleted	-1.60742	coding	SR	306.779	0.96387	100	411	25309	2254	23055	8.90592	91.0941
HPSCSR.2122.53	chr1:26282305-26298026:-	10	matching	UBXN11	UBXN11-216	ENSG00000158062.20	ENST00000496466.1	depleted	-0.7043	coding	SR	1164	3.65716	100	6	15722	2339	13383	14.8772	85.1228
HPSCSR.2122.54	chr1:26282284-26306633:-	10	matching	UBXN11	UBXN11-215	ENSG00000158062.20	ENST00000494942.5	depleted	-0.963488	coding	SR	131.769	0.414006	100	411	24350	2325	22025	9.54825	90.4517
HPSCSR.2122.60	chr1:26285943-26303016:-	7	matching	UBXN11	UBXN11-210	ENSG00000158062.20	ENST00000442942.6	nonspecific	-0.18247	coding	SR	325.206	1.02176	100	5	17074	688	16386	4.02952	95.9705
HPSCSR.2133.67	chr1:26317958-26320523:+	2	matching	CD52	CD52-201	ENSG00000169442.9	ENST00000374213.3	nonspecific	0.102801	coding	SR	1227.42	3.85642	100	254	2566	467	2099	18.1995	81.8005
HPSCSR.2133.69	chr1:26317958-26318994:+	2	matching	CD52	CD52-203	ENSG00000169442.9	ENST00000492808.5	nonspecific	-0.327739	coding	SR	130.305	0.409406	100	254	1037	581	456	56.027	43.973
HPSCSR.2133.74	chr1:26324307-26324793:+	1	novel	NA	NA	NA	NA	enriched	0.739563	noncoding	SR	199.139	0.625674	0	6	487	487	0	100	0
HPSCSR.2133.73	chr1:26326688-26327033:+	1	matching	AL451139.1	AL451139.1-201	ENSG00000225854.2	ENST00000434718.2	enriched	0.752035	noncoding	SR	132.064	0.414931	100	6	346	346	0	100	0
HPSCSR.2122.42	chr1:26321698-26360080:-	22	matching	CRYBG2	CRYBG2-206	ENSG00000176092.15	ENST00000475866.3	enriched	1.54906	coding	SR	255.41	0.802472	100	52	38383	6259	32124	16.3067	83.6933
HPSCSR.2122.50	chr1:26321963-26338439:-	13	variant	CRYBG2	CRYBG2-201	ENSG00000176092.15	ENST00000308182.9	enriched	1.85937	coding	SR	1204.36	3.78399	30.6768	2	16477	1844	14633	11.1914	88.8086
HPSCSR.2122.56	chr1:26331594-26339346:-	9	matching	CRYBG2	CRYBG2-205	ENSG00000176092.15	ENST00000429942.2	enriched	1.63066	coding	SR	120.155	0.377514	100	7	7753	886	6867	11.4278	88.5722
HPSCLR.14795.1	chr1:26321698-26336476:-	7	variant	CRYBG2	CRYBG2-201	ENSG00000176092.15	ENST00000308182.9	enriched	3.03272	coding	LR	938.186	2.94769	17.9981	106	14779	1211	13568	8.19406	91.8059
HPSCSR.2122.64	chr1:26321877-26324981:-	4	matching	CRYBG2	CRYBG2-204	ENSG00000176092.15	ENST00000374211.5	enriched	0.705318	coding	SR	1055.77	3.31713	100	4	3105	691	2414	22.2544	77.7456
HPSCSR.2122.65	chr1:26321963-26325120:-	4	matching	CRYBG2	CRYBG2-203	ENSG00000176092.15	ENST00000374208.1	enriched	1.04859	coding	SR	493.841	1.5516	100	4	3158	469	2689	14.8512	85.1488
HPSCSR.2122.66	chr1:26328609-26336383:-	4	matching	CRYBG2	CRYBG2-207	ENSG00000176092.15	ENST00000520372.5	enriched	1.36823	coding	LR+SR	54.5212	0.1713	100	85	7775	554	7221	7.1254	92.8746
HPSCSR.2147.1	chr1:26344810-26345271:+	3	novel	NA	NA	NA	NA	enriched	1.41749	coding	SR	143.953	0.452286	0	2	462	309	153	66.8831	33.1169
HPSCSR.2133.36	chr1:26432282-26471294:+	9	variant	DHDDS	DHDDS-209	ENSG00000117682.17	ENST00000434391.6	nonspecific	0.0530868	coding	LR+SR	4089.98	12.8503	100	819	39013	3341	35672	8.56381	91.4362
HPSCLR.14799.2	chr1:26432321-26471306:+	9	matching	DHDDS	DHDDS-201	ENSG00000117682.17	ENST00000236342.12	nonspecific	0.533564	coding	LR	522.222	1.64077	100	855	38986	3288	35698	8.4338	91.5662
HPSCSR.2133.37	chr1:26432355-26471294:+	9	matching	DHDDS	DHDDS-202	ENSG00000117682.17	ENST00000360009.6	nonspecific	0.194574	coding	LR+SR	405.691	1.27464	100	837	38940	3245	35695	8.33333	91.6667
HPSCLR.14799.3	chr1:26432368-26471294:+	9	variant	DHDDS	DHDDS-202	ENSG00000117682.17	ENST00000360009.6	nonspecific	0.0408255	coding	LR	96.8722	0.304363	99.5994	833	38927	3374	35553	8.66751	91.3325
HPSCSR.2133.39	chr1:26432339-26469373:+	8	matching	DHDDS	DHDDS-216	ENSG00000117682.17	ENST00000525682.6	nonspecific	-0.212898	coding	LR+SR	770.792	2.42175	100	851	37035	1235	35800	3.33468	96.6653
HPSCSR.2133.41	chr1:26410817-26442805:+	7	variant	LIN28A	LIN28A-202	ENSG00000131914.11	ENST00000326279.11	enriched	3.62284	coding	SR	51285.4	161.134	100	24770	31989	6933	25056	21.6731	78.3269
HPSCSR.2133.47	chr1:26410817-26429719:+	5	matching	LIN28A	LIN28A-201	ENSG00000131914.11	ENST00000254231.4	enriched	2.65045	coding	LR+SR	158334	497.469	100	24770	18903	3458	15445	18.2934	81.7066
HPSCSR.2133.49	chr1:26432386-26446432:+	5	matching	DHDDS	DHDDS-218	ENSG00000117682.17	ENST00000526278.5	nonspecific	-0.283	coding	SR	39.3336	0.123582	100	831	14047	548	13499	3.90119	96.0988
HPSCSR.2133.54	chr1:26432367-26446384:+	5	variant	DHDDS	DHDDS-223	ENSG00000117682.17	ENST00000531312.5	nonspecific	-0.0830472	coding	LR+SR	5.22686	0.016422	100	833	14018	599	13419	4.27308	95.7269
HPSCSR.2133.60	chr1:26432329-26443080:+	4	matching	DHDDS	DHDDS-204	ENSG00000117682.17	ENST00000374186.7	nonspecific	-0.582876	coding	SR	68.1	0.213963	100	856	10752	656	10096	6.10119	93.8988
HPSCSR.2133.62	chr1:26432371-26442889:+	4	matching	DHDDS	DHDDS-220	ENSG00000117682.17	ENST00000528557.5	nonspecific	0.119677	coding	SR	63.9263	0.20085	100	833	10519	516	10003	4.90541	95.0946
HPSCSR.2133.63	chr1:26432778-26446396:+	4	matching	DHDDS	DHDDS-214	ENSG00000117682.17	ENST00000525410.1	nonspecific	-0.303307	coding	SR	40.4684	0.127148	100	7	13619	595	13024	4.3689	95.6311
HPSCSR.2133.59	chr1:26432371-26442805:+	4	matching	DHDDS	DHDDS-215	ENSG00000117682.17	ENST00000525546.5	depleted	-1.30557	coding	SR	25.9962	0.081677	100	833	10435	581	9854	5.5678	94.4322
HPSCSR.2133.66	chr1:26432345-26438734:+	3	matching	DHDDS	DHDDS-211	ENSG00000117682.17	ENST00000487944.5	nonspecific	0.12796	coding	LR+SR	466.463	1.46558	100	844	6390	717	5673	11.2207	88.7793
HPSCSR.2133.65	chr1:26432726-26442889:+	3	matching	DHDDS	DHDDS-224	ENSG00000117682.17	ENST00000531955.5	nonspecific	-0.251153	coding	LR+SR	203.864	0.640522	100	4	10164	559	9605	5.4998	94.5002
HPSCSR.2133.70	chr1:26432323-26433133:+	2	matching	DHDDS	DHDDS-219	ENSG00000117682.17	ENST00000527611.1	nonspecific	-0.0944418	noncoding	LR+SR	102.6	0.322358	100	855	811	297	514	36.6215	63.3785
HPSCSR.2133.43	chr1:26472440-26476642:+	6	matching	HMGN2	HMGN2-201	ENSG00000198830.11	ENST00000361427.6	nonspecific	0.636423	coding	LR+SR	62454	196.224	100	4162	4203	1940	2263	46.1575	53.8425
HPSCSR.2133.48	chr1:26473206-26475565:+	5	matching	HMGN2	HMGN2-205	ENSG00000198830.11	ENST00000466194.1	nonspecific	0.267079	noncoding	LR+SR	1074.16	3.3749	100	155	2360	952	1408	40.339	59.661
HPSCSR.2133.51	chr1:26472477-26475432:+	5	matching	HMGN2	HMGN2-202	ENSG00000198830.11	ENST00000460563.5	nonspecific	0.60048	noncoding	LR+SR	627.836	1.9726	100	4263	2956	1045	1911	35.3518	64.6482
HPSCSR.2133.50	chr1:26472506-26475158:+	5	matching	HMGN2	HMGN2-204	ENSG00000198830.11	ENST00000464888.5	nonspecific	0.380336	noncoding	LR+SR	228.94	0.719308	100	4482	2653	565	2088	21.2966	78.7034
HPSCSR.2133.57	chr1:26472463-26475228:+	4	matching	HMGN2	HMGN2-208	ENSG00000198830.11	ENST00000479815.5	nonspecific	0.0460646	noncoding	LR+SR	229.857	0.722187	100	4230	2766	1030	1736	37.2379	62.7621
HPSCSR.2133.68	chr1:26473429-26475360:+	2	matching	HMGN2	HMGN2-209	ENSG00000198830.11	ENST00000493418.1	nonspecific	0.51055	noncoding	LR+SR	1767.81	5.55429	100	19	1932	1496	436	77.4327	22.5673
HPSCSR.2133.75	chr1:26529761-26575025:+	22	matching	RPS6KA1	RPS6KA1-204	ENSG00000117676.14	ENST00000374168.7	nonspecific	0.606879	coding	LR+SR	2699.71	8.48222	100	1045	45265	3192	42073	7.05181	92.9482
HPSCSR.2133.76	chr1:26529761-26575025:+	22	matching	RPS6KA1	RPS6KA1-204	ENSG00000117676.14	ENST00000374168.7	nonspecific	0.256105	coding	LR+SR	1209.56	3.8003	100	1045	45265	3192	42073	7.05181	92.9482
HPSCSR.2133.80	chr1:26543162-26572233:+	18	matching	RPS6KA1	RPS6KA1-219	ENSG00000117676.14	ENST00000531113.5	nonspecific	-0.12249	coding	SR	156.388	0.491356	100	8	29072	2089	26983	7.18561	92.8144
HPSCSR.2133.87	chr1:26529775-26551503:+	5	matching	RPS6KA1	RPS6KA1-209	ENSG00000117676.14	ENST00000524436.5	nonspecific	0.493614	coding	LR+SR	50.1479	0.15756	100	1059	21729	560	21169	2.5772	97.4228
HPSCSR.2133.84	chr1:26555199-26557036:+	5	matching	RPS6KA1	RPS6KA1-208	ENSG00000117676.14	ENST00000488985.1	nonspecific	-0.256906	coding	SR	32.929	0.10346	100	3	1838	304	1534	16.5397	83.4603
HPSCSR.2133.83	chr1:26547243-26554447:+	5	matching	RPS6KA1	RPS6KA1-214	ENSG00000117676.14	ENST00000527264.5	nonspecific	0.131557	coding	LR+SR	18.7113	0.058789	100	10	7205	530	6675	7.356	92.644
HPSCSR.2133.90	chr1:26551446-26554135:+	3	matching	RPS6KA1	RPS6KA1-207	ENSG00000117676.14	ENST00000474934.1	nonspecific	-0.113207	coding	LR+SR	34.117	0.107192	100	29	2690	857	1833	31.8587	68.1413
HPSCSR.2133.92	chr1:26546900-26547590:+	2	matching	RPS6KA1	RPS6KA1-211	ENSG00000117676.14	ENST00000525582.1	nonspecific	-0.00342512	coding	LR+SR	222.128	0.697906	100	4	691	486	205	70.3329	29.6671
HPSCSR.2133.91	chr1:26571229-26572021:+	2	matching	RPS6KA1	RPS6KA1-217	ENSG00000117676.14	ENST00000530305.1	nonspecific	0.0641901	noncoding	LR+SR	79.4795	0.249717	100	25	793	555	238	69.9874	30.0126
HPSCSR.2122.75	chr1:26390146-26516402:-	3	novel	AL513365.2	AL513365.2-202	ENSG00000225891.2	ENST00000656565.1	nonspecific	-0.603144	noncoding	SR	75.8599	0.238344	0	0	126257	1823	124434	1.44388	98.5561
HPSCSR.2122.77	chr1:26462756-26469841:-	2	variant	AL513365.2	AL513365.2-202	ENSG00000225891.2	ENST00000656565.1	depleted	-0.838185	noncoding	SR	114.865	0.360894	100	9	7086	5600	1486	79.0291	20.9709
HPSCSR.2122.81	chr1:26454653-26455187:-	1	matching	AL513365.1	AL513365.1-201	ENSG00000223583.1	ENST00000446498.1	nonspecific	-0.614109	coding	SR	141.147	0.443471	100	115	535	535	0	100	0
HPSCLR.14800.1	chr1:26435467-26437773:-	1	novel	NA	NA	NA	NA	nonspecific	-0.603875	noncoding	LR	60.6065	0.19042	0	3	2307	2307	0	100	0
HPSCLR.14803.1	chr1:26696015-26782104:+	20	matching	ARID1A	ARID1A-201	ENSG00000117713.20	ENST00000324856.13	nonspecific	0.353475	coding	LR	1671.74	5.25244	100	1020	86090	8595	77495	9.98374	90.0163
HPSCSR.2133.105	chr1:26728912-26780756:+	19	matching	ARID1A	ARID1A-202	ENSG00000117713.20	ENST00000374152.7	nonspecific	0.477374	coding	LR+SR	10020.9	31.4848	100	10	51845	6460	45385	12.4602	87.5398
HPSCSR.2133.104	chr1:26728912-26782102:+	19	matching	ARID1A	ARID1A-202	ENSG00000117713.20	ENST00000374152.7	nonspecific	0.411498	coding	LR+SR	7742.42	24.3259	100	10	53191	7806	45385	14.6754	85.3246
HPSCLR.14803.4	chr1:26729657-26747684:+	5	variant	ARID1A	ARID1A-209	ENSG00000117713.20	ENST00000615191.4	depleted	-0.7529	coding	LR	162.543	0.510693	20.4259	60	18028	13741	4287	76.2203	23.7797
HPSCSR.2133.108	chr1:26774870-26780983:+	4	matching	ARID1A	ARID1A-208	ENSG00000117713.20	ENST00000532781.1	nonspecific	0.172587	coding	SR	1356.94	4.26338	100	19	6114	2583	3531	42.2473	57.7527
HPSCSR.2133.109	chr1:26772963-26774962:+	4	matching	ARID1A	ARID1A-210	ENSG00000117713.20	ENST00000636072.1	nonspecific	0.255434	coding	SR	100.838	0.316822	100	9	2000	1128	872	56.4	43.6
HPSCSR.2133.110	chr1:26766270-26771191:+	3	matching	ARID1A	ARID1A-203	ENSG00000117713.20	ENST00000430291.2	nonspecific	0.329034	coding	LR+SR	184.001	0.578114	100	10	4922	580	4342	11.7838	88.2162
HPSCLR.14803.6	chr1:26708303-26720249:+	2	novel	ARID1A	ARID1A-216	ENSG00000117713.20	ENST00000637465.1	depleted	-0.92855	noncoding	LR	260.643	0.818915	0	11	11947	11461	486	95.932	4.06797
HPSCLR.14804.1	chr1:26751806-26758619:+	2	variant	ARID1A	ARID1A-215	ENSG00000117713.20	ENST00000636958.1	depleted	-0.784946	noncoding	LR	86.2537	0.271001	20.8934	3	6814	4163	2651	61.0948	38.9052
HPSCSR.2133.111	chr1:26778099-26781144:+	1	matching	ARID1A	ARID1A-217	ENSG00000117713.20	ENST00000637788.1	nonspecific	0.470383	coding	LR+SR	1142.42	3.58936	100	10	3046	3046	0	100	0
HPSCSR.2133.112	chr1:26769174-26772623:+	1	matching	ARID1A	ARID1A-211	ENSG00000117713.20	ENST00000636110.1	nonspecific	-0.171092	coding	LR+SR	247.856	0.77874	100	2	3450	3450	0	100	0
HPSCLR.14805.1	chr1:26764265-26765864:+	1	variant	ARID1A	ARID1A-213	ENSG00000117713.20	ENST00000636422.1	nonspecific	-0.487886	noncoding	LR	176.088	0.553252	98.9426	4	1600	1600	0	100	0
HPSCSR.2133.115	chr1:26787964-26797807:+	5	matching	PIGV	PIGV-206	ENSG00000060642.10	ENST00000472757.5	nonspecific	-0.539908	coding	SR	99.7709	0.31347	100	167	9844	932	8912	9.4677	90.5323
HPSCSR.2133.116	chr1:26788195-26798393:+	4	matching	PIGV	PIGV-202	ENSG00000060642.10	ENST00000374145.5	nonspecific	0.518141	coding	LR+SR	753.2	2.36648	100	102	10199	2713	7486	26.6006	73.3994
HPSCSR.2133.117	chr1:26787995-26798398:+	4	matching	PIGV	PIGV-201	ENSG00000060642.10	ENST00000078527.8	nonspecific	0.0271646	coding	LR+SR	69.8608	0.219496	100	142	10404	2367	8037	22.7509	77.2491
HPSCSR.2133.121	chr1:26788195-26798393:+	3	variant	PIGV	PIGV-201	ENSG00000060642.10	ENST00000078527.8	nonspecific	0.189218	coding	SR	995.52	3.12783	91.3392	102	10199	4490	5709	44.0239	55.9761
HPSCSR.2133.120	chr1:26788098-26794396:+	3	matching	PIGV	PIGV-204	ENSG00000060642.10	ENST00000431541.5	nonspecific	-0.113514	coding	SR	134.857	0.423707	100	106	6299	716	5583	11.3669	88.6331
HPSCSR.2133.118	chr1:26787472-26794250:+	3	matching	PIGV	PIGV-203	ENSG00000060642.10	ENST00000430292.5	depleted	-1.01739	coding	LR+SR	92.7357	0.291367	100	9	6779	608	6171	8.96887	91.0311
HPSCSR.2133.119	chr1:26788928-26794581:+	3	matching	PIGV	PIGV-205	ENSG00000060642.10	ENST00000455364.1	nonspecific	0.161369	coding	SR	40.8338	0.128296	100	5	5654	707	4947	12.5044	87.4956
HPSCSR.2133.122	chr1:26802917-26804863:+	1	novel	NA	NA	NA	NA	nonspecific	-0.304077	noncoding	SR	28.4913	0.089517	0	2	1947	1947	0	100	0
HPSCSR.2122.84	chr1:26775957-26781026:-	2	novel	NA	NA	NA	NA	nonspecific	0.0488273	noncoding	SR	329.161	1.03419	0	20	5070	667	4403	13.1558	86.8442
HPSCSR.2133.127	chr1:26826688-26857604:+	8	matching	ZDHHC18	ZDHHC18-202	ENSG00000204160.12	ENST00000374142.9	nonspecific	0.316215	coding	LR+SR	5553.49	17.4485	100	1343	30917	5045	25872	16.3179	83.6821
HPSCSR.2133.141	chr1:26851129-26853211:+	2	matching	ZDHHC18	ZDHHC18-203	ENSG00000204160.12	ENST00000478902.1	nonspecific	-0.0638179	coding	LR+SR	406.16	1.27612	100	4	2083	562	1521	26.9803	73.0197
HPSCSR.2122.98	chr1:26851231-26865180:-	2	novel	NA	NA	NA	NA	nonspecific	-0.175247	noncoding	SR	152.094	0.477865	0	901	13950	1605	12345	11.5054	88.4946
HPSCSR.2122.85	chr1:26886042-26900467:-	9	variant	GPATCH3	GPATCH3-201	ENSG00000198746.13	ENST00000361720.10	nonspecific	-0.223125	coding	SR	124.782	0.392052	100	405	14426	4818	9608	33.398	66.602
HPSCSR.2122.86	chr1:26890488-26900467:-	7	matching	GPATCH3	GPATCH3-201	ENSG00000198746.13	ENST00000361720.10	nonspecific	0.580155	coding	LR+SR	5607.18	17.6172	100	405	9980	2125	7855	21.2926	78.7074
HPSCSR.2122.87	chr1:26876132-26890283:-	5	matching	GPN2	GPN2-202	ENSG00000142751.15	ENST00000374135.9	nonspecific	0.203155	coding	LR+SR	2981.88	9.36879	100	805	14152	4665	9487	32.9635	67.0365
HPSCSR.2122.92	chr1:26879501-26886341:-	3	matching	GPN2	GPN2-205	ENSG00000142751.15	ENST00000477418.2	nonspecific	-0.443163	coding	LR+SR	1132.61	3.55855	100	20	6841	749	6092	10.9487	89.0513
HPSCSR.2122.93	chr1:26891057-26892892:-	3	matching	GPATCH3	GPATCH3-203	ENSG00000198746.13	ENST00000450844.1	nonspecific	0.313799	coding	LR+SR	261.052	0.820201	100	8	1836	521	1315	28.3769	71.6231
HPSCSR.2133.147	chr1:26863149-26864456:+	1	matching	SFN	SFN-201	ENSG00000175793.12	ENST00000339276.6	nonspecific	0.636371	coding	LR+SR	2703.91	8.49543	100	137	1308	1308	0	100	0
HPSCLR.14813.1	chr1:26921760-26925538:-	2	novel	NA	NA	NA	NA	nonspecific	0.00877662	noncoding	LR	807.202	2.53615	0	4	3779	3041	738	80.471	19.529
HPSCSR.2133.125	chr1:26921743-26946871:+	9	matching	NUDC	NUDC-201	ENSG00000090273.14	ENST00000321265.10	enriched	0.915299	coding	LR+SR	55776.3	175.244	100	7924	25129	1792	23337	7.1312	92.8688
HPSCSR.2133.136	chr1:26922142-26942776:+	5	matching	NUDC	NUDC-203	ENSG00000090273.14	ENST00000452707.1	enriched	1.25044	coding	SR	248.946	0.782164	100	42	20635	816	19819	3.95445	96.0456
HPSCSR.2133.143	chr1:26945135-26946184:+	2	matching	NUDC	NUDC-204	ENSG00000090273.14	ENST00000484772.1	enriched	0.692835	coding	LR+SR	1121.01	3.52209	100	3	1050	607	443	57.8095	42.1905
HPSCSR.2133.149	chr1:26980188-26980464:+	1	variant	RPL12P13	RPL12P13-201	ENSG00000172746.6	ENST00000310055.5	nonspecific	0.454388	noncoding	SR	246.275	0.773773	55.7344	186	277	277	0	100	0
HPSCSR.2122.88	chr1:26949562-26965367:-	5	variant	KDF1	KDF1-201	ENSG00000175707.9	ENST00000320567.6	enriched	1.31351	coding	SR	810.988	2.54804	100	0	15806	6856	8950	43.3759	56.6241
HPSCSR.2122.89	chr1:26949562-26960468:-	4	matching	KDF1	KDF1-201	ENSG00000175707.9	ENST00000320567.6	enriched	1.6639	coding	LR+SR	2586.39	8.12618	100	393	10907	1855	9052	17.0074	82.9926
HPSCSR.2122.91	chr1:26949562-26965367:-	4	variant	KDF1	KDF1-201	ENSG00000175707.9	ENST00000320567.6	enriched	0.710511	coding	SR	242.8	0.762855	96.8194	0	15806	6695	9111	42.3573	57.6427
HPSCSR.2122.100	chr1:26985897-26986340:-	1	matching	OSTCP2	OSTCP2-201	ENSG00000225294.1	ENST00000437956.1	nonspecific	0.339627	coding	LR+SR	39.3572	0.123656	100	5	444	444	0	100	0
HPSCSR.2133.140	chr1:26993692-27000886:+	2	matching	TRNP1	TRNP1-201	ENSG00000253368.4	ENST00000522111.3	enriched	0.888347	coding	SR	10567.1	33.2009	100	453	7195	1961	5234	27.255	72.745
HPSCSR.2133.142	chr1:26994319-27000109:+	2	matching	TRNP1	TRNP1-202	ENSG00000253368.4	ENST00000531285.1	enriched	0.704315	coding	SR	856.646	2.6915	100	146	5791	575	5216	9.9292	90.0708
HPSCLR.14817.1	chr1:26994560-27002720:+	1	variant	TRNP1	TRNP1-202	ENSG00000253368.4	ENST00000531285.1	enriched	1.12519	noncoding	LR	1050.57	3.30078	58.087	84	8161	8161	0	100	0
HPSCSR.2133.144	chr1:27006962-27012973:+	2	novel	NA	NA	NA	NA	enriched	2.28328	noncoding	SR	837.807	2.63231	0	43	6012	5957	55	99.0852	0.914837
HPSCSR.2122.94	chr1:27005020-27012850:-	2	matching	TENT5B	TENT5B-201	ENSG00000158246.8	ENST00000289166.6	enriched	1.86251	coding	LR+SR	38893.2	122.199	100	3162	7831	2382	5449	30.4176	69.5824
HPSCSR.2122.106	chr1:27098809-27155125:-	12	matching	SLC9A1	SLC9A1-201	ENSG00000090020.11	ENST00000263980.8	nonspecific	0.354605	coding	LR+SR	2839.38	8.92106	100	532	56317	4737	51580	8.41131	91.5887
HPSCSR.2122.107	chr1:27098815-27104022:-	7	matching	SLC9A1	SLC9A1-204	ENSG00000090020.11	ENST00000374089.5	nonspecific	0.102099	coding	LR+SR	122.837	0.385943	100	0	5208	3165	2043	60.7719	39.2281
HPSCSR.2122.108	chr1:27100345-27102795:-	6	matching	SLC9A1	SLC9A1-205	ENSG00000090020.11	ENST00000447808.1	nonspecific	0.265734	coding	LR+SR	65.163	0.204736	100	8	2451	887	1564	36.1893	63.8107
HPSCSR.2122.109	chr1:27105451-27154598:-	5	matching	SLC9A1	SLC9A1-203	ENSG00000090020.11	ENST00000374086.3	nonspecific	0.13859	coding	LR+SR	532.477	1.67299	100	23	49148	2183	46965	4.44169	95.5583
HPSCSR.2122.112	chr1:27098816-27099682:-	2	matching	SLC9A1	SLC9A1-206	ENSG00000090020.11	ENST00000490329.1	nonspecific	0.556779	noncoding	SR	227.186	0.713795	100	10	867	660	207	76.1246	23.8754
HPSCSR.2173.1	chr1:27206930-27207796:+	1	matching	NPM1P39	NPM1P39-201	ENSG00000225159.1	ENST00000449818.1	enriched	1.90923	coding	SR	46513.5	146.141	100	68	867	867	0	100	0
HPSCSR.2176.1	chr1:27208456-27208704:+	1	novel	NA	NA	NA	NA	nonspecific	0.60289	noncoding	SR	2270.14	7.13257	0	4	249	249	0	100	0
HPSCSR.2169.1	chr1:27200834-27201473:-	1	matching	CHCHD3P3	CHCHD3P3-201	ENSG00000214973.3	ENST00000446783.1	enriched	1.55903	coding	LR+SR	6194.43	19.4623	100	35	640	640	0	100	0
HPSCSR.2133.157	chr1:27234632-27308636:+	16	matching	WDTC1	WDTC1-201	ENSG00000142784.16	ENST00000319394.8	nonspecific	-0.296504	coding	LR+SR	94.7018	0.297544	100	470	74005	4706	69299	6.35903	93.641
HPSCSR.2133.156	chr1:27234632-27308636:+	16	matching	WDTC1	WDTC1-201	ENSG00000142784.16	ENST00000319394.8	nonspecific	-0.165791	coding	LR+SR	61.9111	0.194518	100	470	74005	4706	69299	6.35903	93.641
HPSCSR.2133.162	chr1:27234668-27308619:+	15	variant	WDTC1	WDTC1-202	ENSG00000142784.16	ENST00000361771.7	depleted	-0.718485	coding	SR	684.797	2.15157	100	497	73952	6702	67250	9.06264	90.9374
HPSCSR.2133.168	chr1:27287709-27308619:+	10	matching	WDTC1	WDTC1-205	ENSG00000142784.16	ENST00000491239.2	nonspecific	-0.0694031	coding	SR	3279	10.3023	100	13	20911	5149	15762	24.6234	75.3766
HPSCSR.2175.1	chr1:27321454-27321738:+	1	novel	NA	NA	NA	NA	enriched	1.11376	noncoding	SR	264.228	0.830179	0	0	285	285	0	100	0
HPSCSR.2133.169	chr1:27322254-27335648:+	8	matching	TMEM222	TMEM222-208	ENSG00000186501.14	ENST00000486082.5	nonspecific	-0.184725	coding	LR+SR	1026.31	3.22456	100	631	13395	994	12401	7.42068	92.5793
HPSCSR.2133.171	chr1:27322285-27335824:+	7	matching	TMEM222	TMEM222-207	ENSG00000186501.14	ENST00000478104.5	nonspecific	-0.215668	coding	LR+SR	600.791	1.88763	100	626	13540	986	12554	7.28213	92.7179
HPSCSR.2133.172	chr1:27322247-27336400:+	7	matching	TMEM222	TMEM222-202	ENSG00000186501.14	ENST00000464720.5	nonspecific	0.00134283	coding	LR+SR	413.708	1.29983	100	629	14154	1665	12489	11.7635	88.2365
HPSCSR.2133.175	chr1:27322160-27336400:+	6	matching	TMEM222	TMEM222-201	ENSG00000186501.14	ENST00000374076.8	nonspecific	0.116847	coding	LR+SR	1002.62	3.15015	100	299	14241	1599	12642	11.2281	88.7719
HPSCSR.2133.174	chr1:27322145-27336399:+	6	matching	TMEM222	TMEM222-211	ENSG00000186501.14	ENST00000611517.4	nonspecific	-0.447893	coding	LR+SR	494.801	1.55462	100	233	14255	1613	12642	11.3153	88.6847
HPSCSR.2133.178	chr1:27322281-27334896:+	5	matching	TMEM222	TMEM222-203	ENSG00000186501.14	ENST00000464813.5	nonspecific	0.462969	coding	LR+SR	149.1	0.468458	100	626	12616	1071	11545	8.48922	91.5108
HPSCSR.2133.179	chr1:27322254-27332559:+	4	matching	TMEM222	TMEM222-204	ENSG00000186501.14	ENST00000466759.5	nonspecific	-0.179917	coding	SR	96.4512	0.30304	100	631	10306	368	9938	3.57074	96.4293
HPSCSR.2133.181	chr1:27332346-27336399:+	3	matching	TMEM222	TMEM222-206	ENSG00000186501.14	ENST00000471456.1	nonspecific	0.248555	noncoding	LR+SR	4085	12.8347	100	5	4054	2861	1193	70.5723	29.4277
HPSCSR.2133.184	chr1:27333463-27336399:+	2	matching	TMEM222	TMEM222-205	ENSG00000186501.14	ENST00000470223.1	nonspecific	0.290708	noncoding	LR+SR	429.146	1.34834	100	3	2937	2841	96	96.7314	3.26864
HPSCSR.2133.186	chr1:27325329-27325796:+	1	matching	ACTG1P20	ACTG1P20-201	ENSG00000241547.1	ENST00000486001.1	nonspecific	0.0782204	coding	LR+SR	870.203	2.73409	100	27	468	468	0	100	0
HPSCSR.2122.110	chr1:27325793-27350879:-	3	novel	NA	NA	NA	NA	nonspecific	-0.0791126	noncoding	SR	430.766	1.35343	0	27	25087	4370	20717	17.4194	82.5806
HPSCSR.2122.117	chr1:27355184-27366961:-	29	matching	MAP3K6	MAP3K6-201	ENSG00000142733.17	ENST00000357582.3	nonspecific	-0.446302	coding	SR	201.894	0.63433	100	59	11778	4438	7340	37.6804	62.3196
HPSCSR.2122.120	chr1:27355208-27362729:-	20	matching	MAP3K6	MAP3K6-209	ENSG00000142733.17	ENST00000671291.1	nonspecific	0.0947951	coding	SR	773.497	2.43025	100	5	7522	3287	4235	43.6985	56.3015
HPSCSR.2122.121	chr1:27355356-27357167:-	5	matching	MAP3K6	MAP3K6-203	ENSG00000142733.17	ENST00000470890.1	nonspecific	-0.110972	coding	LR+SR	83.6733	0.262893	100	14	1812	956	856	52.7594	47.2406
HPSCSR.2122.123	chr1:27356590-27357808:-	3	variant	MAP3K6	MAP3K6-209	ENSG00000142733.17	ENST00000671291.1	depleted	-0.771272	coding	SR	259.842	0.816399	16.4588	28	1219	826	393	67.7605	32.2395
HPSCSR.2122.124	chr1:27356590-27357614:-	2	matching	MAP3K6	MAP3K6-204	ENSG00000142733.17	ENST00000476509.1	nonspecific	-0.25181	coding	LR+SR	103.119	0.32399	100	38	1025	740	285	72.1951	27.8049
HPSCSR.2133.160	chr1:27342022-27353932:+	15	matching	SYTL1	SYTL1-210	ENSG00000142765.18	ENST00000616558.5	nonspecific	-0.132095	coding	SR	72.6346	0.228211	100	132	11911	1936	9975	16.2539	83.7461
HPSCSR.2133.163	chr1:27344873-27353930:+	14	matching	SYTL1	SYTL1-208	ENSG00000142765.18	ENST00000543823.1	nonspecific	-0.112952	coding	SR	46.1169	0.144895	100	12	9058	2229	6829	24.6081	75.3919
HPSCSR.2133.165	chr1:27342057-27353930:+	13	matching	SYTL1	SYTL1-204	ENSG00000142765.18	ENST00000483926.5	nonspecific	-0.280269	coding	SR	96.601	0.303511	100	132	11874	2525	9349	21.2649	78.7351
HPSCSR.2133.166	chr1:27344873-27353901:+	12	variant	SYTL1	SYTL1-208	ENSG00000142765.18	ENST00000543823.1	nonspecific	0.0204308	coding	SR	48.6164	0.152748	91.476	12	9029	2347	6682	25.994	74.006
HPSCSR.2133.167	chr1:27342057-27353901:+	11	variant	SYTL1	SYTL1-211	ENSG00000142765.18	ENST00000618673.4	nonspecific	-0.0491184	coding	SR	627.335	1.97102	97.8388	132	11845	3707	8138	31.2959	68.7041
HPSCSR.2133.170	chr1:27347544-27353930:+	8	matching	SYTL1	SYTL1-206	ENSG00000142765.18	ENST00000490170.5	nonspecific	0.284976	noncoding	SR	222.503	0.699081	100	14	6387	2681	3706	41.9759	58.0241
HPSCSR.2133.177	chr1:27349747-27351579:+	5	matching	SYTL1	SYTL1-205	ENSG00000142765.18	ENST00000485269.1	nonspecific	0.0859546	coding	SR	14.3223	0.044999	100	36	1833	895	938	48.8271	51.1729
HPSCSR.2133.180	chr1:27351075-27353937:+	4	matching	SYTL1	SYTL1-209	ENSG00000142765.18	ENST00000615284.1	nonspecific	0.0924086	coding	SR	2.74837	0.008635	100	68	2863	793	2070	27.6982	72.3018
HPSCSR.2133.183	chr1:27351075-27353901:+	3	variant	SYTL1	SYTL1-209	ENSG00000142765.18	ENST00000615284.1	enriched	0.763354	coding	SR	1561.73	4.90679	95.4603	68	2827	876	1951	30.9869	69.0131
HPSCSR.2133.185	chr1:27351472-27353930:+	2	matching	SYTL1	SYTL1-203	ENSG00000142765.18	ENST00000475199.1	nonspecific	0.479912	noncoding	SR	371.102	1.16596	100	74	2459	2235	224	90.8906	9.10939
HPSCLR.14828.1	chr1:27340521-27345055:+	1	variant	SYTL1	SYTL1-202	ENSG00000142765.18	ENST00000473280.1	nonspecific	0.0495133	noncoding	LR	191.876	0.602855	14.4231	5	4535	4535	0	100	0
HPSCSR.2122.130	chr1:27369112-27383303:-	10	variant	FCN3	FCN3-201	ENSG00000142748.12	ENST00000270879.8	enriched	0.671712	noncoding	SR	41.0817	0.129075	90.5825	87	14192	4375	9817	30.8272	69.1728
HPSCSR.2122.134	chr1:27369112-27383303:-	8	variant	FCN3	FCN3-201	ENSG00000142748.12	ENST00000270879.8	nonspecific	0.5655	coding	SR	13.9088	0.0437	100	87	14192	9282	4910	65.403	34.597
HPSCSR.2122.137	chr1:27379176-27383303:-	5	matching	CD164L2	CD164L2-202	ENSG00000174950.11	ENST00000374027.7	nonspecific	0.492999	coding	SR	406.114	1.27597	100	87	4128	1457	2671	35.2955	64.7045
HPSCSR.2122.139	chr1:27381776-27383306:-	3	matching	CD164L2	CD164L2-201	ENSG00000174950.11	ENST00000374025.4	enriched	1.55708	coding	SR	102.269	0.32132	100	87	1531	947	584	61.855	38.145
HPSCSR.2122.141	chr1:27392734-27393789:-	1	novel	NA	NA	NA	NA	nonspecific	0.57493	noncoding	SR	80.3983	0.252604	0	10	1056	1056	0	100	0
HPSCSR.2133.189	chr1:27392622-27395814:+	2	matching	GPR3	GPR3-201	ENSG00000181773.7	ENST00000374024.4	enriched	1.58833	coding	LR+SR	3337	10.4845	100	277	3193	2137	1056	66.9277	33.0723
HPSCSR.2133.192	chr1:27408345-27409672:+	1	novel	NA	NA	NA	NA	depleted	-0.86001	noncoding	SR	117.832	0.370216	0	18	1328	1328	0	100	0
HPSCSR.2122.142	chr1:27404230-27490167:-	9	matching	WASF2	WASF2-202	ENSG00000158195.11	ENST00000618852.5	nonspecific	0.125907	coding	LR+SR	17958.7	56.4245	100	1058	85938	5681	80257	6.61058	93.3894
HPSCSR.2122.150	chr1:27534685-27604151:-	9	matching	AHDC1	AHDC1-206	ENSG00000126705.14	ENST00000642245.1	nonspecific	0.15068	coding	SR	146.134	0.459139	100	632	69467	5988	63479	8.61992	91.3801
HPSCSR.2122.151	chr1:27534303-27603632:-	7	matching	AHDC1	AHDC1-202	ENSG00000126705.14	ENST00000374011.6	nonspecific	0.13539	coding	LR+SR	627.784	1.97243	100	61	69330	6438	62892	9.28602	90.714
HPSCSR.2122.153	chr1:27534035-27603592:-	6	matching	AHDC1	AHDC1-201	ENSG00000126705.14	ENST00000247087.10	nonspecific	-0.403902	coding	SR	38.3259	0.120416	100	73	69558	6335	63223	9.10751	90.8925
HPSCSR.2122.157	chr1:27553146-27604144:-	5	variant	AHDC1	AHDC1-209	ENSG00000126705.14	ENST00000643308.1	nonspecific	0.303698	coding	SR	351.461	1.10426	34.5949	638	50999	959	50040	1.88043	98.1196
HPSCSR.2122.163	chr1:27534685-27558361:-	4	variant	AHDC1	AHDC1-206	ENSG00000126705.14	ENST00000642245.1	nonspecific	0.170268	coding	SR	2063.57	6.48354	89.646	13	23677	6070	17607	25.6367	74.3633
HPSCSR.2122.159	chr1:27552496-27603414:-	4	matching	AHDC1	AHDC1-205	ENSG00000126705.14	ENST00000490295.2	nonspecific	-0.145717	coding	SR	8.36061	0.026268	100	59	50919	742	50177	1.45722	98.5428
HPSCLR.14838.7	chr1:27558814-27604163:-	3	matching	AHDC1	AHDC1-215	ENSG00000126705.14	ENST00000646642.1	nonspecific	0.315941	coding	LR	32.9508	0.103528	100	632	45350	601	44749	1.32525	98.6748
HPSCSR.2122.165	chr1:27552773-27553545:-	2	matching	AHDC1	AHDC1-212	ENSG00000126705.14	ENST00000644833.1	nonspecific	-0.168085	coding	LR+SR	86.7557	0.272578	100	4	773	629	144	81.3713	18.6287
HPSCSR.2192.4	chr1:27612300-27635134:-	12	variant	FGR	FGR-203	ENSG00000000938.13	ENST00000374005.8	nonspecific	-0.519745	coding	SR	22.2111	0.069785	89.1164	41	22835	3509	19326	15.3668	84.6332
HPSCSR.2197.2	chr1:27660328-27672178:-	6	variant	IFI6	IFI6-202	ENSG00000126709.15	ENST00000361157.11	depleted	-3.11202	coding	SR	250.517	0.787101	98.2759	823	11851	2171	9680	18.3191	81.6809
HPSCSR.2197.3	chr1:27666066-27672198:-	5	matching	IFI6	IFI6-203	ENSG00000126709.15	ENST00000362020.4	depleted	-0.956209	coding	SR	1589.57	4.99426	100	824	6133	828	5305	13.5007	86.4993
HPSCSR.2197.5	chr1:27666064-27672178:-	5	matching	IFI6	IFI6-201	ENSG00000126709.15	ENST00000339145.8	nonspecific	-0.63045	coding	SR	149.264	0.468974	100	823	6115	822	5293	13.4424	86.5576
HPSCSR.2199.3	chr1:27725979-27763122:+	9	matching	FAM76A	FAM76A-204	ENSG00000009780.15	ENST00000373954.10	nonspecific	-0.287807	coding	LR+SR	959.971	3.01614	100	1551	37144	3567	33577	9.60317	90.3968
HPSCSR.2199.5	chr1:27726028-27759764:+	8	matching	FAM76A	FAM76A-207	ENSG00000009780.15	ENST00000530324.5	nonspecific	-0.629975	coding	LR+SR	593.754	1.86552	100	1554	33737	1027	32710	3.04414	96.9559
HPSCSR.2199.4	chr1:27726028-27761964:+	8	matching	FAM76A	FAM76A-203	ENSG00000009780.15	ENST00000373949.5	nonspecific	-0.0105405	coding	SR	91.4168	0.287222	100	1554	35937	2273	33664	6.32496	93.675
HPSCSR.2199.7	chr1:27744774-27760185:+	4	matching	FAM76A	FAM76A-206	ENSG00000009780.15	ENST00000446647.1	nonspecific	-0.259075	coding	SR	337.707	1.06104	100	30	15412	504	14908	3.27018	96.7298
HPSCSR.2199.8	chr1:27739091-27739439:+	1	matching	AL020997.1	AL020997.1-201	ENSG00000231344.1	ENST00000446554.1	nonspecific	-0.0607242	coding	LR+SR	200.117	0.628749	100	2	349	349	0	100	0
HPSCSR.2199.10	chr1:27773219-27824443:+	9	matching	STX12	STX12-201	ENSG00000117758.14	ENST00000373943.9	depleted	-1.44677	coding	LR+SR	2058.08	6.46628	100	832	51225	3034	48191	5.92289	94.0771
HPSCSR.2199.13	chr1:27810247-27824443:+	4	variant	STX12	STX12-201	ENSG00000117758.14	ENST00000373943.9	depleted	-0.949316	coding	SR	796.369	2.50211	82.9927	4	14197	4244	9953	29.8936	70.1064
HPSCSR.2199.12	chr1:27773255-27802039:+	4	matching	STX12	STX12-203	ENSG00000117758.14	ENST00000468761.1	depleted	-1.40383	coding	LR+SR	214.975	0.67543	100	830	28785	703	28082	2.44224	97.5578
HPSCSR.2199.15	chr1:27809923-27812234:+	2	matching	STX12	STX12-205	ENSG00000117758.14	ENST00000481874.1	depleted	-1.02087	noncoding	LR+SR	75.9237	0.238545	100	1	2312	439	1873	18.9879	81.0121
HPSCSR.2199.17	chr1:27819983-27820341:+	1	matching	AL020997.3	AL020997.3-201	ENSG00000270031.1	ENST00000602843.1	depleted	-1.78507	noncoding	LR+SR	60.2744	0.189376	100	3	359	359	0	100	0
HPSCSR.2197.8	chr1:27802043-27832756:-	3	variant	AL020997.4	AL020997.4-201	ENSG00000286433.1	ENST00000660844.1	depleted	-1.21825	noncoding	SR	81.2377	0.255241	68.6608	4	30714	4963	25751	16.1588	83.8412
HPSCSR.2197.10	chr1:27853979-27855066:-	1	novel	NA	NA	NA	NA	nonspecific	0.448707	noncoding	SR	82.5879	0.259483	0	0	1088	1088	0	100	0
HPSCSR.2199.21	chr1:27830782-27851676:+	7	matching	PPP1R8	PPP1R8-202	ENSG00000117751.18	ENST00000311772.10	nonspecific	0.461509	coding	LR+SR	7529.57	23.6572	100	577	20895	2340	18555	11.1989	88.8011
HPSCSR.2199.19	chr1:27830782-27851676:+	7	variant	PPP1R8	PPP1R8-202	ENSG00000117751.18	ENST00000311772.10	nonspecific	0.28355	coding	LR+SR	168.386	0.529051	100	577	20895	2695	18200	12.8978	87.1022
HPSCSR.2199.20	chr1:27831324-27850432:+	7	matching	PPP1R8	PPP1R8-204	ENSG00000117751.18	ENST00000431586.1	nonspecific	0.471162	coding	SR	56.5075	0.177541	100	28	19109	1029	18080	5.3849	94.6151
HPSCSR.2199.22	chr1:27830814-27851528:+	6	matching	PPP1R8	PPP1R8-201	ENSG00000117751.18	ENST00000236412.11	nonspecific	0.0079739	coding	SR	1210.62	3.80364	100	580	20715	2414	18301	11.6534	88.3466
HPSCSR.2197.17	chr1:27891524-27914575:-	9	matching	RPA2	RPA2-203	ENSG00000117748.10	ENST00000373912.8	enriched	0.902025	coding	LR+SR	24994.6	78.5306	100	1705	23052	1584	21468	6.87142	93.1286
HPSCSR.2197.16	chr1:27891924-27914746:-	9	matching	RPA2	RPA2-202	ENSG00000117748.10	ENST00000373909.7	enriched	0.822848	coding	LR+SR	519.65	1.63269	100	101	22823	1162	21661	5.09136	94.9086
HPSCSR.2197.18	chr1:27892073-27914513:-	8	matching	RPA2	RPA2-201	ENSG00000117748.10	ENST00000313433.11	nonspecific	0.573329	coding	LR+SR	158.314	0.497407	100	1708	22441	1237	21204	5.51223	94.4878
HPSCSR.2199.28	chr1:27872544-27886675:+	6	matching	THEMIS2	THEMIS2-202	ENSG00000130775.16	ENST00000373921.8	nonspecific	0.0348266	coding	LR+SR	1637.84	5.14593	100	470	14132	2713	11419	19.1976	80.8024
HPSCSR.2199.30	chr1:27872544-27886685:+	5	matching	THEMIS2	THEMIS2-203	ENSG00000130775.16	ENST00000373925.5	nonspecific	-0.508006	coding	SR	67.3197	0.211512	100	470	14142	1650	12492	11.6674	88.3326
HPSCSR.2199.31	chr1:27872549-27886533:+	4	matching	THEMIS2	THEMIS2-204	ENSG00000130775.16	ENST00000373927.7	nonspecific	-0.343194	coding	SR	233.96	0.735079	100	468	13985	1082	12903	7.73686	92.2631
HPSCSR.2199.35	chr1:27883398-27886673:+	2	matching	THEMIS2	THEMIS2-211	ENSG00000130775.16	ENST00000492877.1	nonspecific	-0.0921023	noncoding	LR+SR	620.127	1.94838	100	7	3276	2861	415	87.3321	12.6679
HPSCSR.2197.24	chr1:27935166-27936540:-	1	novel	NA	NA	NA	NA	enriched	2.91813	noncoding	SR	536.118	1.68443	0	2	1375	1375	0	100	0
HPSCSR.2197.25	chr1:27936659-27941472:-	1	variant	AL512288.1	AL512288.1-201	ENSG00000227050.1	ENST00000448015.1	enriched	2.75417	noncoding	SR	260.822	0.819479	41.7515	3	4814	4814	0	100	0
HPSCSR.2197.26	chr1:27947684-27948996:-	1	novel	AL512288.1	AL512288.1-201	ENSG00000227050.1	ENST00000448015.1	enriched	2.76212	noncoding	SR	393.37	1.23593	0	7	1313	1313	0	100	0
HPSCSR.2199.39	chr1:27929207-27959151:+	9	variant	SMPDL3B	SMPDL3B-202	ENSG00000130768.15	ENST00000373894.8	enriched	1.58168	coding	SR	630.158	1.97989	99.9464	4	29945	2356	27589	7.86776	92.1322
HPSCSR.2199.41	chr1:27935000-27959157:+	8	matching	SMPDL3B	SMPDL3B-205	ENSG00000130768.15	ENST00000548116.5	enriched	2.98983	coding	LR+SR	1866.89	5.86558	100	2007	24158	1942	22216	8.03874	91.9613
HPSCSR.2199.40	chr1:27935000-27959152:+	8	matching	SMPDL3B	SMPDL3B-202	ENSG00000130768.15	ENST00000373894.8	enriched	3.08693	coding	LR+SR	1413.91	4.44236	100	2007	24153	1866	22287	7.72575	92.2743
[truncated: 99,495 more rows]
