# Supplementary material for: Transposable element sequence fragments incorporated into coding and noncoding transcripts modulate the transcriptome of human pluripotent stem cells
Source: Nucleic Acids Res. 2021 Aug 14;49(16):9132–53. doi: 10.1093/nar/gkab710 (PMC8450112; doi:10.1093/nar/gkab710)
Supplement: gkab710_Supplemental_Files [file gkab710_supplemental_files.zip › Supplementary_Table4.xlsx]

## Sheet: transcript_table_merged.mapped
Supplemantary Table 4 - TE-containing transcripts
Legend – Summary of the 37,493 transcripts that contain one or more TE sequence fragments. Table contains 8 columns: (1) The transcript ID, unique for each transcript in this study. (2) Ensembl Gene ID for matching and variant transcripts. (3) Ensembl transcript ID for matching and variant transcripts. (4) Gene symbol for matching and variant transcripts. (5) coding or noncoding prediction from F…
transcript_id	ensg	enst	gene_symbol	coding	expression	TPM	TE structure
HPSCSR.43.1	ENSG00000157870.16	ENST00000378427.6	PRXL2B	coding	nonspecific	7.84502	{E: 1.3e-78, span: (2335, 2686), strand: +, TEtype: LTR19A}, {E: 2.3e-25, span: (2550, 2689), strand: +, TEtype: LTR19B}
HPSCSR.43.4	ENSG00000157870.16	ENST00000444521.6	PRXL2B	coding	nonspecific	0.473834	{E: 1.8e-79, span: (2469, 2826), strand: +, TEtype: LTR19A}
HPSCSR.43.2	ENSG00000157870.16	ENST00000378424.9	PRXL2B	coding	enriched	0.049459	{E: 1.8e-79, span: (2407, 2764), strand: +, TEtype: LTR19A}
HPSCSR.43.9	ENSG00000157870.16	ENST00000378425.9	PRXL2B	coding	nonspecific	0.072806	{E: 1.8e-79, span: (2307, 2664), strand: +, TEtype: LTR19A}
HPSCLR.14424.10	ENSG00000157870.16	ENST00000484099.5	PRXL2B	coding	nonspecific	0.065625	{E: 7.7e-80, span: (2217, 2576), strand: +, TEtype: LTR19A}
HPSCLR.14424.12	ENSG00000157870.16	ENST00000476686.1	PRXL2B	noncoding	nonspecific	0.327267	{E: 1.2e-79, span: (2147, 2505), strand: +, TEtype: LTR19A}
HPSCSR.48.1	ENSG00000215912.12	ENST00000401095.8	TTC34	noncoding	nonspecific	0.156525	{E: 2.1e-71, span: (3627, 3969), strand: +, TEtype: MLT1A0}, {E: 1e-102, span: (4324, 5339), strand: -, TEtype: ERVL-E}, {E: 1e-208, span: (5399, 6096), strand: +, TEtype: LTR27C}, {E: 1.9e-56, span: (6509, 6692), strand: +, TEtype: MER4A1}, {E: 3.1e-54, span: (6695, 6876), strand: +, TEtype: MER4A1}
HPSCLR.14443.1	ENSG00000231510.1	ENST00000443270.1	LINC02782	noncoding	enriched	1.63464	{E: 8.7e-140, span: (1, 409), strand: -, TEtype: LTR7}, {E: 5.7e-105, span: (410, 787), strand: -, TEtype: HERVH}, {E: 7.5e-56, span: (789, 1019), strand: -, TEtype: HERVH}, {E: 1.4e-224, span: (1020, 1681), strand: -, TEtype: HERVH}, {E: 1.9e-162, span: (1684, 2179), strand: -, TEtype: HERVH}, {E: 0.0, span: (2324, 3802), strand: -, TEtype: HERV-Fc2}, {E: 1.9e-79, span: (3804, 4431), strand: -, …
HPSCSR.287.1	HPSCSR.287	HPSCSR.287.1	HPSCSR.287.1	noncoding	enriched	2.44966	{E: 6.3e-149, span: (28, 467), strand: +, TEtype: LTR7}, {E: 3.5e-18, span: (331, 468), strand: +, TEtype: LTR7B}, {E: 1.1e-47, span: (470, 616), strand: +, TEtype: HERVH}, {E: 6.2e-25, span: (618, 862), strand: +, TEtype: HERVFH21}, {E: 0.0, span: (620, 1489), strand: +, TEtype: HERVH}, {E: 4e-156, span: (1500, 1947), strand: +, TEtype: LTR7}
HPSCSR.314.9	ENSG00000272088.1	ENST00000606489.1	AL512413.1	noncoding	nonspecific	0.393758	{E: 1.3e-75, span: (2, 323), strand: +, TEtype: L1PB4_3end}
HPSCSR.319.1	ENSG00000162591.16	ENST00000356575.9	MEGF6	coding	nonspecific	5.54263	{E: 3.2e-41, span: (6304, 6914), strand: +, TEtype: L1MEh_5end}, {E: 6.4e-39, span: (7245, 7417), strand: +, TEtype: L1MA5A_3end}
HPSCLR.14430.1	ENSG00000238260.1	ENST00000435049.1	AL513320.1	noncoding	nonspecific	0.119993	{TEtype: LTR40c, span: (1086, 1322), E: 1.1e-22, strand: -}
HPSCSR.329.1	HPSCSR.329	HPSCSR.329.1	HPSCSR.329.1	noncoding	nonspecific	0.277645	{TEtype: MER3, span: (493, 677), E: 5.6e-13, strand: -}
HPSCSR.330.1	ENSG00000158109.15	ENST00000378344.7	TPRG1L	coding	depleted	23.2561	{E: 1.6e-72, span: (1724, 2000), strand: +, TEtype: AluSz}, {E: 2e-11, span: (1853, 2003), strand: +, TEtype: BC200}
HPSCSR.329.8	ENSG00000116213.16	ENST00000494884.1	WRAP73	coding	nonspecific	0.998964	{E: 1.6e-91, span: (263, 555), strand: -, TEtype: AluJb}
HPSCSR.329.11	ENSG00000116213.16	ENST00000471223.1	WRAP73	noncoding	enriched	1.45157	{E: 1.6e-91, span: (2144, 2436), strand: -, TEtype: AluJb}
HPSCLR.14434.2	ENSG00000227372.12	ENST00000650037.1	TP73-AS1	noncoding	enriched	0.312741	{E: 1.3e-97, span: (1897, 2198), strand: -, TEtype: AluSg}
HPSCSR.336.4	ENSG00000227372.12	ENST00000647817.1	TP73-AS1	coding	nonspecific	0.279101	{E: 1.3e-97, span: (3888, 4189), strand: -, TEtype: AluSg}
HPSCSR.336.7	ENSG00000227372.12	ENST00000648479.1	TP73-AS1	noncoding	nonspecific	2.93194	{E: 1.2e-92, span: (1547, 1827), strand: -, TEtype: AluSg}
HPSCLR.14434.5	ENSG00000227372.12	ENST00000647831.1	TP73-AS1	noncoding	enriched	0.258224	{E: 1.2e-92, span: (2166, 2446), strand: -, TEtype: AluSg}
HPSCSR.336.8	ENSG00000227372.12	ENST00000648600.1	TP73-AS1	noncoding	nonspecific	0.166114	{E: 1.3e-97, span: (2352, 2653), strand: -, TEtype: AluSg}
HPSCSR.336.6	ENSG00000227372.12	ENST00000650039.1	TP73-AS1	coding	enriched	0.004962	{E: 1.2e-92, span: (1661, 1941), strand: -, TEtype: AluSg}
HPSCSR.336.10	ENSG00000227372.12	ENST00000452079.5	TP73-AS1	noncoding	nonspecific	2.72488	{E: 1.3e-97, span: (4463, 4764), strand: -, TEtype: AluSg}
HPSCSR.336.11	ENSG00000227372.12	ENST00000624948.1	TP73-AS1	coding	nonspecific	0.12864	{TEtype: MER51A, span: (333, 466), E: 7e-23, strand: -}
HPSCSR.336.15	ENSG00000227372.12	ENST00000648935.1	TP73-AS1	noncoding	nonspecific	0.804289	{E: 4.3e-16, span: (746, 1120), strand: -, TEtype: MLT1H}, {E: 8.8e-158, span: (1387, 2002), strand: -, TEtype: MER51A}, {E: 1.6e-82, span: (2351, 2640), strand: +, TEtype: AluSz}
HPSCSR.339.1	HPSCSR.339	HPSCSR.339.1	HPSCSR.339.1	noncoding	nonspecific	0.706963	{E: 7.3e-97, span: (96, 396), strand: +, TEtype: AluSc}, {E: 4.8e-37, span: (730, 1070), strand: +, TEtype: HAL1}, {E: 5.1e-79, span: (1069, 1375), strand: +, TEtype: AluJb}, {E: 5.6e-74, span: (1473, 2186), strand: +, TEtype: HAL1}, {E: 1.3e-92, span: (2179, 2480), strand: -, TEtype: AluSq2}, {E: 1.2e-33, span: (2652, 2999), strand: +, TEtype: HAL1}
HPSCSR.340.1	ENSG00000266075.2	ENST00000581512.2	RN7SL574P	noncoding	nonspecific	0.573937	{E: 4.3e-74, span: (1, 295), strand: +, TEtype: 7SLRNA}
HPSCSR.341.1	ENSG00000130764.10	ENST00000378251.3	LRRC47	coding	nonspecific	47.5716	{E: 1.4e-84, span: (1866, 2142), strand: -, TEtype: AluSc}, {E: 3e-16, span: (2037, 2201), strand: -, TEtype: FAM}, {E: 2.4e-11, span: (2142, 2202), strand: -, TEtype: AluSg4}, {E: 2.3e-43, span: (2429, 2723), strand: +, TEtype: Tigger3d}
HPSCSR.342.1	ENSG00000272153.1	ENST00000607459.1	AL365330.1	noncoding	nonspecific	2.26669	{E: 2.9e-93, span: (860, 1158), strand: -, TEtype: AluSx1}, {E: 8.7e-81, span: (1209, 1505), strand: +, TEtype: AluSz}
HPSCSR.341.8	ENSG00000116198.13	ENST00000378230.8	CEP104	coding	enriched	0.025692	{E: 4.8e-93, span: (4650, 4946), strand: -, TEtype: AluSx3}, {E: 2.8e-93, span: (4974, 5271), strand: +, TEtype: AluSx1}, {E: 4.9e-98, span: (5638, 5959), strand: -, TEtype: AluSx3}
HPSCSR.341.9	ENSG00000116198.13	ENST00000378230.8	CEP104	coding	depleted	0.393608	{E: 4.8e-93, span: (4938, 5234), strand: -, TEtype: AluSx3}, {E: 2.8e-93, span: (5262, 5559), strand: +, TEtype: AluSx1}, {E: 4.9e-98, span: (5926, 6247), strand: -, TEtype: AluSx3}
HPSCSR.341.15	ENSG00000116198.13	ENST00000461667.1	CEP104	coding	nonspecific	0.862903	{TEtype: LTR78B, span: (736, 919), E: 5.7e-12, strand: -}
HPSCSR.337.20	ENSG00000169598.15	ENST00000378209.7	DFFB	coding	nonspecific	0.384588	{E: 7.7e-77, span: (1518, 1782), strand: -, TEtype: AluSp}, {E: 3.8e-97, span: (2168, 2469), strand: -, TEtype: AluSx1}
HPSCSR.337.23	ENSG00000169598.15	ENST00000481945.1	DFFB	coding	nonspecific	0.256212	{E: 3.7e-48, span: (1, 195), strand: +, TEtype: AluJo}
HPSCSR.337.26	HPSCSR.337	HPSCSR.337.26	HPSCSR.337.26	noncoding	enriched	0.588884	{E: 5.9e-249, span: (2, 1488), strand: +, TEtype: L1M4b_5end}, {E: 5.2e-99, span: (1485, 1778), strand: -, TEtype: AluYk2}, {E: 7.7e-30, span: (1780, 2045), strand: +, TEtype: L1M4b_5end}, {E: 1.2e-84, span: (2046, 2346), strand: +, TEtype: AluSx1}, {E: 2e-50, span: (2372, 2652), strand: +, TEtype: L1M4b_5end}, {E: 9.9e-69, span: (2652, 3133), strand: +, TEtype: L1M4b_5end}, {E: 1e-16, span: (298…
HPSCSR.350.6	ENSG00000236423.6	ENST00000442673.1	LINC01134	noncoding	nonspecific	0.102707	{E: 1.4e-102, span: (1165, 1471), strand: -, TEtype: AluSz}, {E: 2.2e-43, span: (1276, 1578), strand: +, TEtype: SVA_D}, {E: 4.5e-96, span: (1478, 1781), strand: -, TEtype: AluYi6}, {E: 1e-39, span: (3632, 4089), strand: +, TEtype: Kanga1a}, {E: 8.2e-14, span: (3883, 4090), strand: +, TEtype: Kanga1d}, {E: 3.6e-84, span: (4099, 4369), strand: +, TEtype: AluSz}, {E: 1.2e-33, span: (4225, 4370), st…
HPSCSR.341.21	ENSG00000198912.11	ENST00000361605.4	C1orf174	coding	nonspecific	19.115	{E: 1.3e-97, span: (1054, 1364), strand: -, TEtype: AluSq2}
HPSCSR.341.22	ENSG00000198912.11	ENST00000474140.1	C1orf174	noncoding	nonspecific	2.67757	{E: 2.6e-11, span: (1612, 1711), strand: -, TEtype: L2c_3end}, {E: 1.3e-97, span: (2900, 3210), strand: -, TEtype: AluSq2}
HPSCSR.387.17	ENSG00000237613.2	ENST00000417324.1	FAM138A	noncoding	nonspecific	0.183897	{E: 3.2e-34, span: (357, 476), strand: -, TEtype: AluJr4}, {E: 2.8e-47, span: (807, 1176), strand: +, TEtype: MLT1J2}
HPSCSR.387.21	ENSG00000239906.1	ENST00000493797.1	AL627309.2	noncoding	enriched	1.06888	{TEtype: ERVL-E, span: (15, 212), E: 7.8e-11, strand: +}
HPSCSR.387.23	ENSG00000241860.7	ENST00000484859.1	AL627309.5	noncoding	enriched	0.838396	{E: 2e-89, span: (7, 312), strand: -, TEtype: AluSq2}, {E: 2.5e-74, span: (615, 916), strand: -, TEtype: AluJr}, {E: 2.8e-127, span: (938, 1557), strand: -, TEtype: L1MB8_3end}, {E: 1e-27, span: (1556, 1696), strand: +, TEtype: FLAM_A}, {E: 3.6e-11, span: (1712, 1799), strand: -, TEtype: L1MB7_3end}, {E: 6.1e-72, span: (1790, 2082), strand: -, TEtype: AluJb}, {E: 2e-80, span: (2248, 2546), strand…
HPSCSR.387.25	ENSG00000241860.7	ENST00000466557.6	AL627309.5	noncoding	nonspecific	1.57519	{TEtype: MLT1D, span: (131, 361), E: 1.6e-19, strand: -}
HPSCSR.387.9	ENSG00000279457.4	ENST00000623083.4	WASH9P	noncoding	nonspecific	4.02392	{E: 5.1e-14, span: (637, 814), strand: -, TEtype: MIR}, {E: 1.2e-30, span: (1547, 1765), strand: +, TEtype: MIR}, {E: 2.8e-29, span: (2542, 2937), strand: -, TEtype: MLT1K}, {E: 4.9e-20, span: (4157, 4407), strand: -, TEtype: L3b_3end}, {E: 2.3e-11, span: (4160, 4916), strand: -, TEtype: Plat_L3}
HPSCSR.387.11	ENSG00000228463.10	ENST00000448958.2	AP006222.1	noncoding	depleted	0.198651	{E: 3.7e-12, span: (13, 128), strand: +, TEtype: MER4B}, {E: 1.5e-95, span: (562, 855), strand: -, TEtype: AluYk2}, {E: 1.4e-14, span: (1051, 1133), strand: -, TEtype: L1MC3_3end}, {E: 1.6e-81, span: (1695, 2135), strand: -, TEtype: MER31-int}
HPSCSR.373.1	ENSG00000243485.5	ENST00000473358.1	MIR1302-2HG	noncoding	enriched	0.652617	{E: 3.5e-16, span: (347, 487), strand: +, TEtype: L1MB3_3end}, {E: 6.4e-24, span: (588, 711), strand: +, TEtype: MLT1A}
HPSCSR.373.6	ENSG00000240361.2	ENST00000642116.1	OR4G11P	noncoding	nonspecific	4.18715	{E: 1.2e-20, span: (2101, 2364), strand: +, TEtype: L3b_3end}, {E: 3.6e-32, span: (3586, 3981), strand: +, TEtype: MLT1K}, {E: 1.4e-30, span: (4757, 4997), strand: -, TEtype: MIR}, {E: 5.1e-14, span: (5709, 5886), strand: +, TEtype: MIR}
HPSCSR.373.5	ENSG00000233653.3	ENST00000432723.3	CICP7	noncoding	nonspecific	0.310536	{E: 3.9e-41, span: (7, 253), strand: +, TEtype: L1M2c_5end}, {E: 2.2e-41, span: (251, 463), strand: +, TEtype: L1M2_5end}, {E: 5.3e-36, span: (468, 612), strand: +, TEtype: AluSx}, {E: 1.4e-11, span: (616, 691), strand: +, TEtype: AluSq2}, {E: 1.3e-89, span: (3779, 4083), strand: -, TEtype: AluSg4}
HPSCSR.373.11	ENSG00000233750.3	ENST00000442987.3	CICP27	noncoding	enriched	0.468399	{E: 6.9e-90, span: (3043, 3350), strand: -, TEtype: AluSg4}
HPSCSR.387.8	ENSG00000237094.12	ENST00000599771.6	AL732372.2	noncoding	enriched	3.68142	{E: 3e-35, span: (1141, 1307), strand: -, TEtype: AluJb}, {E: 1.3e-89, span: (5737, 6041), strand: +, TEtype: AluSg4}
HPSCSR.387.18	ENSG00000237094.12	ENST00000642124.1	AL732372.2	noncoding	enriched	2.48233	{E: 2.2e-76, span: (99, 435), strand: -, TEtype: AluSg4}, {E: 3e-65, span: (589, 878), strand: -, TEtype: AluJr}, {E: 1.3e-16, span: (877, 1102), strand: -, TEtype: MLT1D}, {E: 1.3e-77, span: (1812, 2119), strand: -, TEtype: AluJr}, {E: 2e-97, span: (2199, 2501), strand: -, TEtype: AluSp}, {E: 1.3e-83, span: (2561, 2854), strand: -, TEtype: AluJb}, {E: 8.4e-13, span: (2735, 2857), strand: -, TEty…
HPSCSR.373.2	HPSCSR.373	HPSCSR.373.2	HPSCSR.373.2	noncoding	enriched	0.650539	{E: 2.6e-74, span: (119, 397), strand: -, TEtype: MER1A}
HPSCSR.373.14	HPSCSR.373	HPSCSR.373.14	HPSCSR.373.14	noncoding	nonspecific	0.196296	{E: 6.8e-100, span: (122, 421), strand: -, TEtype: AluY}, {E: 3.6e-96, span: (966, 1263), strand: -, TEtype: AluSq2}, {E: 4e-16, span: (1138, 1264), strand: -, TEtype: PB1D11}
HPSCSR.373.15	ENSG00000229376.3	ENST00000440782.3	CICP3	noncoding	nonspecific	0.413171	{E: 4.2e-78, span: (157, 448), strand: -, TEtype: AluSz6}, {E: 3e-13, span: (352, 449), strand: -, TEtype: BC200}, {E: 4.7e-28, span: (451, 562), strand: -, TEtype: FLAM_C}, {E: 5.7e-24, span: (565, 665), strand: +, TEtype: AluJo}, {E: 1.9e-11, span: (637, 775), strand: +, TEtype: L1M3c_5end}, {E: 8.6e-90, span: (773, 1083), strand: +, TEtype: AluSg}, {E: 9.6e-37, span: (907, 1086), strand: +, TE…
HPSCSR.373.16	HPSCSR.373	HPSCSR.373.16	HPSCSR.373.16	noncoding	nonspecific	0.405929	{E: 1e-111, span: (163, 584), strand: -, TEtype: MER1A}, {E: 2.3e-15, span: (625, 847), strand: -, TEtype: ERVL-E}, {E: 3.2e-26, span: (850, 1004), strand: -, TEtype: LTR41}, {E: 3.8e-68, span: (1006, 1298), strand: +, TEtype: AluJr}, {E: 2.7e-29, span: (1145, 1299), strand: +, TEtype: FRAM}, {E: 8.8e-11, span: (1289, 1509), strand: +, TEtype: L1ME4c_3end}, {E: 2e-18, span: (1517, 1646), strand: …
HPSCSR.373.18	HPSCSR.373	HPSCSR.373.18	HPSCSR.373.18	noncoding	nonspecific	0.212138	{E: 7.3e-27, span: (571, 730), strand: +, TEtype: AluJr}, {E: 8.3e-109, span: (980, 1401), strand: -, TEtype: MER1A}, {E: 4.3e-15, span: (1402, 1665), strand: -, TEtype: ERVL-E}, {E: 7.4e-13, span: (1687, 1769), strand: +, TEtype: AluJo}, {E: 1.9e-55, span: (1770, 2063), strand: +, TEtype: AluJo}, {E: 5.4e-106, span: (2051, 2568), strand: +, TEtype: MER21C}, {E: 4.5e-16, span: (2406, 2569), stran…
HPSCSR.387.1	ENSG00000228327.3	ENST00000506640.2	AL669831.1	noncoding	nonspecific	0.462323	{E: 6.4e-75, span: (1734, 1959), strand: -, TEtype: AluSx1}, {E: 1.5e-19, span: (1835, 1960), strand: -, TEtype: PB1D11}, {E: 1.1e-78, span: (2321, 2618), strand: -, TEtype: AluJr}, {E: 0.0, span: (3546, 4608), strand: -, TEtype: MER11C}, {E: 2.8e-66, span: (4609, 4932), strand: -, TEtype: MER21C}, {E: 1.7e-21, span: (4910, 5016), strand: -, TEtype: FRAM}, {E: 7.6e-26, span: (5013, 5128), strand:…
HPSCSR.387.2	ENSG00000228327.3	ENST00000506640.2	AL669831.1	noncoding	nonspecific	0.34717	{E: 6.4e-75, span: (1734, 1959), strand: -, TEtype: AluSx1}, {E: 1.5e-19, span: (1835, 1960), strand: -, TEtype: PB1D11}, {E: 1.1e-78, span: (2321, 2618), strand: -, TEtype: AluJr}, {E: 0.0, span: (3546, 4608), strand: -, TEtype: MER11C}, {E: 2.8e-66, span: (4609, 4932), strand: -, TEtype: MER21C}, {E: 1.7e-21, span: (4910, 5016), strand: -, TEtype: FRAM}, {E: 7.6e-26, span: (5013, 5128), strand:…
HPSCSR.387.5	ENSG00000228327.3	ENST00000506640.2	AL669831.1	noncoding	enriched	2.19574	{E: 6.4e-75, span: (1734, 1959), strand: -, TEtype: AluSx1}, {E: 1.5e-19, span: (1835, 1960), strand: -, TEtype: PB1D11}, {E: 1.1e-78, span: (2321, 2618), strand: -, TEtype: AluJr}, {E: 0.0, span: (3546, 4608), strand: -, TEtype: MER11C}, {E: 2.8e-66, span: (4609, 4932), strand: -, TEtype: MER21C}, {E: 1.7e-21, span: (4910, 5016), strand: -, TEtype: FRAM}, {E: 7.3e-26, span: (5013, 5128), strand:…
HPSCSR.390.16	ENSG00000285268.1	ENST00000644482.1	AL669831.6	noncoding	nonspecific	0.432964	{E: 2.9e-93, span: (365, 663), strand: +, TEtype: AluSg7}, {E: 8.5e-18, span: (713, 825), strand: +, TEtype: AluJr4}, {E: 3.9e-48, span: (880, 1085), strand: +, TEtype: AluJb}, {E: 2.8e-12, span: (1071, 1204), strand: -, TEtype: AluJr}, {E: 1.9e-40, span: (1276, 1485), strand: -, TEtype: AluJb}, {E: 8.7e-32, span: (1445, 1604), strand: -, TEtype: FRAM}, {E: 2.7e-42, span: (1633, 1802), strand: -,…
HPSCSR.390.15	ENSG00000237491.10	ENST00000665867.1	LINC01409	noncoding	depleted	0.014644	{E: 1.4e-24, span: (283, 398), strand: -, TEtype: AluJr}, {E: 1.5e-152, span: (403, 1076), strand: -, TEtype: L1M3_orf2}
HPSCSR.390.17	ENSG00000237491.10	ENST00000591702.1	LINC01409	noncoding	enriched	0.300599	{E: 7.2e-26, span: (9, 466), strand: -, TEtype: LTR104_Mam}, {E: 6e-29, span: (569, 706), strand: -, TEtype: FLAM_C}, {E: 1.7e-189, span: (712, 1524), strand: -, TEtype: L1M3_orf2}, {E: 4.1e-83, span: (1553, 1873), strand: +, TEtype: LTR7}
HPSCSR.390.21	ENSG00000237491.10	ENST00000667728.1	LINC01409	noncoding	nonspecific	0.041964	{TEtype: MER113A, span: (277, 549), E: 3.6e-31, strand: +}
HPSCSR.391.1	HPSCSR.391	HPSCSR.391.1	HPSCSR.391.1	noncoding	nonspecific	0.156231	{E: 2.1e-32, span: (798, 1005), strand: -, TEtype: L1MB8_3end}, {E: 2.9e-119, span: (988, 1572), strand: -, TEtype: L1M4b_5end}, {E: 1.1e-61, span: (1037, 2078), strand: -, TEtype: L1MCa_5end}, {E: 0.0, span: (1681, 3482), strand: -, TEtype: L1M4b_5end}, {E: 1.1e-16, span: (3235, 3485), strand: -, TEtype: L1M4a2_5end}, {E: 8.7e-26, span: (3489, 3654), strand: +, TEtype: MER58A}, {E: 1.1e-33, span…
HPSCSR.390.22	ENSG00000228794.9	ENST00000608189.5	LINC01128	noncoding	nonspecific	1.26675	{E: 1.1e-22, span: (136, 226), strand: -, TEtype: AluSq2}
HPSCSR.390.26	ENSG00000228794.9	ENST00000416570.5	LINC01128	noncoding	nonspecific	0.018777	{E: 1.1e-22, span: (90, 180), strand: -, TEtype: AluSq2}
HPSCSR.390.31	ENSG00000228794.9	ENST00000623070.4	LINC01128	noncoding	enriched	2.94055	{E: 4.2e-23, span: (86, 180), strand: -, TEtype: AluSq2}
HPSCLR.14352.1	ENSG00000228794.9	ENST00000445118.7	LINC01128	noncoding	nonspecific	1.14062	{E: 4.1e-23, span: (189, 282), strand: -, TEtype: AluSq2}, {E: 2.6e-14, span: (5163, 5533), strand: -, TEtype: MARNA}
HPSCSR.390.27	ENSG00000228794.9	ENST00000658846.1	LINC01128	noncoding	nonspecific	0.28659	{E: 1.1e-22, span: (136, 226), strand: -, TEtype: AluSq2}
HPSCSR.390.37	ENSG00000228794.9	ENST00000667414.1	LINC01128	noncoding	nonspecific	0.356683	{E: 1.1e-22, span: (155, 245), strand: -, TEtype: AluSq2}
HPSCSR.412.3	ENSG00000272438.1	ENST00000607769.1	AL645608.6	noncoding	nonspecific	0.197163	{E: 2.7e-66, span: (1, 212), strand: -, TEtype: MER9a1}, {E: 4.4e-104, span: (536, 839), strand: -, TEtype: AluY}, {E: 2.4e-15, span: (711, 840), strand: -, TEtype: PB1D11}, {E: 1.5e-114, span: (1722, 2450), strand: +, TEtype: L1MC3_3end}, {E: 1.2e-12, span: (2252, 2451), strand: +, TEtype: L1MC1_3end}, {E: 8.7e-83, span: (2455, 2756), strand: +, TEtype: AluJb}, {E: 9e-19, span: (2874, 3068), str…
HPSCSR.412.8	ENSG00000272438.1	ENST00000607769.1	AL645608.6	noncoding	enriched	0.281282	{E: 2.7e-66, span: (1, 212), strand: -, TEtype: MER9a1}, {E: 4.4e-104, span: (536, 839), strand: -, TEtype: AluY}, {E: 2.4e-15, span: (711, 840), strand: -, TEtype: PB1D11}, {E: 1.5e-114, span: (1722, 2450), strand: +, TEtype: L1MC3_3end}, {E: 1.2e-12, span: (2252, 2451), strand: +, TEtype: L1MC1_3end}, {E: 8.7e-83, span: (2455, 2756), strand: +, TEtype: AluJb}, {E: 9e-19, span: (2874, 3068), str…
HPSCSR.412.10	ENSG00000241180.1	ENST00000398216.2	AL645608.4	noncoding	enriched	0.039435	{E: 1.2e-96, span: (5886, 6188), strand: +, TEtype: AluSp}
HPSCSR.414.3	ENSG00000188976.11	ENST00000477976.5	NOC2L	coding	nonspecific	33.8722	{E: 3.2e-59, span: (2, 210), strand: +, TEtype: AluSx1}, {E: 2.8e-52, span: (211, 396), strand: +, TEtype: AluSx4}, {E: 2e-16, span: (484, 878), strand: -, TEtype: L2}
HPSCSR.414.5	ENSG00000188976.11	ENST00000483767.5	NOC2L	coding	depleted	1.58195	{E: 5.5e-91, span: (2, 284), strand: -, TEtype: AluSx1}
HPSCSR.414.7	ENSG00000188976.11	ENST00000469563.1	NOC2L	coding	nonspecific	3.59615	{E: 4.7e-93, span: (575, 875), strand: +, TEtype: AluSx1}, {E: 8e-21, span: (711, 877), strand: +, TEtype: FLAM_A}
HPSCSR.421.26	ENSG00000188157.15	ENST00000492947.1	AGRN	noncoding	nonspecific	2.32828	{E: 6.4e-80, span: (1, 261), strand: +, TEtype: AluSp}
HPSCSR.409.8	ENSG00000273443.1	ENST00000442292.2	AL645608.8	noncoding	enriched	0.196329	{E: 2.3e-25, span: (1624, 1744), strand: +, TEtype: FLAM_A}, {E: 7.6e-98, span: (2016, 2323), strand: +, TEtype: AluSq}
HPSCSR.421.6	ENSG00000217801.10	ENST00000394517.7	AL390719.1	noncoding	enriched	0.117843	{E: 2.5e-19, span: (74, 173), strand: -, TEtype: AluSq4}, {E: 1.9e-19, span: (75, 290), strand: +, TEtype: SVA_F}, {E: 3.2e-30, span: (190, 295), strand: -, TEtype: AluSq}, {E: 2e-223, span: (386, 1043), strand: -, TEtype: LTR13A}
HPSCSR.421.17	ENSG00000217801.10	ENST00000427998.5	AL390719.1	coding	nonspecific	0.393219	{E: 2.7e-19, span: (112, 211), strand: -, TEtype: AluSq4}, {E: 9.7e-238, span: (221, 895), strand: -, TEtype: LTR13A}
HPSCSR.420.1	HPSCSR.420	HPSCSR.420.1	HPSCSR.420.1	coding	nonspecific	0.377547	{E: 3e-90, span: (275, 565), strand: +, TEtype: LTR13A}
HPSCLR.14362.5	ENSG00000131591.17	ENST00000421241.6	C1orf159	coding	nonspecific	2.71722	{E: 4.2e-23, span: (1360, 1698), strand: -, TEtype: MLT1C2}
HPSCSR.409.21	ENSG00000131591.17	ENST00000379319.5	C1orf159	coding	enriched	1.59246	{E: 4.2e-23, span: (1306, 1644), strand: -, TEtype: MLT1C2}
HPSCSR.409.25	ENSG00000131591.17	ENST00000487177.5	C1orf159	coding	nonspecific	0.504776	{E: 4.2e-23, span: (1482, 1820), strand: -, TEtype: MLT1C2}
HPSCLR.14363.1	ENSG00000131591.17	ENST00000480643.1	C1orf159	noncoding	nonspecific	0.122553	{E: 4.1e-108, span: (4, 428), strand: -, TEtype: LTR12E}, {E: 9.7e-59, span: (435, 768), strand: -, TEtype: L1MB3_3end}, {E: 1e-23, span: (767, 1014), strand: -, TEtype: L1MEf_5end}, {E: 2.1e-92, span: (1144, 1443), strand: -, TEtype: AluYf1}, {E: 4e-73, span: (1450, 2056), strand: +, TEtype: L1MEf_5end}, {E: 6.9e-32, span: (2058, 2289), strand: +, TEtype: L1MC1_3end}, {E: 3e-19, span: (2375, 250…
HPSCSR.421.44	ENSG00000285812.1	ENST00000648183.1	AL390719.3	noncoding	nonspecific	0.511782	{E: 3.9e-50, span: (1, 238), strand: +, TEtype: AluJb}, {E: 3.2e-14, span: (330, 544), strand: -, TEtype: LTR78}, {E: 3.8e-32, span: (551, 1097), strand: -, TEtype: L1ME1_3end}, {E: 2e-15, span: (792, 1252), strand: -, TEtype: L1MC4a_3end}, {E: 9.7e-24, span: (1118, 1265), strand: -, TEtype: L1ME1_3end}, {E: 1.3e-34, span: (1282, 1445), strand: -, TEtype: AluJb}, {E: 6e-16, span: (1446, 1540), st…
HPSCLR.14361.1	ENSG00000285812.1	ENST00000648183.1	AL390719.3	noncoding	nonspecific	0.063698	{E: 3.2e-89, span: (5, 277), strand: -, TEtype: AluY}, {E: 1.6e-237, span: (281, 1783), strand: -, TEtype: L1M5_orf2}, {E: 1.5e-71, span: (1779, 2042), strand: -, TEtype: AluJr}, {E: 1.1e-41, span: (2047, 2319), strand: -, TEtype: L1M5_orf2}, {E: 2.3e-74, span: (2305, 2608), strand: -, TEtype: AluJr}, {E: 1.3e-94, span: (2683, 2982), strand: -, TEtype: AluSx1}, {E: 6.6e-38, span: (2788, 3085), st…
HPSCSR.409.29	ENSG00000205231.1	ENST00000379317.1	TTLL10-AS1	noncoding	nonspecific	0.203741	{E: 3.9e-96, span: (612, 910), strand: -, TEtype: AluSp}, {E: 2e-15, span: (787, 911), strand: -, TEtype: PB1D11}, {E: 2.3e-98, span: (1580, 1879), strand: +, TEtype: AluYj4}, {E: 6.8e-14, span: (2815, 3185), strand: +, TEtype: TAR1}, {E: 2.9e-13, span: (3117, 3498), strand: +, TEtype: TAR1}, {E: 7.1e-98, span: (4053, 4349), strand: -, TEtype: AluSg}, {E: 7.3e-25, span: (4223, 4350), strand: -, T…
HPSCSR.409.54	ENSG00000260179.1	ENST00000565563.1	AL162741.1	noncoding	nonspecific	0.417418	{E: 1.1e-299, span: (677, 1556), strand: +, TEtype: LTR13}
HPSCSR.409.56	ENSG00000160087.20	ENST00000400930.8	UBE2J2	coding	nonspecific	0.405267	{E: 1.1e-11, span: (298, 351), strand: -, TEtype: AluSc5}
HPSCSR.421.49	ENSG00000162572.21	ENST00000338555.6	SCNN1D	coding	nonspecific	0.322792	{E: 8.1e-40, span: (2, 201), strand: -, TEtype: MER4B}
HPSCSR.421.50	ENSG00000162572.21	ENST00000379099.3	SCNN1D	coding	nonspecific	0.455666	{E: 8.1e-40, span: (2, 201), strand: -, TEtype: MER4B}
HPSCSR.421.55	ENSG00000230415.1	ENST00000453732.1	LINC01786	noncoding	nonspecific	0.783378	{E: 7.5e-46, span: (1409, 1631), strand: -, TEtype: MER4B-int}, {E: 3.8e-104, span: (1616, 1915), strand: -, TEtype: AluY}, {E: 2e-13, span: (1912, 2065), strand: -, TEtype: ERV24_Prim}, {E: 9.8e-88, span: (1917, 2207), strand: -, TEtype: MER4B-int}, {E: 2.1e-38, span: (2260, 2402), strand: +, TEtype: AluSx4}, {E: 1.8e-102, span: (2398, 2697), strand: +, TEtype: AluYe5}, {E: 1.5e-34, span: (2693,…
HPSCSR.421.59	ENSG00000162572.21	ENST00000470022.1	SCNN1D	noncoding	enriched	0.038493	{E: 8.1e-40, span: (2, 201), strand: -, TEtype: MER4B}
HPSCSR.409.83	ENSG00000131584.19	ENST00000478065.5	ACAP3	noncoding	nonspecific	1.58731	{E: 1.3e-22, span: (2283, 2393), strand: +, TEtype: AluJr4}
HPSCSR.409.96	ENSG00000127054.20	ENST00000462432.5	INTS11	coding	nonspecific	4.13586	{E: 1.4e-92, span: (31, 343), strand: -, TEtype: AluSp}, {E: 7.3e-28, span: (323, 506), strand: +, TEtype: AluJr4}, {E: 6.9e-99, span: (505, 807), strand: -, TEtype: AluSx}, {E: 2.6e-38, span: (615, 942), strand: +, TEtype: SVA_D}, {E: 2e-86, span: (848, 1144), strand: -, TEtype: AluSq2}, {E: 1.5e-36, span: (1150, 1297), strand: -, TEtype: AluSg4}, {E: 1.4e-11, span: (1219, 1300), strand: -, TEty…
HPSCSR.421.98	HPSCSR.421	HPSCSR.421.98	HPSCSR.421.98	noncoding	nonspecific	1.34333	{E: 6.2e-34, span: (119, 407), strand: +, TEtype: MER54A}, {E: 2.7e-80, span: (410, 700), strand: +, TEtype: AluSx1}
HPSCSR.421.97	ENSG00000223663.2	ENST00000435351.2	NDUFB4P8	noncoding	nonspecific	0.211524	{E: 1.1e-97, span: (210, 516), strand: +, TEtype: AluSx1}, {E: 1e-71, span: (1145, 1428), strand: -, TEtype: AluSx}, {E: 5.3e-25, span: (1300, 1429), strand: -, TEtype: BC200}, {E: 8.7e-13, span: (1362, 1483), strand: +, TEtype: SVA_A}, {E: 5.6e-32, span: (1431, 1552), strand: -, TEtype: AluSx3}
HPSCSR.409.140	ENSG00000221978.12	ENST00000496007.5	CCNL2	coding	nonspecific	3.19256	{E: 5.9e-28, span: (2931, 3045), strand: -, TEtype: AluSq2}, {E: 1.5e-27, span: (3043, 3163), strand: -, TEtype: AluSq}
HPSCSR.409.141	ENSG00000221978.12	ENST00000400809.8	CCNL2	coding	nonspecific	10.0114	{E: 1.2e-79, span: (2687, 3111), strand: -, TEtype: MER66-int}
HPSCSR.409.146	ENSG00000221978.12	ENST00000492998.5	CCNL2	coding	nonspecific	0.122541	{E: 1.8e-27, span: (366, 500), strand: -, TEtype: AluSx1}
HPSCSR.409.158	ENSG00000221978.12	ENST00000463260.5	CCNL2	noncoding	nonspecific	1.13577	{E: 1.2e-20, span: (1, 100), strand: -, TEtype: AluSq4}, {E: 1.1e-84, span: (172, 473), strand: -, TEtype: AluSc}
HPSCSR.409.165	ENSG00000242485.6	ENST00000477686.1	MRPL20	coding	enriched	13.9391	{E: 4.6e-20, span: (217, 313), strand: -, TEtype: AluSc8}
HPSCSR.409.166	ENSG00000242485.6	ENST00000487659.1	MRPL20	coding	nonspecific	11.4786	{E: 1.5e-78, span: (793, 1083), strand: -, TEtype: AluSz}, {E: 1.2e-16, span: (958, 1084), strand: -, TEtype: PB1D11}
HPSCSR.409.167	ENSG00000242485.6	ENST00000482352.1	MRPL20	coding	depleted	6.2939	{E: 2.5e-73, span: (407, 712), strand: +, TEtype: 7SLRNA}, {E: 5.7e-43, span: (642, 877), strand: +, TEtype: AluJo}, {E: 3.2e-44, span: (884, 1049), strand: +, TEtype: AluSq4}
HPSCSR.409.168	ENSG00000242485.6	ENST00000493287.5	MRPL20	noncoding	nonspecific	0.518195	{E: 2.7e-13, span: (2, 82), strand: -, TEtype: AluSc8}
HPSCSR.409.180	ENSG00000264293.2	ENST00000582431.2	RN7SL657P	noncoding	nonspecific	3.80477	{E: 1.8e-69, span: (2, 290), strand: +, TEtype: 7SLRNA}
HPSCSR.421.99	ENSG00000272455.1	ENST00000607307.1	AL391244.2	noncoding	enriched	6.82618	{E: 2.4e-73, span: (72, 353), strand: +, TEtype: AluSx1}, {E: 3.2e-56, span: (357, 594), strand: -, TEtype: AluJb}, {E: 7.4e-129, span: (710, 1048), strand: +, TEtype: SVA_A}, {E: 5.8e-307, span: (712, 1522), strand: +, TEtype: LTR5_Hs}
HPSCSR.409.174	ENSG00000235098.8	ENST00000537107.5	ANKRD65	coding	depleted	0.818554	{E: 1.2e-148, span: (1780, 2210), strand: +, TEtype: LTR2B}
HPSCSR.421.83	ENSG00000225905.1	ENST00000428932.1	AL391244.1	noncoding	nonspecific	0.978569	{E: 1.1e-169, span: (625, 1226), strand: +, TEtype: MER41B}, {E: 3.4e-83, span: (1324, 1623), strand: -, TEtype: AluSx1}, {E: 9.3e-40, span: (1433, 1728), strand: +, TEtype: SVA_D}, {E: 3.3e-87, span: (1628, 1939), strand: -, TEtype: AluSx}, {E: 3.8e-41, span: (1937, 2074), strand: -, TEtype: AluSz}, {E: 3.3e-94, span: (2292, 2601), strand: +, TEtype: AluSq2}, {E: 9.3e-35, span: (2428, 2602), str…
HPSCLR.14380.1	ENSG00000179403.12	ENST00000476993.2	VWA1	noncoding	enriched	0.780614	{E: 6.3e-58, span: (2811, 3110), strand: -, TEtype: AluJr}, {E: 8.6e-80, span: (3189, 3451), strand: +, TEtype: AluSx3}
HPSCSR.421.72	ENSG00000215915.10	ENST00000378785.7	ATAD3C	coding	nonspecific	1.9826	{E: 1.7e-95, span: (360, 656), strand: +, TEtype: AluY}, {E: 1.7e-78, span: (2688, 3004), strand: +, TEtype: AluSq2}, {E: 3.9e-38, span: (2977, 3165), strand: +, TEtype: AluJo}, {E: 3e-32, span: (3244, 3374), strand: -, TEtype: FLAM_C}, {E: 2.1e-24, span: (3254, 3475), strand: +, TEtype: SVA_F}, {E: 1.5e-16, span: (3379, 3477), strand: -, TEtype: AluYk2}, {E: 5.3e-133, span: (3470, 3864), strand:…
HPSCSR.421.69	ENSG00000160072.20	ENST00000673477.1	ATAD3B	coding	enriched	2.97938	{E: 6.2e-58, span: (3459, 3758), strand: -, TEtype: AluJr}, {E: 6.4e-81, span: (3837, 4098), strand: +, TEtype: AluSx3}
HPSCSR.421.71	ENSG00000160072.20	ENST00000472194.6	ATAD3B	coding	enriched	8.73918	{E: 7.7e-75, span: (1, 271), strand: -, TEtype: AluSx1}, {E: 6.2e-58, span: (3675, 3974), strand: -, TEtype: AluJr}, {E: 6.4e-81, span: (4053, 4314), strand: +, TEtype: AluSx3}
HPSCSR.421.73	ENSG00000160072.20	ENST00000485748.5	ATAD3B	coding	enriched	6.13989	{E: 6.2e-79, span: (7, 327), strand: +, TEtype: AluSx3}, {E: 2.7e-39, span: (167, 329), strand: +, TEtype: AluSg}, {E: 1.8e-82, span: (694, 996), strand: -, TEtype: AluYk2}, {E: 2e-30, span: (995, 1126), strand: -, TEtype: AluSp}
HPSCLR.14380.7	ENSG00000160072.20	ENST00000474481.1	ATAD3B	coding	nonspecific	0.556586	{E: 2.3e-86, span: (2198, 2486), strand: +, TEtype: AluSc5}, {E: 3.3e-77, span: (2845, 3146), strand: +, TEtype: AluJr}, {E: 4.7e-85, span: (3155, 3451), strand: +, TEtype: AluSz}, {E: 2.8e-21, span: (3284, 3452), strand: +, TEtype: FLAM_A}, {E: 3.7e-37, span: (3458, 3600), strand: +, TEtype: AluSz}, {E: 9.6e-96, span: (3602, 3905), strand: +, TEtype: AluSx3}, {E: 1.3e-43, span: (3738, 3906), str…
HPSCSR.421.100	ENSG00000215014.5	ENST00000366221.3	AL645728.1	noncoding	nonspecific	0.771012	{E: 4.5e-33, span: (551, 744), strand: -, TEtype: MER65A}, {E: 2.4e-102, span: (740, 1037), strand: +, TEtype: AluY}, {E: 9.7e-45, span: (1023, 1257), strand: -, TEtype: MER65A}, {E: 4.1e-79, span: (1263, 1579), strand: -, TEtype: MER65-int}, {E: 9.8e-90, span: (1583, 1881), strand: +, TEtype: AluSc}, {E: 1.8e-21, span: (1878, 2016), strand: -, TEtype: MER65-int}
HPSCSR.409.186	ENSG00000160075.12	ENST00000378726.1	SSU72	noncoding	nonspecific	2.08184	{E: 5.7e-74, span: (693, 960), strand: -, TEtype: AluSc8}
HPSCSR.409.188	ENSG00000160075.12	ENST00000359060.5	SSU72	coding	nonspecific	8.1071	{E: 1e-86, span: (1166, 1454), strand: -, TEtype: AluSx}, {E: 7e-89, span: (1464, 1772), strand: -, TEtype: AluSg7}, {E: 1.7e-96, span: (3645, 3939), strand: +, TEtype: AluSg}
HPSCSR.421.153	ENSG00000286989.1	ENST00000658591.1	AL691432.4	noncoding	nonspecific	0.022896	{E: 1e-11, span: (1561, 1731), strand: +, TEtype: MLT1K}, {E: 2.1e-29, span: (4022, 4149), strand: -, TEtype: FLAM_C}, {E: 1.9e-98, span: (5549, 5850), strand: -, TEtype: AluSx1}
HPSCSR.409.189	ENSG00000272106.1	ENST00000607222.1	AL691432.2	noncoding	nonspecific	5.15839	{E: 5.5e-90, span: (753, 1061), strand: -, TEtype: AluSg}, {E: 1.7e-31, span: (1167, 1630), strand: -, TEtype: MER65D}, {E: 4.7e-20, span: (1643, 2003), strand: -, TEtype: HAL1}
HPSCSR.421.159	ENSG00000197530.12	ENST00000477990.1	MIB2	noncoding	nonspecific	0.559731	{E: 5.4e-34, span: (2703, 2821), strand: +, TEtype: AluY}
HPSCSR.421.162	ENSG00000269737.2	ENST00000596308.1	AL691432.1	noncoding	depleted	0.866482	{E: 1.3e-67, span: (107, 375), strand: +, TEtype: AluJb}, {E: 5e-20, span: (522, 986), strand: -, TEtype: L1MEg_5end}, {E: 5.2e-32, span: (1100, 1289), strand: +, TEtype: AluJr4}, {E: 1.1e-87, span: (1402, 1688), strand: +, TEtype: AluSg}, {E: 5.9e-14, span: (1533, 1689), strand: +, TEtype: BC200}, {E: 7.7e-96, span: (1692, 2001), strand: +, TEtype: AluYk2}, {E: 9.7e-51, span: (2464, 2656), stran…
HPSCSR.421.165	ENSG00000269737.2	ENST00000596308.1	AL691432.1	noncoding	nonspecific	1.57131	{E: 1.3e-67, span: (107, 375), strand: +, TEtype: AluJb}, {E: 5e-20, span: (522, 986), strand: -, TEtype: L1MEg_5end}, {E: 5.2e-32, span: (1100, 1289), strand: +, TEtype: AluJr4}
HPSCSR.409.201	ENSG00000268575.1	ENST00000598846.1	AL031282.2	coding	nonspecific	0.380651	{E: 2e-50, span: (188, 380), strand: -, TEtype: AluJb}, {E: 1.1e-88, span: (859, 1170), strand: -, TEtype: AluSz}, {E: 1.1e-42, span: (936, 1268), strand: +, TEtype: SVA_D}, {E: 2.4e-95, span: (1172, 1473), strand: -, TEtype: AluYk2}, {E: 6.2e-43, span: (1278, 1562), strand: +, TEtype: SVA_B}, {E: 2.2e-89, span: (1477, 1762), strand: -, TEtype: AluSg}, {E: 6e-18, span: (1635, 1763), strand: -, TE…
HPSCSR.409.211	ENSG00000189339.12	ENST00000617444.5	SLC35E2B	coding	nonspecific	1.57681	{E: 6.5e-55, span: (380, 765), strand: +, TEtype: MLT1F2}, {E: 2.1e-72, span: (3715, 3999), strand: -, TEtype: AluJo}, {E: 3e-91, span: (4146, 4444), strand: +, TEtype: AluSg}, {E: 6e-38, span: (4278, 4445), strand: +, TEtype: FRAM}
HPSCSR.409.213	ENSG00000189339.12	ENST00000611123.1	SLC35E2B	coding	nonspecific	0.210491	{E: 2.1e-72, span: (3230, 3514), strand: -, TEtype: AluJo}, {E: 3e-91, span: (3661, 3959), strand: +, TEtype: AluSg}, {E: 6e-38, span: (3793, 3960), strand: +, TEtype: FRAM}
HPSCSR.409.215	ENSG00000215790.7	ENST00000475229.2	SLC35E2A	coding	nonspecific	12.0391	{E: 1.1e-35, span: (279, 418), strand: -, TEtype: AluSq2}, {E: 1.2e-80, span: (831, 1150), strand: -, TEtype: AluSz6}, {E: 8.6e-95, span: (1155, 1457), strand: -, TEtype: AluSx1}, {E: 7e-90, span: (1685, 1991), strand: -, TEtype: AluSc8}, {E: 6.8e-43, span: (1710, 2156), strand: +, TEtype: SVA_B}, {E: 3.3e-71, span: (2983, 3250), strand: -, TEtype: AluJb}, {E: 2.1e-72, span: (5933, 6217), strand:…
HPSCSR.409.219	ENSG00000215790.7	ENST00000355439.7	SLC35E2A	coding	nonspecific	2.29497	{E: 4.7e-55, span: (309, 694), strand: +, TEtype: MLT1F2}, {E: 6e-90, span: (1838, 2146), strand: +, TEtype: AluSz}
HPSCSR.409.216	ENSG00000189339.12	ENST00000614300.4	SLC35E2B	coding	enriched	1.92859	{E: 6.5e-55, span: (309, 694), strand: +, TEtype: MLT1F2}, {E: 7e-91, span: (1838, 2146), strand: +, TEtype: AluSz}
HPSCSR.409.218	ENSG00000215790.7	ENST00000647043.1	SLC35E2A	coding	nonspecific	0.044401	{E: 4.7e-55, span: (229, 614), strand: +, TEtype: MLT1F2}, {E: 6e-90, span: (1758, 2066), strand: +, TEtype: AluSz}
HPSCSR.409.222	ENSG00000215790.7	ENST00000643905.1	SLC35E2A	coding	nonspecific	9.2646	{E: 1.2e-80, span: (1423, 1742), strand: -, TEtype: AluSz6}, {E: 8.6e-95, span: (1747, 2049), strand: -, TEtype: AluSx1}, {E: 7e-90, span: (2277, 2583), strand: -, TEtype: AluSc8}, {E: 6.8e-43, span: (2302, 2748), strand: +, TEtype: SVA_B}, {E: 8e-70, span: (3576, 3856), strand: -, TEtype: AluJo}, {E: 1.7e-91, span: (4003, 4301), strand: +, TEtype: AluSg}, {E: 1e-36, span: (4135, 4302), strand: +…
HPSCSR.409.225	ENSG00000215790.7	ENST00000643943.1	SLC35E2A	coding	nonspecific	1.07836	{E: 2e-50, span: (895, 1087), strand: -, TEtype: AluJb}, {E: 1.1e-88, span: (1566, 1877), strand: -, TEtype: AluSz}, {E: 9e-43, span: (1643, 1976), strand: +, TEtype: SVA_D}, {E: 2.4e-95, span: (1879, 2180), strand: -, TEtype: AluYk2}, {E: 6e-43, span: (1985, 2269), strand: +, TEtype: SVA_B}, {E: 2.2e-89, span: (2184, 2469), strand: -, TEtype: AluSg}, {E: 6e-18, span: (2342, 2470), strand: -, TEt…
HPSCSR.409.231	ENSG00000189339.12	ENST00000481276.1	SLC35E2B	coding	nonspecific	4.64691	{E: 4.4e-99, span: (1906, 2198), strand: +, TEtype: AluY}
HPSCSR.409.245	ENSG00000189339.12	ENST00000480991.1	SLC35E2B	noncoding	nonspecific	1.11105	{E: 2.1e-72, span: (2445, 2729), strand: -, TEtype: AluJo}
HPSCSR.409.221	ENSG00000008130.15	ENST00000477235.5	NADK	coding	nonspecific	2.09628	{E: 2.7e-25, span: (30, 302), strand: -, TEtype: MSTD}
HPSCSR.409.230	ENSG00000008130.15	ENST00000492768.5	NADK	coding	nonspecific	0.716256	{TEtype: MSTD, span: (596, 724), E: 7.7e-11, strand: -}
HPSCSR.409.237	ENSG00000008130.15	ENST00000460602.5	NADK	coding	enriched	1.39373	{TEtype: MSTD, span: (719, 971), E: 3e-21, strand: -}
HPSCSR.409.254	ENSG00000008130.15	ENST00000497615.1	NADK	coding	nonspecific	2.14871	{E: 4.3e-14, span: (1, 75), strand: +, TEtype: AluSz}
HPSCLR.14399.3	ENSG00000078369.18	ENST00000615252.4	GNB1	coding	nonspecific	0.366688	{E: 1.4e-86, span: (1, 292), strand: +, TEtype: AluY}, {E: 1.1e-38, span: (193, 504), strand: -, TEtype: SVA_B}, {E: 1e-95, span: (307, 608), strand: +, TEtype: AluSp}
HPSCSR.421.164	ENSG00000231050.1	ENST00000412228.1	AL109917.1	noncoding	nonspecific	0.156405	{E: 5e-39, span: (841, 1225), strand: -, TEtype: L1MC4a_3end}, {E: 2.3e-34, span: (1420, 1555), strand: -, TEtype: FLAM_C}, {E: 2.6e-98, span: (4768, 5061), strand: -, TEtype: AluSg}, {E: 2.4e-39, span: (4868, 5180), strand: +, TEtype: SVA_D}, {E: 1.2e-49, span: (5080, 5265), strand: -, TEtype: AluSg}, {E: 1.5e-24, span: (5128, 5318), strand: +, TEtype: SVA_E}, {E: 5.5e-101, span: (5261, 5561), s…
HPSCSR.421.168	ENSG00000169885.10	ENST00000482402.1	CALML6	noncoding	nonspecific	0.37739	{E: 3.7e-100, span: (160, 457), strand: +, TEtype: AluSx1}, {E: 1.2e-77, span: (808, 1113), strand: -, TEtype: AluJb}, {E: 3.6e-11, span: (1115, 1281), strand: -, TEtype: L1MEd_5end}, {E: 1.1e-39, span: (2634, 2901), strand: -, TEtype: MLT2D}, {E: 3.2e-17, span: (2746, 2902), strand: -, TEtype: MLT2B4}, {E: 4.6e-94, span: (2896, 3207), strand: -, TEtype: AluY}, {E: 9.9e-19, span: (3247, 3383), st…
HPSCSR.455.4	ENSG00000233542.2	ENST00000443930.1	AL391845.2	noncoding	nonspecific	0.111861	{E: 3.3e-88, span: (849, 1147), strand: -, TEtype: AluSx3}, {E: 1.9e-82, span: (1815, 2116), strand: -, TEtype: AluJr}, {E: 1.3e-101, span: (2351, 2662), strand: -, TEtype: AluSq}, {E: 5.7e-12, span: (3004, 3128), strand: +, TEtype: MIR3}, {E: 1.3e-65, span: (4839, 5105), strand: +, TEtype: AluJr}, {E: 1.6e-81, span: (5106, 5401), strand: +, TEtype: AluSz}, {E: 8.9e-28, span: (5394, 5756), strand…
HPSCSR.464.2	ENSG00000271806.1	ENST00000606533.1	AL590822.2	noncoding	nonspecific	0.016073	{E: 2.3e-103, span: (1952, 2258), strand: +, TEtype: AluY}, {E: 2.6e-100, span: (3635, 3945), strand: +, TEtype: AluSz}
HPSCSR.465.1	HPSCSR.465	HPSCSR.465.1	HPSCSR.465.1	noncoding	nonspecific	0.151304	{E: 1.5e-85, span: (87, 393), strand: -, TEtype: AluJb}
HPSCSR.468.15	ENSG00000182873.5	ENST00000333854.2	PRKCZ-AS1	noncoding	enriched	0.373465	{E: 1.4e-33, span: (5, 298), strand: +, TEtype: MLT1A1}
HPSCSR.468.17	ENSG00000182873.5	ENST00000333854.2	PRKCZ-AS1	coding	nonspecific	3.12445	{E: 8.8e-46, span: (486, 847), strand: +, TEtype: MLT1A1}, {E: 4.9e-47, span: (988, 1153), strand: -, TEtype: AluSg}, {E: 1.9e-34, span: (1143, 1305), strand: -, TEtype: FRAM}, {E: 2.1e-88, span: (1146, 1446), strand: -, TEtype: AluSx1}
HPSCLR.14405.1	ENSG00000067606.17	ENST00000479263.5	PRKCZ	noncoding	nonspecific	0.126915	{E: 1.7e-26, span: (2, 129), strand: -, TEtype: FLAM_C}, {E: 6e-62, span: (1210, 1408), strand: -, TEtype: AluY}, {E: 1.4e-91, span: (4420, 4719), strand: -, TEtype: AluSx1}, {E: 1.2e-22, span: (4894, 5005), strand: -, TEtype: AluJo}, {E: 5.4e-86, span: (5002, 5276), strand: +, TEtype: AluYk2}
HPSCSR.468.1	ENSG00000162585.17	ENST00000428120.5	FAAP20	coding	nonspecific	2.17159	{E: 2.8e-11, span: (539, 627), strand: +, TEtype: AluSx3}
HPSCSR.468.7	ENSG00000162585.17	ENST00000401813.7	FAAP20	coding	nonspecific	0.680482	{E: 4.3e-31, span: (2, 110), strand: -, TEtype: AluSz}, {E: 2.3e-22, span: (113, 281), strand: -, TEtype: MLT1C2}
HPSCSR.468.6	ENSG00000162585.17	ENST00000420515.1	FAAP20	coding	enriched	0.227926	{E: 1e-71, span: (546, 814), strand: +, TEtype: AluJr}
HPSCSR.468.16	ENSG00000162585.17	ENST00000497675.2	FAAP20	coding	enriched	4.04833	{E: 1e-71, span: (1123, 1391), strand: +, TEtype: AluJo}, {E: 2e-96, span: (2266, 2556), strand: -, TEtype: AluSx}
HPSCLR.14411.1	ENSG00000162585.17	ENST00000487186.5	FAAP20	noncoding	nonspecific	0.207407	{E: 7.2e-86, span: (1, 280), strand: -, TEtype: AluSq2}, {E: 1.3e-97, span: (291, 596), strand: -, TEtype: AluSx1}
HPSCSR.468.19	ENSG00000162585.17	ENST00000420964.1	FAAP20	noncoding	nonspecific	0.104803	{E: 1.1e-98, span: (39, 341), strand: -, TEtype: AluSc8}, {E: 5.2e-36, span: (146, 439), strand: +, TEtype: SVA_D}, {E: 1.1e-94, span: (344, 648), strand: -, TEtype: AluSx1}, {E: 5.6e-40, span: (449, 767), strand: +, TEtype: SVA_C}, {E: 3.4e-99, span: (659, 976), strand: -, TEtype: AluY}, {E: 6.3e-11, span: (984, 1281), strand: +, TEtype: L1MEd_5end}, {E: 1e-48, span: (1182, 1953), strand: +, TEt…
HPSCLR.14409.1	ENSG00000157933.10	ENST00000508416.1	SKI	noncoding	nonspecific	0.346115	{E: 6.5e-60, span: (2795, 3018), strand: -, TEtype: AluSx}
HPSCLR.14410.1	ENSG00000157933.10	ENST00000478223.2	SKI	noncoding	nonspecific	0.268057	{E: 2.7e-84, span: (1, 281), strand: -, TEtype: AluSz6}, {E: 2.8e-48, span: (289, 602), strand: -, TEtype: L1MB2_3end}, {E: 1.4e-96, span: (1127, 1425), strand: +, TEtype: AluSx4}, {E: 3.9e-94, span: (4098, 4391), strand: -, TEtype: AluSx1}, {E: 2.4e-27, span: (5468, 5603), strand: -, TEtype: FLAM_C}, {E: 8.9e-81, span: (6999, 7280), strand: +, TEtype: AluSz6}
HPSCSR.448.32	HPSCSR.448	HPSCSR.448.32	HPSCSR.448.32	noncoding	nonspecific	0.394508	{E: 1.8e-59, span: (75, 296), strand: +, TEtype: AluJr}, {E: 5e-100, span: (325, 634), strand: +, TEtype: AluSq2}, {E: 2e-85, span: (758, 1061), strand: -, TEtype: AluSz}
HPSCSR.469.5	ENSG00000116151.14	ENST00000419785.1	MORN1	noncoding	nonspecific	1.0616	{E: 2.6e-85, span: (577, 852), strand: -, TEtype: AluSp}, {E: 6.9e-57, span: (854, 1148), strand: -, TEtype: L1MB7_3end}, {E: 4.4e-15, span: (1153, 1229), strand: +, TEtype: FRAM}, {E: 1.2e-97, span: (1250, 1558), strand: -, TEtype: AluSc8}, {E: 9.3e-59, span: (1560, 1817), strand: +, TEtype: AluJr}, {E: 1.6e-162, span: (1831, 3011), strand: -, TEtype: L1M5_orf2}, {E: 3.1e-92, span: (3105, 3412),…
HPSCSR.469.6	ENSG00000116151.14	ENST00000469374.5	MORN1	noncoding	nonspecific	0.469716	{E: 3.1e-38, span: (908, 1149), strand: -, TEtype: L1MB7_3end}, {E: 1.2e-92, span: (1136, 1442), strand: -, TEtype: AluSp}, {E: 6.9e-57, span: (1444, 1738), strand: -, TEtype: L1MB7_3end}, {E: 4.4e-15, span: (1743, 1819), strand: +, TEtype: FRAM}
HPSCSR.469.11	ENSG00000269896.2	ENST00000602865.1	AL513477.1	noncoding	nonspecific	1.263	{TEtype: MLT1J, span: (347, 617), E: 3.6e-21, strand: -}
HPSCSR.469.15	ENSG00000116151.14	ENST00000607031.1	MORN1	noncoding	nonspecific	0.472442	{E: 2.2e-90, span: (1782, 2087), strand: +, TEtype: AluSx}, {E: 1.2e-39, span: (1917, 2089), strand: +, TEtype: FRAM}
HPSCSR.469.14	ENSG00000272420.1	ENST00000607858.1	AL513477.2	noncoding	depleted	0.305653	{E: 3.9e-38, span: (1, 154), strand: -, TEtype: AluJr}, {E: 1.4e-12, span: (367, 553), strand: -, TEtype: L1MEc_5end}
HPSCSR.469.18	HPSCSR.469	HPSCSR.469.18	HPSCSR.469.18	noncoding	nonspecific	1.09301	{E: 4.5e-99, span: (728, 1030), strand: +, TEtype: AluSx}
HPSCSR.469.19	HPSCSR.469	HPSCSR.469.19	HPSCSR.469.19	noncoding	nonspecific	1.79453	{E: 8.6e-12, span: (1020, 1186), strand: +, TEtype: MIR}
HPSCSR.448.40	ENSG00000157916.20	ENST00000493207.1	RER1	coding	nonspecific	2.61718	{TEtype: MER58C, span: (338, 479), E: 1.1e-13, strand: -}
HPSCSR.643.6	ENSG00000131697.18	ENST00000622020.4	NPHP4	coding	enriched	0.820997	{E: 4.8e-134, span: (2442, 3474), strand: -, TEtype: L1MC5_3end}, {E: 5.3e-64, span: (3617, 4430), strand: +, TEtype: L1M5_orf2}, {E: 1.5e-16, span: (3961, 4432), strand: +, TEtype: L1M1_orf2}, {E: 1.7e-11, span: (4503, 4903), strand: -, TEtype: LTR79}, {E: 2.9e-27, span: (5769, 5913), strand: -, TEtype: L1MC2_3end}, {E: 1.3e-86, span: (5913, 6219), strand: -, TEtype: AluJb}, {E: 1.2e-18, span: (…
HPSCSR.648.7	ENSG00000069424.15	ENST00000654144.1	KCNAB2	coding	nonspecific	0.311909	{E: 2.2e-12, span: (785, 1015), strand: +, TEtype: MIRb}, {E: 1.9e-16, span: (1060, 1270), strand: -, TEtype: MIR}, {E: 8.6e-12, span: (1151, 1277), strand: -, TEtype: MIR1_Amn}
HPSCSR.648.22	ENSG00000069424.15	ENST00000655748.1	KCNAB2	noncoding	nonspecific	0.236257	{E: 5.8e-40, span: (114, 356), strand: +, TEtype: MLT1A}
HPSCSR.649.4	ENSG00000116251.11	ENST00000465335.1	RPL22	coding	nonspecific	0.450575	{TEtype: LTR50, span: (311, 499), E: 3.1e-12, strand: -}
HPSCSR.649.9	ENSG00000116251.11	ENST00000497965.5	RPL22	coding	enriched	68.527	{TEtype: LTR50, span: (2, 277), E: 4.5e-32, strand: -}
HPSCSR.649.10	ENSG00000116251.11	ENST00000462296.5	RPL22	coding	nonspecific	8.9932	{TEtype: LTR50, span: (185, 290), E: 1.8e-11, strand: -}
HPSCSR.648.23	ENSG00000158286.13	ENST00000377939.5	RNF207	coding	nonspecific	0.102724	{E: 1.1e-99, span: (2172, 2475), strand: -, TEtype: AluSq2}, {E: 8.7e-95, span: (2480, 2779), strand: -, TEtype: AluSp}
HPSCSR.648.26	ENSG00000158286.13	ENST00000485539.5	RNF207	coding	nonspecific	0.315874	{E: 2.2e-81, span: (74, 348), strand: -, TEtype: AluSz}, {E: 4.9e-86, span: (2270, 2552), strand: -, TEtype: AluSx1}
HPSCSR.648.35	ENSG00000158286.13	ENST00000492476.1	RNF207	noncoding	nonspecific	0.09295	{E: 5.4e-60, span: (1457, 1653), strand: +, TEtype: AluSx}, {E: 2.7e-19, span: (1592, 1698), strand: +, TEtype: PB1D11}, {E: 3e-70, span: (2113, 2636), strand: -, TEtype: HAL1}, {E: 1.2e-65, span: (2616, 2836), strand: -, TEtype: AluSz}, {E: 6.6e-38, span: (2647, 2942), strand: +, TEtype: SVA_E}, {E: 3.2e-90, span: (2844, 3144), strand: -, TEtype: AluSc}, {E: 1.7e-98, span: (3243, 3545), strand: …
HPSCLR.14450.1	ENSG00000158286.13	ENST00000483336.1	RNF207	noncoding	nonspecific	0.182586	{E: 5.3e-32, span: (2, 135), strand: -, TEtype: FLAM_C}, {E: 3.5e-16, span: (140, 350), strand: -, TEtype: HAL1}, {E: 4.5e-42, span: (328, 506), strand: -, TEtype: AluSx}, {E: 7.8e-22, span: (498, 973), strand: -, TEtype: HAL1}, {E: 4.9e-98, span: (1226, 1535), strand: -, TEtype: AluSc8}, {E: 2.8e-40, span: (1333, 1634), strand: +, TEtype: SVA_D}, {E: 8.2e-81, span: (1537, 1833), strand: -, TEtyp…
HPSCSR.648.37	ENSG00000225077.3	ENST00000650463.1	LINC00337	noncoding	enriched	0.319596	{E: 1.8e-19, span: (600, 788), strand: +, TEtype: MIRb}
HPSCSR.649.16	ENSG00000116237.16	ENST00000489498.5	ICMT	coding	enriched	1.27101	{TEtype: MIRb, span: (2348, 2461), E: 7.5e-12, strand: +}
HPSCSR.649.17	ENSG00000116237.16	ENST00000343813.10	ICMT	coding	nonspecific	85.1266	{E: 7.5e-12, span: (2233, 2346), strand: +, TEtype: MIRb}, {E: 8e-96, span: (2582, 2888), strand: +, TEtype: AluSx3}, {E: 1.5e-95, span: (3544, 3849), strand: -, TEtype: AluSz}
HPSCSR.648.40	ENSG00000225077.3	ENST00000429480.2	LINC00337	noncoding	enriched	0.785165	{E: 9.9e-15, span: (295, 372), strand: +, TEtype: AluSz}, {E: 2.7e-28, span: (356, 470), strand: -, TEtype: AluYk4}, {E: 4.5e-17, span: (543, 648), strand: -, TEtype: FLAM_C}, {E: 5.7e-47, span: (870, 1044), strand: -, TEtype: FRAM}
HPSCSR.648.39	ENSG00000225077.3	ENST00000429480.2	LINC00337	noncoding	enriched	0.601927	{E: 1.4e-14, span: (295, 363), strand: +, TEtype: AluSz}, {E: 1.5e-30, span: (356, 473), strand: -, TEtype: AluYe5}, {E: 4.6e-25, span: (544, 717), strand: +, TEtype: SVA_E}, {E: 4.6e-29, span: (644, 791), strand: -, TEtype: FRAM}, {E: 5.3e-93, span: (646, 929), strand: -, TEtype: AluSq}, {E: 5.7e-47, span: (1217, 1391), strand: -, TEtype: FRAM}
HPSCSR.648.43	ENSG00000225077.3	ENST00000429480.2	LINC00337	noncoding	enriched	0.634172	{E: 3.5e-93, span: (295, 591), strand: +, TEtype: AluSz}, {E: 1.1e-94, span: (806, 1102), strand: -, TEtype: AluYf1}, {E: 4.4e-25, span: (1173, 1346), strand: +, TEtype: SVA_E}, {E: 4.6e-29, span: (1273, 1420), strand: -, TEtype: FRAM}, {E: 5.3e-93, span: (1275, 1558), strand: -, TEtype: AluSq}, {E: 5.7e-47, span: (1846, 2020), strand: -, TEtype: FRAM}
HPSCSR.648.42	ENSG00000225077.3	ENST00000429480.2	LINC00337	noncoding	enriched	0.61643	{E: 1.4e-14, span: (295, 363), strand: +, TEtype: AluSz}, {E: 4e-25, span: (361, 532), strand: +, TEtype: SVA_E}, {E: 4.1e-93, span: (459, 744), strand: -, TEtype: AluSq}, {E: 5.7e-47, span: (1032, 1206), strand: -, TEtype: FRAM}
HPSCSR.648.44	ENSG00000225077.3	ENST00000429480.2	LINC00337	noncoding	enriched	2.54844	{E: 5.7e-47, span: (268, 442), strand: -, TEtype: FRAM}
HPSCSR.649.25	ENSG00000158292.7	ENST00000377893.3	GPR153	coding	enriched	2.17155	{E: 2.3e-84, span: (1827, 2120), strand: -, TEtype: AluJb}, {E: 7.2e-92, span: (2671, 2957), strand: +, TEtype: AluSq2}, {E: 8.7e-30, span: (4298, 4428), strand: +, TEtype: FLAM_A}, {E: 4.4e-89, span: (4430, 4738), strand: +, TEtype: AluSz}, {E: 8e-43, span: (4735, 5017), strand: -, TEtype: MLT1A1}, {E: 5.3e-37, span: (5005, 5153), strand: +, TEtype: AluJr4}, {E: 7.7e-96, span: (5149, 5455), stra…
HPSCSR.649.26	ENSG00000158292.7	ENST00000377893.3	GPR153	coding	enriched	1.19464	{E: 2.3e-84, span: (1827, 2120), strand: -, TEtype: AluJb}, {E: 7.2e-92, span: (2671, 2957), strand: +, TEtype: AluSq2}, {E: 8.7e-30, span: (4298, 4428), strand: +, TEtype: FLAM_A}, {E: 4.4e-89, span: (4430, 4738), strand: +, TEtype: AluSz}, {E: 8e-43, span: (4735, 5017), strand: -, TEtype: MLT1A1}, {E: 5.3e-37, span: (5005, 5153), strand: +, TEtype: AluJr4}, {E: 7.7e-96, span: (5149, 5455), stra…
HPSCSR.649.27	ENSG00000158292.7	ENST00000377893.3	GPR153	coding	nonspecific	1.16584	{E: 2.3e-84, span: (1827, 2120), strand: -, TEtype: AluJb}, {E: 7.2e-92, span: (2671, 2957), strand: +, TEtype: AluSq2}, {E: 8.7e-30, span: (4298, 4428), strand: +, TEtype: FLAM_A}, {E: 4.4e-89, span: (4430, 4738), strand: +, TEtype: AluSz}, {E: 8e-43, span: (4735, 5017), strand: -, TEtype: MLT1A1}, {E: 5.3e-37, span: (5005, 5153), strand: +, TEtype: AluJr4}, {E: 7.7e-96, span: (5149, 5455), stra…
HPSCLR.14455.1	HPSCLR.14455	HPSCLR.14455.1	HPSCLR.14455.1	noncoding	enriched	0.15472	{E: 3.2e-44, span: (1133, 1315), strand: +, TEtype: AluSx}
HPSCSR.649.45	ENSG00000069812.11	ENST00000377834.8	HES2	coding	nonspecific	0.29977	{E: 2.9e-91, span: (1863, 2142), strand: +, TEtype: AluSx}, {E: 2.1e-91, span: (3667, 3968), strand: +, TEtype: AluSx1}, {E: 8.8e-35, span: (4310, 4511), strand: -, TEtype: Tigger1}
HPSCSR.649.46	ENSG00000231868.1	ENST00000419034.1	AL031848.1	noncoding	enriched	0.479737	{E: 5.8e-86, span: (1292, 1586), strand: -, TEtype: AluSq2}, {E: 4.9e-40, span: (1398, 1692), strand: +, TEtype: SVA_B}, {E: 1.9e-101, span: (1595, 1895), strand: -, TEtype: AluSc}, {E: 1.9e-42, span: (1701, 1984), strand: +, TEtype: SVA_B}, {E: 1.1e-94, span: (1897, 2194), strand: -, TEtype: AluSc}
HPSCSR.650.13	ENSG00000253022.1	ENST00000517213.1	RNU6-731P	noncoding	nonspecific	0.100512	{E: 7.5e-18, span: (880, 1035), strand: -, TEtype: MIRb}, {E: 6.4e-11, span: (937, 1049), strand: -, TEtype: MIR3}, {E: 1.6e-13, span: (1691, 1930), strand: +, TEtype: MIRb}, {E: 1.7e-50, span: (1924, 2108), strand: -, TEtype: AluSx1}, {E: 8.6e-95, span: (2098, 2391), strand: -, TEtype: AluSq2}, {E: 9.3e-16, span: (2276, 2392), strand: -, TEtype: FRAM}, {E: 8.4e-75, span: (2384, 2641), strand: +,…
HPSCSR.650.51	ENSG00000229519.2	ENST00000456162.2	AL591866.1	noncoding	depleted	1.08525	{E: 2.6e-45, span: (584, 768), strand: +, TEtype: AluSz6}, {E: 2.4e-38, span: (752, 1210), strand: +, TEtype: HAL1ME}, {E: 9.1e-92, span: (1216, 2284), strand: +, TEtype: L2}, {E: 7e-73, span: (2403, 2690), strand: +, TEtype: AluJb}, {E: 1.3e-87, span: (2963, 3270), strand: -, TEtype: AluSz}, {E: 2.3e-89, span: (3624, 3924), strand: +, TEtype: AluSx}, {E: 5.4e-34, span: (3760, 3931), strand: +, T…
HPSCSR.650.54	HPSCSR.650	HPSCSR.650.54	HPSCSR.650.54	noncoding	nonspecific	0.205218	{E: 3.1e-11, span: (169, 324), strand: +, TEtype: MIR}, {E: 2.9e-98, span: (324, 622), strand: -, TEtype: AluSc8}
HPSCSR.649.47	ENSG00000171680.22	ENST00000377728.7	PLEKHG5	coding	nonspecific	1.37047	{E: 3.2e-32, span: (1531, 1688), strand: +, TEtype: FRAM}, {E: 1.8e-105, span: (1794, 2101), strand: +, TEtype: AluYk2}, {E: 2.7e-41, span: (1929, 2102), strand: +, TEtype: FRAM}, {E: 1e-23, span: (2092, 2434), strand: +, TEtype: L1MC4_3end}, {E: 1e-99, span: (2438, 2744), strand: +, TEtype: AluSx}, {E: 3.5e-74, span: (2911, 3190), strand: +, TEtype: AluJb}, {E: 3.2e-96, span: (3197, 3503), stran…
HPSCSR.649.53	ENSG00000171680.22	ENST00000400913.5	PLEKHG5	coding	enriched	0.182206	{E: 5.1e-86, span: (3978, 4274), strand: -, TEtype: AluSz}
HPSCSR.649.56	ENSG00000171680.22	ENST00000340850.9	PLEKHG5	coding	enriched	0.017408	{E: 5.1e-86, span: (3995, 4291), strand: -, TEtype: AluSz}
HPSCSR.649.54	ENSG00000171680.22	ENST00000535355.5	PLEKHG5	coding	enriched	0.012422	{E: 5.1e-86, span: (4005, 4301), strand: -, TEtype: AluSz}
HPSCSR.649.57	ENSG00000171680.22	ENST00000377728.7	PLEKHG5	coding	nonspecific	1.44707	{E: 1.9e-17, span: (2635, 2822), strand: +, TEtype: MER117}, {E: 5.1e-86, span: (4460, 4756), strand: -, TEtype: AluSz}
HPSCSR.649.58	ENSG00000171680.22	ENST00000489097.5	PLEKHG5	coding	nonspecific	0.361034	{E: 5.1e-86, span: (4248, 4544), strand: -, TEtype: AluSz}
HPSCLR.14458.2	ENSG00000171680.22	ENST00000487949.4	PLEKHG5	coding	enriched	0.209128	{TEtype: MER117, span: (2065, 2252), E: 1.9e-17, strand: +}
HPSCSR.649.59	ENSG00000162408.11	ENST00000377705.6	NOL9	coding	nonspecific	6.43076	{E: 3.2e-32, span: (2673, 2830), strand: +, TEtype: FRAM}, {E: 4.3e-99, span: (2936, 3238), strand: +, TEtype: AluY}, {E: 1.4e-99, span: (4369, 4675), strand: -, TEtype: AluSq}, {E: 3.9e-18, span: (4550, 4676), strand: -, TEtype: PB1D11}, {E: 5.7e-83, span: (4789, 5063), strand: -, TEtype: AluSx4}, {E: 1e-47, span: (4853, 5167), strand: +, TEtype: SVA_E}, {E: 3.8e-103, span: (5069, 5370), strand:…
HPSCSR.649.69	ENSG00000171680.22	ENST00000487949.4	PLEKHG5	coding	nonspecific	0.035009	{E: 1.9e-17, span: (1273, 1460), strand: +, TEtype: MER117}, {E: 5.1e-86, span: (3098, 3394), strand: -, TEtype: AluSz}
HPSCSR.649.74	ENSG00000215788.10	ENST00000513135.5	TNFRSF25	coding	nonspecific	1.2392	{E: 3.3e-19, span: (1458, 1541), strand: +, TEtype: FRAM}, {E: 2.2e-102, span: (1763, 2070), strand: -, TEtype: AluSc8}
HPSCLR.14459.1	ENSG00000171680.22	ENST00000400915.7	PLEKHG5	noncoding	nonspecific	0.185696	{E: 2.3e-16, span: (786, 966), strand: -, TEtype: MIRb}, {E: 3.7e-12, span: (864, 979), strand: -, TEtype: MIR3}, {E: 1.2e-14, span: (1041, 1205), strand: -, TEtype: MIRb}, {E: 8.8e-31, span: (2123, 2254), strand: +, TEtype: AluJo}, {E: 3.7e-93, span: (2256, 2537), strand: +, TEtype: AluSq2}
HPSCLR.14461.1	ENSG00000162408.11	ENST00000377705.6	NOL9	noncoding	nonspecific	12.0053	{E: 1.4e-99, span: (68, 374), strand: -, TEtype: AluSq}, {E: 3.9e-18, span: (249, 375), strand: -, TEtype: PB1D11}, {E: 5.7e-83, span: (488, 762), strand: -, TEtype: AluSx4}, {E: 9.6e-48, span: (552, 866), strand: +, TEtype: SVA_E}, {E: 3.8e-103, span: (768, 1069), strand: -, TEtype: AluSg}, {E: 1.6e-40, span: (875, 1198), strand: +, TEtype: SVA_D}, {E: 6.4e-88, span: (1099, 1403), strand: -, TEt…
HPSCSR.650.29	ENSG00000204859.13	ENST00000488936.1	ZBTB48	coding	nonspecific	2.78079	{E: 7.3e-35, span: (1524, 1704), strand: -, TEtype: AluJr}, {E: 3.5e-25, span: (1570, 1813), strand: +, TEtype: SVA_E}, {E: 3.8e-92, span: (1717, 2023), strand: -, TEtype: AluSc8}, {E: 6.3e-37, span: (1828, 2128), strand: +, TEtype: SVA_D}, {E: 4.9e-99, span: (2031, 2333), strand: -, TEtype: AluSg4}, {E: 2.9e-42, span: (2139, 2430), strand: +, TEtype: SVA_D}, {E: 9.5e-48, span: (2338, 2547), stra…
HPSCSR.650.53	HPSCSR.650	HPSCSR.650.53	HPSCSR.650.53	noncoding	nonspecific	0.462368	{E: 5.7e-62, span: (557, 769), strand: +, TEtype: AluSx}, {E: 5e-30, span: (760, 895), strand: +, TEtype: AluSq10}, {E: 1.4e-18, span: (929, 1103), strand: -, TEtype: MER58B}, {E: 8.6e-36, span: (2589, 2753), strand: +, TEtype: AluJr4}, {E: 5.2e-94, span: (2728, 3035), strand: +, TEtype: AluSp}, {E: 4.7e-38, span: (2863, 3036), strand: +, TEtype: FRAM}, {E: 6.1e-100, span: (3042, 3346), strand: +…
HPSCSR.649.97	ENSG00000162413.16	ENST00000377663.3	KLHL21	coding	nonspecific	1.08443	{E: 7.6e-81, span: (2100, 2421), strand: -, TEtype: AluJr}, {E: 6.9e-22, span: (2299, 2422), strand: -, TEtype: PB1D11}, {E: 2.4e-96, span: (2450, 2748), strand: -, TEtype: AluY}
HPSCSR.649.90	ENSG00000007923.16	ENST00000465508.5	DNAJC11	coding	depleted	1.85718	{E: 5.5e-13, span: (665, 861), strand: -, TEtype: MER102a}
HPSCLR.14466.6	ENSG00000007923.16	ENST00000472414.1	DNAJC11	noncoding	enriched	0.435674	{E: 1.1e-40, span: (3, 144), strand: +, TEtype: AluSx3}, {E: 1.3e-100, span: (446, 742), strand: +, TEtype: AluYk3}, {E: 1.4e-28, span: (728, 1319), strand: +, TEtype: L2}, {E: 1.7e-33, span: (1325, 1462), strand: -, TEtype: FLAM_C}, {E: 5.5e-36, span: (1465, 1956), strand: +, TEtype: L2}, {E: 3.7e-21, span: (2343, 2464), strand: +, TEtype: FRAM}
HPSCSR.650.35	ENSG00000041988.15	ENST00000484669.6	THAP3	coding	nonspecific	9.52027	{E: 3e-88, span: (1121, 1421), strand: +, TEtype: AluSz}
HPSCSR.649.101	ENSG00000237436.1	ENST00000442889.1	CAMTA1-DT	noncoding	nonspecific	0.340933	{E: 1.4e-51, span: (1148, 1545), strand: +, TEtype: L1ME4c_3end}, {E: 1.1e-18, span: (1243, 1656), strand: +, TEtype: L1ME1_3end}, {E: 8.1e-85, span: (1676, 1980), strand: +, TEtype: AluSx1}, {E: 3.7e-101, span: (2074, 2384), strand: -, TEtype: AluSp}, {E: 2e-81, span: (2680, 2961), strand: -, TEtype: AluJr}, {E: 8.4e-27, span: (2834, 2962), strand: -, TEtype: BC200}, {E: 4.1e-43, span: (2964, 32…
HPSCLR.14466.7	HPSCLR.14466	HPSCLR.14466.7	HPSCLR.14466.7	noncoding	nonspecific	0.643932	{E: 4.7e-80, span: (2, 269), strand: -, TEtype: AluSz}, {E: 4.5e-29, span: (149, 280), strand: -, TEtype: FLAM_C}, {E: 2.2e-55, span: (213, 416), strand: -, TEtype: AluJb}, {E: 4.4e-129, span: (418, 1502), strand: -, TEtype: L1MEg_5end}, {E: 1.7e-11, span: (1657, 1962), strand: -, TEtype: L1M5_orf2}, {E: 1.2e-95, span: (1957, 2260), strand: -, TEtype: AluSz6}, {E: 9.1e-49, span: (2877, 3337), str…
HPSCSR.705.4	ENSG00000270171.1	ENST00000602640.1	AL359881.3	noncoding	enriched	0.391673	{E: 2.6e-41, span: (738, 917), strand: +, TEtype: MER77B}, {E: 2.6e-121, span: (919, 1416), strand: +, TEtype: MER77B}, {E: 1.9e-80, span: (1416, 1721), strand: +, TEtype: THE1B}
HPSCSR.705.5	ENSG00000270035.1	ENST00000602973.1	AL359881.2	noncoding	enriched	0.542915	{E: 2.4e-11, span: (304, 459), strand: +, TEtype: MIR1_Amn}, {E: 5.5e-22, span: (471, 568), strand: +, TEtype: MER30}
HPSCSR.705.1	ENSG00000269978.1	ENST00000602916.1	AL359881.1	coding	enriched	0.866349	{E: 5.2e-21, span: (1923, 2091), strand: +, TEtype: L1ME3A_3end}, {E: 1.4e-25, span: (2404, 2506), strand: +, TEtype: AluJb}, {E: 1.5e-16, span: (2676, 2818), strand: +, TEtype: MLT1I}
HPSCSR.705.3	ENSG00000269978.1	ENST00000602916.1	AL359881.1	noncoding	nonspecific	1.2372	{TEtype: MLT1I, span: (119, 261), E: 1.5e-16, strand: +}
HPSCLR.14467.2	ENSG00000171735.19	ENST00000486138.1	CAMTA1	coding	nonspecific	0.188292	{E: 2.2e-79, span: (4124, 4422), strand: +, TEtype: AluJo}, {E: 2.9e-39, span: (4261, 4423), strand: +, TEtype: FRAM}, {E: 4e-94, span: (4578, 4855), strand: +, TEtype: AluSq2}, {E: 1.4e-33, span: (4716, 4858), strand: +, TEtype: FRAM}
HPSCSR.668.14	ENSG00000171735.19	ENST00000476163.5	CAMTA1	coding	nonspecific	7.01559	{TEtype: L2c_3end, span: (612, 863), E: 1.4e-12, strand: +}
HPSCSR.668.16	ENSG00000171735.19	ENST00000467267.1	CAMTA1	noncoding	nonspecific	0.596403	{E: 2.7e-24, span: (211, 357), strand: +, TEtype: MIR}
HPSCSR.668.7	ENSG00000049245.13	ENST00000470357.1	VAMP3	coding	depleted	2.88179	{E: 5.8e-56, span: (1, 202), strand: +, TEtype: AluSp}
HPSCSR.668.23	ENSG00000269925.1	ENST00000602406.1	Z98884.2	noncoding	nonspecific	1.2675	{E: 2.7e-70, span: (1, 333), strand: -, TEtype: L1M4_orf2}
HPSCSR.705.2	HPSCSR.705	HPSCSR.705.2	HPSCSR.705.2	noncoding	enriched	0.163488	{E: 5.1e-33, span: (126, 257), strand: +, TEtype: AluJo}, {E: 3.2e-96, span: (256, 561), strand: +, TEtype: AluSz}, {E: 7.6e-105, span: (2254, 2559), strand: +, TEtype: AluY}, {E: 7.4e-27, span: (3848, 4011), strand: -, TEtype: MER5A}, {E: 1.2e-19, span: (4651, 4835), strand: +, TEtype: MIRc}, {E: 7.6e-92, span: (4838, 5124), strand: -, TEtype: AluSc8}, {E: 6e-17, span: (5216, 5389), strand: -, T…
HPSCSR.706.1	ENSG00000236266.1	ENST00000451646.1	Z98884.1	noncoding	depleted	0.376489	{E: 5.3e-20, span: (238, 360), strand: +, TEtype: MLT1A1}
HPSCSR.706.2	ENSG00000236266.1	ENST00000451646.1	Z98884.1	noncoding	nonspecific	0.485738	{E: 2.4e-15, span: (249, 438), strand: +, TEtype: L1MC5a_3end}, {E: 1.4e-25, span: (448, 637), strand: +, TEtype: MER3}, {E: 8.5e-12, span: (644, 844), strand: -, TEtype: L2}, {E: 2.1e-41, span: (950, 1179), strand: -, TEtype: L1MC4a_3end}, {E: 1.9e-45, span: (1176, 1533), strand: -, TEtype: L1MC4a_3end}, {E: 4e-187, span: (1559, 2810), strand: -, TEtype: L1MD3_3end}, {E: 2.5e-21, span: (2698, 29…
HPSCSR.711.1	ENSG00000200344.1	ENST00000363474.1	Y_RNA	noncoding	nonspecific	0.655777	{E: 5.5e-22, span: (1853, 1957), strand: +, TEtype: HY1}, {E: 1.5e-90, span: (2550, 2867), strand: +, TEtype: AluSx1}, {E: 3e-39, span: (2697, 2868), strand: +, TEtype: FRAM}, {E: 1.2e-40, span: (2878, 3020), strand: +, TEtype: AluYk3}, {E: 1.2e-20, span: (3016, 3108), strand: +, TEtype: AluYj4}, {E: 8.3e-24, span: (3121, 3330), strand: +, TEtype: MER58A}, {E: 1.2e-28, span: (3759, 3897), strand:…
HPSCLR.14473.1	ENSG00000284747.1	ENST00000641354.1	AL034417.4	noncoding	nonspecific	0.041629	{E: 3.9e-90, span: (2, 282), strand: -, TEtype: AluYm1}, {E: 3.5e-102, span: (310, 713), strand: -, TEtype: MSTB}, {E: 1.3e-41, span: (823, 1090), strand: -, TEtype: L1MB5_3end}, {E: 1.8e-24, span: (1095, 1239), strand: -, TEtype: L1MB5_3end}
HPSCSR.714.1	ENSG00000284716.1	ENST00000641100.1	AL034417.3	noncoding	depleted	0.128343	{E: 2.7e-76, span: (147, 449), strand: +, TEtype: AluJb}, {E: 1.5e-24, span: (453, 621), strand: +, TEtype: MSTD}, {E: 2.6e-95, span: (611, 912), strand: -, TEtype: AluSx1}, {E: 3.3e-48, span: (887, 1109), strand: +, TEtype: MSTD}, {E: 7.8e-91, span: (1223, 1529), strand: +, TEtype: AluSz}, {E: 4.2e-66, span: (1646, 1902), strand: -, TEtype: MSTB1}, {E: 5.8e-102, span: (1903, 2213), strand: +, TE…
HPSCSR.668.49	ENSG00000284747.1	ENST00000641354.1	AL034417.4	noncoding	depleted	0.26894	{E: 2.5e-11, span: (2, 91), strand: -, TEtype: AluJo}, {E: 8e-23, span: (309, 407), strand: +, TEtype: L1MA2_3end}, {E: 2e-87, span: (497, 786), strand: -, TEtype: AluSx}, {E: 5.5e-18, span: (668, 789), strand: -, TEtype: BC200}, {E: 7.5e-11, span: (854, 1024), strand: -, TEtype: HAL1ME}, {E: 3.6e-42, span: (1034, 1191), strand: -, TEtype: AluSq2}, {E: 4.4e-80, span: (2873, 3149), strand: -, TEty…
HPSCSR.710.18	ENSG00000142599.19	ENST00000659924.1	RERE	coding	nonspecific	0.600024	{E: 4.2e-74, span: (1471, 1782), strand: +, TEtype: AluJr4}, {E: 5.7e-28, span: (2829, 2990), strand: +, TEtype: MER33}
HPSCLR.14481.1	ENSG00000142599.19	ENST00000659924.1	RERE	noncoding	nonspecific	0.330959	{E: 6.1e-33, span: (7, 139), strand: -, TEtype: AluSq}, {E: 1.7e-195, span: (140, 841), strand: -, TEtype: L1P4_orf2}, {E: 9.6e-90, span: (828, 1128), strand: -, TEtype: AluSx4}, {E: 2.4e-94, span: (1129, 1528), strand: -, TEtype: L1P4_orf2}, {E: 1.3e-215, span: (1682, 2546), strand: -, TEtype: L1MC2_3end}, {E: 6.9e-50, span: (2067, 2557), strand: -, TEtype: L1ME3C_3end}, {E: 1.6e-14, span: (2808…
HPSCSR.764.13	ENSG00000226545.1	ENST00000445254.1	AL357552.1	noncoding	nonspecific	0.173796	{E: 4.4e-15, span: (1587, 1724), strand: -, TEtype: Arthur1A}, {E: 3.3e-35, span: (1937, 2070), strand: +, TEtype: AluJo}, {E: 1.3e-28, span: (2171, 2302), strand: +, TEtype: AluJo}, {E: 6e-95, span: (2964, 3267), strand: +, TEtype: AluSp}, {E: 5.1e-44, span: (3968, 4244), strand: +, TEtype: L1MA9_3end}, {E: 2.6e-85, span: (4242, 4534), strand: -, TEtype: AluSg}, {E: 5.7e-66, span: (4542, 4795), …
HPSCSR.710.44	ENSG00000074800.16	ENST00000645600.1	ENO1	coding	enriched	0.575365	{E: 2.7e-13, span: (539, 605), strand: -, TEtype: AluSx}
HPSCSR.764.18	HPSCSR.764	HPSCSR.764.18	HPSCSR.764.18	noncoding	nonspecific	3.47128	{E: 9.6e-73, span: (7, 227), strand: +, TEtype: AluSx1}, {E: 2.3e-27, span: (143, 282), strand: +, TEtype: FLAM_A}, {E: 1.4e-25, span: (220, 342), strand: +, TEtype: AluSz}, {E: 4.3e-30, span: (1150, 1308), strand: -, TEtype: AluYj4}
HPSCLR.14488.1	ENSG00000230679.1	ENST00000442636.1	ENO1-AS1	noncoding	nonspecific	0.251482	{E: 4.3e-90, span: (1330, 1609), strand: +, TEtype: AluSg}
HPSCSR.778.2	HPSCSR.778	HPSCSR.778.2	HPSCSR.778.2	noncoding	enriched	0.811677	{E: 1.5e-74, span: (45, 308), strand: -, TEtype: AluJb}
HPSCSR.796.5	ENSG00000180758.12	ENST00000377411.5	GPR157	coding	depleted	0.157861	{E: 2.2e-95, span: (2039, 2335), strand: +, TEtype: AluSp}, {E: 2.5e-37, span: (2430, 2597), strand: +, TEtype: AluJr}, {E: 3.2e-91, span: (3068, 3372), strand: -, TEtype: AluSx}, {E: 2.3e-23, span: (3241, 3373), strand: -, TEtype: BC200}, {E: 3e-94, span: (4147, 4450), strand: +, TEtype: AluSx}, {E: 2e-49, span: (4469, 4694), strand: -, TEtype: AluJb}
HPSCSR.796.7	ENSG00000180758.12	ENST00000377411.5	GPR157	coding	nonspecific	0.305478	{E: 2.2e-95, span: (1844, 2140), strand: +, TEtype: AluSp}, {E: 2.5e-37, span: (2235, 2402), strand: +, TEtype: AluJr}, {E: 3.2e-91, span: (2873, 3177), strand: -, TEtype: AluSx}, {E: 2.3e-23, span: (3046, 3178), strand: -, TEtype: BC200}, {E: 3e-94, span: (3952, 4255), strand: +, TEtype: AluSx}, {E: 2e-49, span: (4274, 4499), strand: -, TEtype: AluJb}
HPSCSR.796.12	ENSG00000228526.7	ENST00000635687.1	MIR34AHG	noncoding	nonspecific	0.891488	{E: 1.5e-86, span: (675, 982), strand: +, TEtype: AluSq2}, {E: 7.9e-93, span: (5568, 5875), strand: -, TEtype: AluJr4}, {E: 8.2e-93, span: (6705, 7009), strand: +, TEtype: AluSz}, {E: 2.8e-29, span: (7345, 7481), strand: +, TEtype: FLAM_C}, {E: 2.8e-15, span: (7488, 7575), strand: +, TEtype: MER2}, {E: 3e-93, span: (7577, 7871), strand: +, TEtype: AluSq2}, {E: 1.6e-27, span: (7872, 7991), strand:…
HPSCSR.799.11	ENSG00000234546.4	ENST00000657715.1	LNCTAM34A	noncoding	nonspecific	0.661968	{E: 1.5e-86, span: (1840, 2147), strand: -, TEtype: AluSq2}, {E: 5.3e-89, span: (3354, 3641), strand: -, TEtype: AluSx1}, {E: 2.1e-16, span: (3519, 3642), strand: -, TEtype: PB1D11}, {E: 2.2e-61, span: (3826, 4054), strand: +, TEtype: AluJr}, {E: 4.4e-20, span: (4081, 4202), strand: +, TEtype: L1MB7_3end}, {E: 3.4e-17, span: (5015, 5234), strand: -, TEtype: MIRb}, {E: 1.4e-51, span: (5655, 5872),…
HPSCSR.799.1	ENSG00000049239.12	ENST00000377403.6	H6PD	coding	depleted	0.232508	{E: 1.9e-36, span: (3456, 3602), strand: -, TEtype: FLAM_C}, {E: 9.2e-90, span: (4636, 4928), strand: -, TEtype: AluSx1}, {E: 1.8e-12, span: (5588, 5772), strand: -, TEtype: MER112}, {E: 9.2e-85, span: (5774, 6072), strand: +, TEtype: AluJr}, {E: 4.1e-95, span: (8756, 9042), strand: -, TEtype: AluSx}
HPSCSR.799.6	ENSG00000049239.12	ENST00000377403.6	H6PD	coding	depleted	0.124115	{E: 3.4e-91, span: (1318, 1611), strand: -, TEtype: AluSz}, {E: 2.6e-28, span: (1929, 2212), strand: +, TEtype: Charlie18a}, {E: 1.9e-36, span: (5958, 6104), strand: -, TEtype: FLAM_C}, {E: 9.2e-90, span: (7138, 7430), strand: -, TEtype: AluSx1}, {E: 1.8e-12, span: (8090, 8274), strand: -, TEtype: MER112}, {E: 9.2e-85, span: (8276, 8574), strand: +, TEtype: AluJr}, {E: 4.1e-95, span: (11258, 1154…
HPSCLR.14495.1	ENSG00000049239.12	ENST00000495451.1	H6PD	coding	nonspecific	0.316579	{E: 1.9e-36, span: (2315, 2461), strand: -, TEtype: FLAM_C}, {E: 9.2e-90, span: (3495, 3787), strand: -, TEtype: AluSx1}, {E: 1.8e-12, span: (4447, 4631), strand: -, TEtype: MER112}, {E: 9.2e-85, span: (4633, 4931), strand: +, TEtype: AluJr}, {E: 4.1e-95, span: (7615, 7901), strand: -, TEtype: AluSx}
HPSCSR.843.10	ENSG00000171612.7	ENST00000302692.7	SLC25A33	coding	nonspecific	9.74509	{E: 8.9e-90, span: (1635, 1923), strand: +, TEtype: AluSx}, {E: 4.4e-91, span: (2426, 2703), strand: +, TEtype: AluYk3}, {E: 1.9e-95, span: (3089, 3390), strand: -, TEtype: AluSx}, {E: 2e-33, span: (3196, 3498), strand: +, TEtype: SVA_D}, {E: 8.2e-70, span: (3405, 3686), strand: -, TEtype: AluJr4}, {E: 1.1e-17, span: (3576, 3687), strand: -, TEtype: BC200}
HPSCLR.14500.1	ENSG00000171612.7	ENST00000302692.7	SLC25A33	noncoding	nonspecific	0.915054	{E: 2.1e-36, span: (438, 573), strand: -, TEtype: AluJr4}, {E: 5.4e-144, span: (906, 1457), strand: -, TEtype: MER21A}, {E: 3.9e-18, span: (1172, 1464), strand: -, TEtype: MER77B}, {E: 4.1e-26, span: (1461, 1662), strand: -, TEtype: MER21A}
HPSCSR.843.6	ENSG00000188807.13	ENST00000416541.5	TMEM201	coding	nonspecific	0.664273	{E: 1.4e-14, span: (375, 572), strand: -, TEtype: MIRb}, {E: 2.2e-32, span: (574, 766), strand: -, TEtype: MER58A}
HPSCSR.843.7	ENSG00000188807.13	ENST00000416541.5	TMEM201	coding	nonspecific	0.272785	{E: 8.7e-12, span: (2301, 2450), strand: -, TEtype: MIRc}
HPSCSR.835.6	ENSG00000231789.2	ENST00000415330.2	PIK3CD-AS2	noncoding	enriched	8.34854	{E: 5.8e-60, span: (224, 559), strand: +, TEtype: MLT1F1}, {E: 3.2e-79, span: (645, 937), strand: +, TEtype: AluJr}, {E: 3.1e-36, span: (778, 938), strand: +, TEtype: FRAM}
HPSCSR.835.7	ENSG00000231789.2	ENST00000415330.2	PIK3CD-AS2	noncoding	enriched	3.27337	{E: 9.1e-80, span: (218, 513), strand: +, TEtype: AluJr}, {E: 3.1e-36, span: (354, 514), strand: +, TEtype: FRAM}
HPSCSR.843.3	ENSG00000171608.16	ENST00000377346.9	PIK3CD	coding	nonspecific	10.2244	{E: 2.2e-97, span: (4223, 4523), strand: -, TEtype: AluSx}
HPSCLR.14503.2	ENSG00000171608.16	ENST00000377346.9	PIK3CD	coding	nonspecific	0.141663	{E: 2.2e-97, span: (4099, 4399), strand: -, TEtype: AluSx}
HPSCLR.14503.3	ENSG00000171608.16	ENST00000377346.9	PIK3CD	coding	nonspecific	0.226207	{E: 2.2e-97, span: (2821, 3121), strand: -, TEtype: AluSx}
HPSCLR.14504.1	ENSG00000171608.16	ENST00000628140.2	PIK3CD	noncoding	nonspecific	0.128501	{E: 9.8e-99, span: (26, 347), strand: +, TEtype: AluSx1}, {E: 2.1e-80, span: (379, 667), strand: +, TEtype: AluJb}, {E: 2.3e-32, span: (743, 879), strand: -, TEtype: AluJo}, {E: 2.4e-88, span: (1884, 2185), strand: +, TEtype: AluSz}, {E: 4.9e-77, span: (2387, 2642), strand: +, TEtype: AluSp}
HPSCLR.14507.1	HPSCLR.14507	HPSCLR.14507.1	HPSCLR.14507.1	noncoding	nonspecific	0.124421	{E: 2.3e-30, span: (13, 130), strand: -, TEtype: AluJr}, {E: 1.1e-12, span: (146, 297), strand: +, TEtype: MER5A}, {E: 7e-85, span: (2919, 3204), strand: +, TEtype: AluSx1}
HPSCSR.843.23	ENSG00000285701.1	ENST00000648956.1	AL357140.4	noncoding	nonspecific	0.421353	{E: 4.9e-32, span: (833, 1108), strand: -, TEtype: L1MC4_3end}, {E: 6.3e-45, span: (1112, 1294), strand: -, TEtype: AluJb}, {E: 1.9e-62, span: (1284, 1507), strand: -, TEtype: AluJb}, {E: 2.4e-24, span: (1330, 1596), strand: +, TEtype: SVA_D}, {E: 4e-43, span: (1506, 1680), strand: -, TEtype: AluSx3}, {E: 7.4e-101, span: (1667, 1967), strand: -, TEtype: AluYm1}, {E: 1.8e-86, span: (1970, 2258), s…
HPSCSR.835.13	ENSG00000162441.12	ENST00000377223.6	LZIC	coding	depleted	10.9632	{E: 5.2e-18, span: (1305, 1454), strand: -, TEtype: MIR3}, {E: 2.4e-74, span: (2085, 2393), strand: -, TEtype: L1MB5_3end}, {E: 8.4e-84, span: (2390, 2685), strand: -, TEtype: AluSq}, {E: 2.7e-56, span: (2690, 2933), strand: -, TEtype: L1MB5_3end}, {E: 3.9e-96, span: (2948, 3252), strand: -, TEtype: AluSp}, {E: 3e-86, span: (3312, 3604), strand: +, TEtype: AluSx3}, {E: 1.8e-74, span: (3683, 3971)…
HPSCSR.835.21	ENSG00000162441.12	ENST00000471853.1	LZIC	noncoding	nonspecific	0.195157	{E: 1.7e-28, span: (2, 128), strand: -, TEtype: AluSq}
HPSCSR.843.25	ENSG00000173614.14	ENST00000377205.6	NMNAT1	coding	depleted	1.30815	{E: 5.7e-101, span: (1064, 1367), strand: +, TEtype: AluSc}, {E: 2.1e-51, span: (1418, 1608), strand: +, TEtype: AluSq}, {E: 5e-98, span: (1611, 1905), strand: +, TEtype: AluSx1}, {E: 4.9e-98, span: (2284, 2582), strand: -, TEtype: AluSx1}
HPSCSR.843.26	ENSG00000173614.14	ENST00000403197.5	NMNAT1	coding	nonspecific	0.256883	{E: 3.9e-93, span: (582, 860), strand: -, TEtype: AluYj4}, {E: 6.9e-33, span: (866, 998), strand: -, TEtype: FLAM_C}
HPSCSR.843.28	ENSG00000228150.1	ENST00000445884.1	AL357140.2	noncoding	nonspecific	0.799797	{E: 2.6e-33, span: (102, 221), strand: -, TEtype: AluSz}
HPSCSR.843.29	ENSG00000173614.14	ENST00000492735.1	NMNAT1	noncoding	nonspecific	0.177924	{E: 3.5e-82, span: (241, 513), strand: +, TEtype: AluSc}
HPSCSR.843.32	ENSG00000202415.1	ENST00000365545.1	RN7SKP269	noncoding	nonspecific	0.5791	{TEtype: 7SK, span: (1, 245), E: 8.4e-73, strand: +}
HPSCSR.835.28	HPSCSR.835	HPSCSR.835.28	HPSCSR.835.28	noncoding	nonspecific	0.128126	{E: 6.3e-147, span: (1, 412), strand: -, TEtype: SVA_D}, {E: 2.6e-41, span: (402, 575), strand: -, TEtype: SVA_A}, {E: 6.8e-159, span: (562, 1019), strand: -, TEtype: SVA_D}
HPSCSR.835.29	HPSCSR.835	HPSCSR.835.29	HPSCSR.835.29	noncoding	nonspecific	0.51838	{E: 1.7e-101, span: (4, 309), strand: -, TEtype: AluSx}, {E: 3.8e-18, span: (312, 517), strand: -, TEtype: L2}, {E: 4.5e-99, span: (501, 796), strand: -, TEtype: AluSx1}, {E: 1.7e-88, span: (1027, 1333), strand: -, TEtype: AluSx3}
HPSCSR.843.39	ENSG00000130939.20	ENST00000466379.1	UBE4B	coding	nonspecific	0.52225	{E: 1.9e-22, span: (125, 285), strand: -, TEtype: MER5B}, {E: 1.1e-96, span: (2016, 2299), strand: +, TEtype: AluY}
HPSCSR.835.30	HPSCSR.835	HPSCSR.835.30	HPSCSR.835.30	noncoding	nonspecific	0.092636	{E: 2.5e-92, span: (2, 288), strand: -, TEtype: AluSg7}, {E: 2.4e-45, span: (319, 627), strand: +, TEtype: MLT1F-int}, {E: 1.1e-31, span: (724, 961), strand: +, TEtype: MLT1F-int}, {E: 1.7e-40, span: (967, 1200), strand: +, TEtype: MLT1G1}
HPSCLR.14515.1	HPSCLR.14515	HPSCLR.14515.1	HPSCLR.14515.1	noncoding	nonspecific	0.726669	{E: 2e-95, span: (1, 282), strand: -, TEtype: AluY}, {E: 5.6e-54, span: (2674, 2901), strand: +, TEtype: AluJr4}
HPSCLR.14466.9	HPSCLR.14466	HPSCLR.14466.9	HPSCLR.14466.9	noncoding	nonspecific	0.57777	{E: 6.9e-88, span: (1, 252), strand: -, TEtype: AluSq2}, {E: 9.7e-62, span: (256, 519), strand: -, TEtype: AluJr}, {E: 1.2e-19, span: (552, 798), strand: -, TEtype: MARNA}, {E: 2.7e-13, span: (628, 850), strand: +, TEtype: Tigger22N1}, {E: 8.6e-68, span: (801, 1050), strand: +, TEtype: AluJr4}, {E: 1.5e-25, span: (937, 1051), strand: +, TEtype: FRAM}, {E: 4.5e-100, span: (1054, 1359), strand: -, …
HPSCSR.843.47	ENSG00000054523.17	ENST00000377086.5	KIF1B	coding	depleted	0.887453	{E: 4.8e-94, span: (6723, 7021), strand: +, TEtype: AluSg}, {E: 2.2e-41, span: (6857, 7022), strand: +, TEtype: FRAM}, {E: 5.6e-98, span: (9492, 9788), strand: +, TEtype: AluSx}
HPSCSR.843.51	ENSG00000054523.17	ENST00000263934.10	KIF1B	coding	enriched	1.35282	{E: 3.3e-89, span: (6536, 6815), strand: +, TEtype: AluSg}
HPSCSR.843.53	ENSG00000054523.17	ENST00000377093.8	KIF1B	coding	nonspecific	15.4907	{E: 5.8e-19, span: (5420, 5530), strand: +, TEtype: AluJr}, {E: 1.6e-79, span: (5433, 5746), strand: +, TEtype: 7SLRNA}, {E: 1.4e-15, span: (5634, 5751), strand: +, TEtype: FAM}, {E: 5.5e-96, span: (6269, 6577), strand: -, TEtype: AluSx}
HPSCLR.14466.10	HPSCLR.14466	HPSCLR.14466.10	HPSCLR.14466.10	noncoding	nonspecific	0.911637	{E: 4.2e-84, span: (3, 488), strand: -, TEtype: L1ME1_3end}, {E: 2.5e-75, span: (473, 765), strand: -, TEtype: AluSx3}, {E: 1.1e-64, span: (848, 1066), strand: +, TEtype: AluSz6}, {E: 2e-11, span: (1085, 1159), strand: +, TEtype: AluJb}, {E: 1.1e-79, span: (1160, 1432), strand: -, TEtype: AluSx3}, {E: 5.9e-84, span: (1485, 1804), strand: +, TEtype: AluJr}, {E: 2e-35, span: (1806, 2001), strand: +…
HPSCLR.14518.1	ENSG00000284735.1	ENST00000641619.1	AL139424.3	noncoding	nonspecific	0.129752	{E: 4.8e-94, span: (1221, 1519), strand: -, TEtype: AluSg}
HPSCLR.14519.1	ENSG00000284735.1	ENST00000641117.1	AL139424.3	noncoding	nonspecific	1.05353	{E: 1.5e-14, span: (3, 88), strand: -, TEtype: FLAM_A}, {E: 9.1e-100, span: (279, 582), strand: +, TEtype: AluY}, {E: 3.2e-38, span: (415, 583), strand: +, TEtype: FRAM}, {E: 3.9e-101, span: (837, 1142), strand: -, TEtype: AluSx1}, {E: 7.9e-32, span: (1249, 1593), strand: +, TEtype: L2}, {E: 1.9e-33, span: (1762, 1924), strand: +, TEtype: MER5A1}, {E: 4.6e-98, span: (1971, 2279), strand: +, TEtyp…
HPSCLR.14466.11	HPSCLR.14466	HPSCLR.14466.11	HPSCLR.14466.11	noncoding	nonspecific	0.700191	{E: 6.2e-75, span: (1, 275), strand: -, TEtype: AluJb}, {E: 3.7e-84, span: (490, 780), strand: -, TEtype: AluJr}, {E: 2e-33, span: (747, 916), strand: -, TEtype: AluJo}, {E: 4.7e-30, span: (1547, 1673), strand: -, TEtype: FLAM_A}, {E: 3e-93, span: (1795, 2093), strand: +, TEtype: AluY}, {E: 3.1e-91, span: (2095, 2389), strand: -, TEtype: AluSx1}, {E: 6.1e-11, span: (2410, 2471), strand: +, TEtype…
HPSCLR.14520.1	ENSG00000142657.21	ENST00000270776.13	PGD	coding	nonspecific	134.759	{E: 2.7e-12, span: (1977, 2232), strand: +, TEtype: L1ME3D_3end}
HPSCSR.843.82	ENSG00000142657.21	ENST00000493288.1	PGD	noncoding	enriched	2.03566	{TEtype: Tigger13a, span: (30, 167), E: 5.3e-14, strand: -}
HPSCSR.843.59	ENSG00000175279.22	ENST00000309048.8	CENPS	noncoding	nonspecific	1.20332	{E: 3.4e-100, span: (913, 1217), strand: -, TEtype: AluSg7}, {E: 7.2e-47, span: (1232, 1412), strand: -, TEtype: AluSc}, {E: 9.7e-20, span: (1267, 1478), strand: +, TEtype: SVA_E}, {E: 5.8e-95, span: (1417, 1725), strand: -, TEtype: AluSg}, {E: 4.5e-45, span: (1531, 1834), strand: +, TEtype: SVA_D}, {E: 6.6e-98, span: (1730, 2035), strand: -, TEtype: AluSg7}
HPSCLR.14522.1	ENSG00000203469.2	ENST00000424487.1	AL354956.1	noncoding	nonspecific	0.152474	{E: 9.6e-92, span: (1, 288), strand: -, TEtype: AluSp}, {E: 1.3e-17, span: (160, 289), strand: -, TEtype: PB1D11}, {E: 1.4e-60, span: (420, 641), strand: -, TEtype: AluYh3}, {E: 2.1e-88, span: (666, 972), strand: +, TEtype: AluSq}, {E: 1.5e-34, span: (808, 973), strand: +, TEtype: FRAM}, {E: 3.9e-25, span: (1192, 1309), strand: +, TEtype: FLAM_C}, {E: 3.2e-41, span: (1296, 1675), strand: +, TEtyp…
HPSCSR.835.38	ENSG00000160049.12	ENST00000377038.8	DFFA	coding	enriched	42.189	{E: 6.2e-99, span: (1350, 1652), strand: +, TEtype: AluYk3}, {E: 8.4e-96, span: (1730, 2027), strand: +, TEtype: AluSc8}, {E: 6e-73, span: (2039, 2294), strand: +, TEtype: AluSx1}, {E: 2.6e-97, span: (2296, 2594), strand: -, TEtype: AluSx}, {E: 2.5e-42, span: (2626, 2808), strand: +, TEtype: AluJr}, {E: 1.3e-89, span: (3404, 3706), strand: +, TEtype: AluSx}, {E: 3.4e-37, span: (3577, 3915), stran…
HPSCSR.854.1	ENSG00000287727.1	ENST00000663738.1	AL139423.2	noncoding	nonspecific	0.209494	{E: 5.8e-40, span: (1045, 1543), strand: -, TEtype: L1ME4b_3end}, {E: 5.2e-14, span: (1427, 1703), strand: -, TEtype: L1M5_orf2}, {E: 3.4e-47, span: (3637, 4446), strand: +, TEtype: MamRTE1}, {E: 8.1e-115, span: (4517, 5098), strand: +, TEtype: L1M5_orf2}, {E: 1e-110, span: (4952, 5468), strand: +, TEtype: L1ME1_3end}, {E: 1.2e-86, span: (5554, 5873), strand: -, TEtype: AluSz}, {E: 3.2e-95, span:…
HPSCSR.860.12	ENSG00000130940.15	ENST00000492173.1	CASZ1	coding	nonspecific	0.117556	{E: 2.6e-34, span: (2142, 2266), strand: +, TEtype: AluJr4}
HPSCSR.873.20	ENSG00000175262.14	ENST00000520253.1	C1orf127	noncoding	depleted	2.47111	{E: 2.5e-73, span: (211, 541), strand: +, TEtype: AluJr4}, {E: 8.6e-45, span: (554, 721), strand: +, TEtype: AluSp}, {E: 3.8e-95, span: (687, 993), strand: +, TEtype: AluSq2}, {E: 1.2e-90, span: (1201, 1501), strand: -, TEtype: AluSc}
HPSCSR.875.2	ENSG00000120948.17	ENST00000472476.5	TARDBP	coding	enriched	0.279683	{E: 4e-34, span: (339, 456), strand: -, TEtype: AluSg7}
HPSCSR.875.5	ENSG00000120948.17	ENST00000240185.7	TARDBP	coding	nonspecific	7.07625	{TEtype: L1ME4a_3end, span: (4978, 5166), E: 6.3e-11, strand: -}
HPSCSR.875.8	ENSG00000120948.17	ENST00000476201.5	TARDBP	coding	nonspecific	0.626121	{E: 2.9e-36, span: (308, 478), strand: +, TEtype: AluSq}
HPSCSR.875.20	ENSG00000120948.17	ENST00000622057.4	TARDBP	coding	nonspecific	1.7413	{E: 1.5e-30, span: (120, 245), strand: -, TEtype: AluJo}
HPSCSR.875.28	ENSG00000271895.2	ENST00000607145.1	AL109811.2	noncoding	nonspecific	5.22074	{E: 1e-75, span: (2, 261), strand: -, TEtype: AluSp}
HPSCSR.873.18	ENSG00000009724.17	ENST00000400897.8	MASP2	coding	nonspecific	2.93859	{E: 8.8e-88, span: (214, 510), strand: -, TEtype: AluSx1}
HPSCSR.875.27	HPSCSR.875	HPSCSR.875.27	HPSCSR.875.27	noncoding	nonspecific	2.10289	{E: 9e-54, span: (2, 208), strand: -, TEtype: AluSz}, {E: 2.2e-97, span: (218, 513), strand: -, TEtype: AluYj4}
HPSCSR.873.29	ENSG00000116649.10	ENST00000475189.1	SRM	coding	nonspecific	2.38114	{E: 6.2e-17, span: (2, 84), strand: +, TEtype: AluSc5}
HPSCSR.875.29	ENSG00000226849.1	ENST00000452378.1	AL109811.1	noncoding	depleted	0.856274	{E: 2.8e-80, span: (2112, 2439), strand: +, TEtype: AluJr}, {E: 2e-54, span: (2466, 2701), strand: +, TEtype: AluJr}, {E: 5.9e-44, span: (3444, 3948), strand: +, TEtype: L2}, {E: 9.8e-18, span: (4525, 4699), strand: -, TEtype: MIRb}, {E: 7.3e-93, span: (5293, 5589), strand: -, TEtype: AluSc8}, {E: 3.5e-91, span: (5766, 6058), strand: +, TEtype: AluSx1}
HPSCSR.873.32	ENSG00000171824.14	ENST00000474216.5	EXOSC10	coding	nonspecific	13.0305	{E: 8.8e-94, span: (775, 1077), strand: +, TEtype: AluSq2}
HPSCSR.873.37	ENSG00000171824.14	ENST00000469634.5	EXOSC10	noncoding	nonspecific	1.70266	{E: 9.8e-18, span: (486, 660), strand: +, TEtype: MIRb}, {E: 5.9e-44, span: (1237, 1741), strand: -, TEtype: L2}
HPSCSR.873.38	ENSG00000171824.14	ENST00000498576.1	EXOSC10	noncoding	enriched	0.565124	{E: 1.5e-88, span: (205, 486), strand: +, TEtype: AluSq2}
HPSCSR.880.1	ENSG00000225602.5	ENST00000420480.1	MTOR-AS1	noncoding	nonspecific	0.125048	{E: 8.4e-62, span: (338, 550), strand: -, TEtype: AluSx1}, {E: 2.4e-15, span: (511, 626), strand: -, TEtype: FLAM_A}, {E: 4.2e-65, span: (549, 762), strand: -, TEtype: AluSx1}
HPSCLR.14534.3	ENSG00000198793.13	ENST00000361445.9	MTOR	coding	nonspecific	0.222343	{E: 1.1e-98, span: (1958, 2259), strand: -, TEtype: AluY}, {E: 6.3e-12, span: (2257, 2395), strand: +, TEtype: MIR}, {E: 2.4e-95, span: (3371, 3676), strand: -, TEtype: AluSz}, {E: 5.2e-16, span: (3553, 3677), strand: -, TEtype: PB1D11}, {E: 1.3e-32, span: (4227, 4341), strand: +, TEtype: AluSc8}
HPSCSR.873.48	ENSG00000238199.1	ENST00000433562.1	UBE2V2P3	noncoding	nonspecific	0.388736	{E: 3.3e-93, span: (942, 1251), strand: -, TEtype: AluSx}, {E: 3.4e-94, span: (1283, 1575), strand: +, TEtype: AluSp}, {E: 4.1e-90, span: (1576, 1882), strand: +, TEtype: AluSp}, {E: 4.4e-134, span: (2182, 2883), strand: +, TEtype: L1ME2_3end}, {E: 2.7e-14, span: (2731, 2899), strand: +, TEtype: L1MA10_3end}, {E: 3.7e-26, span: (2951, 3424), strand: -, TEtype: L2c_3end}, {E: 1.4e-119, span: (3296…
HPSCSR.875.40	ENSG00000120942.13	ENST00000376810.5	UBIAD1	coding	nonspecific	18.4651	{E: 3.8e-101, span: (2861, 3165), strand: +, TEtype: AluY}
HPSCSR.882.3	HPSCSR.882	HPSCSR.882.3	HPSCSR.882.3	noncoding	enriched	0.620647	{E: 2.7e-95, span: (32, 342), strand: +, TEtype: AluSx}
HPSCSR.504.3	ENSG00000285833.1	ENST00000649975.1	AL590989.1	noncoding	enriched	0.141863	{E: 4.6e-17, span: (841, 999), strand: +, TEtype: MIRb}, {E: 1.9e-17, span: (2033, 2125), strand: +, TEtype: MLT1G1}, {E: 1.3e-74, span: (2034, 2561), strand: +, TEtype: MLT1G3}, {E: 2.1e-44, span: (2861, 3017), strand: +, TEtype: L1PB1_3end}, {E: 5.4e-96, span: (3014, 3315), strand: +, TEtype: AluY}, {E: 9.1e-49, span: (3303, 3481), strand: +, TEtype: L1PB1_3end}, {E: 8e-16, span: (4539, 4737), …
HPSCSR.505.2	ENSG00000204624.8	ENST00000423056.2	DISP3	coding	enriched	0.431932	{E: 1.6e-24, span: (486, 673), strand: +, TEtype: MIR3}
HPSCSR.544.30	ENSG00000284708.1	ENST00000642131.1	AL031731.1	noncoding	enriched	0.591269	{E: 3e-101, span: (133, 430), strand: -, TEtype: AluY}
HPSCLR.14535.1	ENSG00000284708.1	ENST00000642131.1	AL031731.1	noncoding	nonspecific	0.434097	{E: 1.9e-11, span: (137, 342), strand: +, TEtype: MIRb}, {E: 9.8e-95, span: (572, 875), strand: -, TEtype: AluSz}, {E: 1.6e-92, span: (2070, 2370), strand: +, TEtype: AluSc}, {E: 3.1e-26, span: (2204, 2371), strand: +, TEtype: FLAM_A}, {E: 5.1e-32, span: (2665, 2790), strand: +, TEtype: AluSc8}
HPSCSR.544.4	ENSG00000132879.14	ENST00000376770.5	FBXO44	coding	nonspecific	0.641914	{E: 5.5e-63, span: (2679, 2930), strand: +, TEtype: THE1D}, {E: 7.6e-101, span: (2939, 3249), strand: -, TEtype: AluY}, {E: 7.8e-11, span: (3253, 3318), strand: +, TEtype: THE1D}
HPSCSR.544.5	ENSG00000132879.14	ENST00000471895.1	FBXO44	coding	enriched	1.2364	{E: 1.5e-33, span: (587, 701), strand: -, TEtype: AluSc}
HPSCSR.544.13	ENSG00000132879.14	ENST00000251547.10	FBXO44	coding	nonspecific	0.145503	{E: 5.5e-63, span: (2287, 2538), strand: +, TEtype: THE1D}, {E: 7.6e-101, span: (2547, 2857), strand: -, TEtype: AluY}, {E: 7.8e-11, span: (2861, 2926), strand: +, TEtype: THE1D}
HPSCSR.544.16	ENSG00000132879.14	ENST00000475435.5	FBXO44	coding	enriched	0.309321	{E: 5.4e-63, span: (511, 762), strand: +, TEtype: THE1D}, {E: 1.3e-49, span: (772, 942), strand: -, TEtype: AluY}
HPSCSR.544.28	ENSG00000132879.14	ENST00000471895.1	FBXO44	noncoding	enriched	1.88585	{E: 5.1e-60, span: (1780, 2022), strand: +, TEtype: THE1D}, {E: 1.4e-33, span: (2023, 2137), strand: -, TEtype: AluSc}
HPSCSR.544.27	ENSG00000132879.14	ENST00000471895.1	FBXO44	noncoding	enriched	0.900967	{E: 3.3e-60, span: (1780, 2024), strand: +, TEtype: THE1D}, {E: 4.6e-32, span: (2023, 2134), strand: -, TEtype: AluSc}
HPSCLR.14538.1	HPSCLR.14538	HPSCLR.14538.1	HPSCLR.14538.1	noncoding	nonspecific	0.97441	{E: 1.2e-67, span: (696, 996), strand: +, TEtype: AluJo}, {E: 9.4e-13, span: (1066, 1232), strand: +, TEtype: MIRc}, {E: 9.4e-25, span: (1291, 1389), strand: -, TEtype: AluSp}, {E: 8.8e-11, span: (1417, 1579), strand: -, TEtype: MIRb}, {E: 5e-15, span: (2472, 2638), strand: +, TEtype: MIR1_Amn}, {E: 1.1e-91, span: (2734, 3037), strand: -, TEtype: AluSq2}, {E: 1.2e-22, span: (3051, 3219), strand: …
HPSCSR.544.11	ENSG00000116663.11	ENST00000376753.9	FBXO6	coding	depleted	1.64053	{E: 4.6e-103, span: (1113, 1422), strand: +, TEtype: AluY}
HPSCLR.14539.1	ENSG00000116663.11	ENST00000474239.1	FBXO6	noncoding	nonspecific	1.05708	{E: 6.8e-29, span: (139, 303), strand: -, TEtype: AluJo}, {E: 2.4e-94, span: (312, 619), strand: -, TEtype: AluSx3}, {E: 2.1e-92, span: (804, 1108), strand: +, TEtype: AluSq2}, {E: 9.9e-104, span: (1749, 2049), strand: +, TEtype: AluSc8}, {E: 8.1e-39, span: (2332, 2502), strand: -, TEtype: AluJr4}, {E: 1.1e-85, span: (3126, 3421), strand: +, TEtype: AluSq2}, {E: 7.1e-56, span: (3697, 3869), stran…
HPSCSR.544.2	ENSG00000162490.7	ENST00000294485.6	DRAXIN	coding	enriched	16.6088	{E: 3.2e-18, span: (1591, 1752), strand: -, TEtype: MIRb}, {E: 6e-96, span: (1819, 2121), strand: +, TEtype: AluSq2}, {E: 4e-38, span: (3211, 3346), strand: +, TEtype: AluSx1}, {E: 3.4e-89, span: (3348, 3651), strand: +, TEtype: AluSx1}, {E: 1.9e-38, span: (3484, 3652), strand: +, TEtype: FRAM}, {E: 1.8e-39, span: (4121, 4345), strand: -, TEtype: MER58B}, {E: 7e-97, span: (4328, 4634), strand: -,…
HPSCSR.544.29	ENSG00000177674.16	ENST00000494437.1	AGTRAP	noncoding	nonspecific	2.25914	{TEtype: MIR, span: (868, 975), E: 3.7e-12, strand: +}
HPSCSR.538.8	ENSG00000116670.15	ENST00000235310.7	MAD2L2	coding	nonspecific	46.2963	{E: 1.2e-11, span: (351, 514), strand: +, TEtype: MIR}
HPSCSR.544.34	ENSG00000215910.7	ENST00000484153.1	C1orf167	noncoding	enriched	0.066038	{E: 1.6e-81, span: (988, 1289), strand: +, TEtype: AluSx}, {E: 8.3e-17, span: (1289, 1436), strand: -, TEtype: MER58A}, {E: 1.4e-24, span: (1475, 1937), strand: -, TEtype: L2}, {E: 4.7e-93, span: (2603, 2909), strand: +, TEtype: AluSx1}, {E: 1.8e-39, span: (2738, 2910), strand: +, TEtype: FRAM}, {E: 2.2e-12, span: (3274, 3473), strand: +, TEtype: L2}, {E: 6e-39, span: (5277, 5536), strand: +, TEt…
HPSCSR.551.2	ENSG00000177000.12	ENST00000376590.8	MTHFR	coding	depleted	1.68251	{E: 1.6e-28, span: (6955, 7093), strand: +, TEtype: FLAM_C}
HPSCSR.551.13	ENSG00000177000.12	ENST00000641437.1	MTHFR	coding	nonspecific	0.240899	{E: 3.1e-16, span: (1839, 1911), strand: +, TEtype: AluSx}
HPSCLR.14551.7	ENSG00000177000.12	ENST00000641909.1	MTHFR	coding	nonspecific	0.031511	{E: 8.3e-42, span: (2117, 2253), strand: +, TEtype: AluSx}
HPSCSR.544.53	ENSG00000011021.23	ENST00000376497.7	CLCN6	coding	nonspecific	1.64339	{E: 1.5e-96, span: (520, 813), strand: +, TEtype: AluYj4}
HPSCSR.553.5	ENSG00000175206.10	ENST00000376476.1	NPPA	noncoding	nonspecific	0.032544	{E: 9.3e-16, span: (4, 112), strand: +, TEtype: AluJb}, {E: 4.1e-17, span: (116, 352), strand: +, TEtype: LTR16C}, {E: 1.5e-66, span: (394, 591), strand: -, TEtype: AluSz}, {E: 5.5e-85, span: (632, 1131), strand: +, TEtype: MLT1F2}, {E: 4.5e-30, span: (1138, 1277), strand: -, TEtype: FLAM_C}, {E: 3.8e-17, span: (1154, 1363), strand: +, TEtype: SVA_B}, {E: 4.7e-72, span: (1278, 1558), strand: -, T…
HPSCSR.544.75	ENSG00000285646.2	ENST00000666735.1	AL021155.5	noncoding	nonspecific	0.999737	{E: 7.4e-30, span: (2, 121), strand: +, TEtype: U5}, {E: 2.7e-56, span: (382, 646), strand: +, TEtype: MER1B}, {E: 2.1e-11, span: (850, 993), strand: -, TEtype: MLT1J}, {E: 4.5e-40, span: (1037, 1180), strand: +, TEtype: AluSx}
HPSCLR.14547.1	ENSG00000285646.2	ENST00000658167.1	AL021155.5	noncoding	depleted	0.166801	{E: 1.5e-61, span: (1, 191), strand: -, TEtype: AluSq2}, {E: 5.7e-80, span: (551, 829), strand: +, TEtype: AluJr}, {E: 7e-224, span: (1050, 1723), strand: -, TEtype: LTR13A}
HPSCSR.538.24	ENSG00000116685.16	ENST00000376576.3	KIAA2013	coding	enriched	2.51655	{E: 4.1e-49, span: (2344, 2535), strand: +, TEtype: AluJr}
HPSCSR.544.68	ENSG00000083444.17	ENST00000465920.1	PLOD1	coding	enriched	0.587205	{E: 2.7e-51, span: (25, 200), strand: +, TEtype: AluSp}
HPSCSR.544.71	ENSG00000083444.17	ENST00000481933.1	PLOD1	noncoding	nonspecific	0.546946	{E: 9.9e-38, span: (1, 125), strand: -, TEtype: AluSz}, {E: 2.4e-87, span: (720, 1009), strand: -, TEtype: AluSq2}
HPSCSR.544.83	ENSG00000116688.16	ENST00000497302.1	MFN2	coding	nonspecific	13.0052	{TEtype: MIR, span: (372, 489), E: 5.3e-12, strand: -}
HPSCSR.538.16	ENSG00000227875.2	ENST00000439324.2	RPL23AP89	noncoding	nonspecific	0.260427	{E: 4.4e-11, span: (125, 343), strand: +, TEtype: L2}, {E: 7.7e-48, span: (371, 763), strand: -, TEtype: L1ME3A_3end}, {E: 1.2e-88, span: (761, 1061), strand: -, TEtype: AluSz}, {E: 4.3e-94, span: (1062, 1547), strand: -, TEtype: L1ME3_3end}, {E: 2.3e-68, span: (1403, 1845), strand: -, TEtype: L1M5_orf2}, {E: 1.8e-87, span: (1890, 2204), strand: -, TEtype: AluJb}, {E: 8.2e-15, span: (3441, 3535),…
HPSCSR.538.19	ENSG00000202461.1	ENST00000365591.1	Y_RNA	noncoding	nonspecific	0.266054	{E: 3.5e-91, span: (153, 444), strand: +, TEtype: AluSz}, {E: 2.9e-97, span: (610, 916), strand: -, TEtype: AluSx1}, {E: 2e-34, span: (951, 1092), strand: +, TEtype: FLAM_C}, {E: 3.5e-88, span: (1070, 1569), strand: -, TEtype: L1ME2_3end}, {E: 3.1e-12, span: (1372, 1594), strand: -, TEtype: L1PA10_3end}, {E: 1.6e-47, span: (2039, 2639), strand: +, TEtype: Eutr10}, {E: 6e-39, span: (2781, 3247), s…
HPSCSR.538.20	ENSG00000287384.1	ENST00000660216.1	AL096840.2	noncoding	nonspecific	0.221426	{E: 4.1e-73, span: (602, 868), strand: +, TEtype: AluSg4}, {E: 5.2e-57, span: (869, 1163), strand: -, TEtype: AluJr}, {E: 9.5e-13, span: (1022, 1164), strand: -, TEtype: FRAM}, {E: 1.6e-30, span: (1169, 1353), strand: +, TEtype: Charlie5}, {E: 7.7e-93, span: (1731, 2035), strand: -, TEtype: AluSx}, {E: 1.4e-87, span: (2447, 2756), strand: -, TEtype: AluSz6}, {E: 5e-88, span: (2766, 3068), strand:…
HPSCSR.538.26	HPSCSR.538	HPSCSR.538.26	HPSCSR.538.26	noncoding	enriched	0.079859	{E: 6.1e-76, span: (582, 874), strand: +, TEtype: AluJb}, {E: 5.4e-16, span: (1749, 1889), strand: +, TEtype: L1ME1_3end}
HPSCSR.544.97	ENSG00000028137.19	ENST00000376259.7	TNFRSF1B	coding	depleted	2.2234	{E: 1.1e-93, span: (2095, 2391), strand: +, TEtype: AluSx1}, {E: 1.8e-34, span: (3279, 3427), strand: +, TEtype: FRAM}
HPSCSR.570.1	HPSCSR.570	HPSCSR.570.1	HPSCSR.570.1	noncoding	nonspecific	0.345678	{E: 2.1e-97, span: (1, 282), strand: -, TEtype: AluYk4}
HPSCSR.544.116	ENSG00000048707.15	ENST00000481484.1	VPS13D	coding	nonspecific	1.82617	{E: 4.3e-82, span: (2603, 2887), strand: +, TEtype: AluSc8}
HPSCSR.544.126	ENSG00000188984.12	ENST00000620146.2	AADACL3	coding	enriched	0.207471	{E: 4.9e-13, span: (814, 958), strand: +, TEtype: MIRb}, {E: 7.6e-23, span: (1292, 1566), strand: +, TEtype: Charlie4}, {E: 1.9e-55, span: (1309, 1721), strand: +, TEtype: Charlie4a}, {E: 2e-38, span: (1704, 1845), strand: +, TEtype: FLAM_C}, {E: 1.2e-92, span: (1951, 2262), strand: -, TEtype: AluSq2}, {E: 5.7e-18, span: (2132, 2263), strand: -, TEtype: PB1D11}, {E: 2.6e-11, span: (2267, 2521), s…
HPSCSR.583.3	HPSCSR.583	HPSCSR.583.3	HPSCSR.583.3	noncoding	enriched	0.351759	{E: 3.1e-25, span: (388, 591), strand: +, TEtype: MER20}, {E: 2e-19, span: (567, 806), strand: +, TEtype: MIR}, {E: 2.1e-47, span: (828, 1021), strand: -, TEtype: AluJb}, {E: 5.4e-77, span: (1026, 1329), strand: -, TEtype: AluSx}, {E: 8.6e-114, span: (1332, 1738), strand: -, TEtype: LTR7Y}, {E: 1.2e-68, span: (1739, 1998), strand: -, TEtype: HERVH}, {E: 9e-42, span: (2029, 2187), strand: +, TEtyp…
HPSCSR.583.2	HPSCSR.583	HPSCSR.583.2	HPSCSR.583.2	noncoding	enriched	0.258101	{E: 3.1e-25, span: (388, 591), strand: +, TEtype: MER20}, {E: 2e-19, span: (567, 806), strand: +, TEtype: MIR}, {E: 2.1e-47, span: (828, 1021), strand: -, TEtype: AluJb}, {E: 5.4e-77, span: (1026, 1329), strand: -, TEtype: AluSx}, {E: 8.6e-114, span: (1332, 1738), strand: -, TEtype: LTR7Y}, {E: 1.2e-68, span: (1739, 1998), strand: -, TEtype: HERVH}, {E: 9e-42, span: (2029, 2187), strand: +, TEtyp…
HPSCSR.939.4	ENSG00000117154.12	ENST00000473951.1	IGSF21	coding	nonspecific	1.06498	{TEtype: L2c_3end, span: (36, 197), E: 7.5e-12, strand: +}
HPSCSR.936.8	HPSCSR.936	HPSCSR.936.8	HPSCSR.936.8	noncoding	enriched	0.552088	{TEtype: MER20, span: (1367, 1603), E: 2.3e-37, strand: +}
HPSCSR.936.6	HPSCSR.936	HPSCSR.936.6	HPSCSR.936.6	noncoding	enriched	0.42342	{E: 2.9e-22, span: (335, 627), strand: -, TEtype: L2c_3end}, {E: 1.7e-11, span: (477, 781), strand: -, TEtype: L2}
HPSCSR.936.10	HPSCSR.936	HPSCSR.936.10	HPSCSR.936.10	noncoding	enriched	0.798194	{E: 9.7e-22, span: (272, 562), strand: -, TEtype: L2c_3end}, {E: 1.7e-11, span: (412, 716), strand: -, TEtype: L2}
HPSCSR.936.12	HPSCSR.936	HPSCSR.936.12	HPSCSR.936.12	noncoding	enriched	1.21523	{TEtype: MIRb, span: (3559, 3728), E: 1.8e-11, strand: +}
HPSCSR.936.13	HPSCSR.936	HPSCSR.936.13	HPSCSR.936.13	noncoding	enriched	0.138698	{E: 6.5e-196, span: (3, 847), strand: -, TEtype: LTR49-int}, {E: 8e-80, span: (852, 1147), strand: -, TEtype: AluJr}, {E: 2.9e-28, span: (1016, 1148), strand: -, TEtype: BC200}, {E: 5.8e-23, span: (1135, 1365), strand: -, TEtype: LTR23-int}, {E: 0.0, span: (1152, 2427), strand: -, TEtype: LTR49-int}, {E: 3.5e-101, span: (1898, 2629), strand: -, TEtype: MER34B-int}, {E: 2.6e-66, span: (2327, 2702)…
HPSCSR.1065.1	ENSG00000162494.6	ENST00000376085.4	LRRC38	coding	nonspecific	0.383041	{E: 7.5e-76, span: (1836, 2167), strand: +, TEtype: MLT1A}
HPSCSR.1054.7	ENSG00000162493.16	ENST00000376057.8	PDPN	coding	nonspecific	14.7089	{E: 2.3e-62, span: (2270, 2514), strand: -, TEtype: AluSc}
HPSCSR.1054.4	ENSG00000162493.16	ENST00000294489.10	PDPN	coding	nonspecific	4.73401	{E: 2.3e-62, span: (2573, 2817), strand: -, TEtype: AluSc}
HPSCSR.1054.12	ENSG00000162493.16	ENST00000506205.1	PDPN	coding	enriched	0.417382	{E: 2.9e-14, span: (359, 427), strand: +, TEtype: AluSx}
HPSCSR.1063.1	ENSG00000237445.2	ENST00000441809.2	AL359771.1	noncoding	nonspecific	0.079901	{E: 1.4e-125, span: (1, 396), strand: -, TEtype: MER57A1}, {E: 7.3e-75, span: (806, 1129), strand: -, TEtype: THE1D}, {E: 2.7e-95, span: (1324, 1624), strand: -, TEtype: AluY}, {E: 2.4e-18, span: (1502, 1625), strand: -, TEtype: PB1D11}, {E: 1.6e-114, span: (2788, 3130), strand: -, TEtype: LTR14A}, {E: 1.6e-261, span: (3288, 3962), strand: -, TEtype: SVA_D}, {E: 7e-32, span: (3953, 4089), strand:…
HPSCSR.1097.1	ENSG00000253085.1	ENST00000517276.1	AL359771.2	noncoding	nonspecific	0.141361	{E: 2.9e-97, span: (907, 1203), strand: +, TEtype: AluYf1}, {E: 4.9e-99, span: (1254, 1547), strand: +, TEtype: AluY}
HPSCSR.1099.1	HPSCSR.1099	HPSCSR.1099.1	HPSCSR.1099.1	noncoding	depleted	0.293799	{E: 3.8e-94, span: (357, 654), strand: +, TEtype: AluSq2}, {E: 1.3e-34, span: (497, 655), strand: +, TEtype: FRAM}, {E: 1.6e-98, span: (658, 967), strand: +, TEtype: AluY}, {E: 1.4e-69, span: (1036, 1345), strand: -, TEtype: AluJo}, {E: 4.4e-80, span: (1435, 1742), strand: +, TEtype: AluJr}, {E: 3.1e-37, span: (1585, 1743), strand: +, TEtype: FRAM}, {E: 7.8e-92, span: (3276, 3577), strand: +, TEt…
HPSCSR.1054.36	ENSG00000116731.22	ENST00000491815.1	PRDM2	coding	depleted	0.322885	{E: 1.9e-81, span: (406, 713), strand: +, TEtype: AluJr4}, {E: 1.6e-12, span: (768, 926), strand: +, TEtype: L1ME3A_3end}, {E: 1.3e-99, span: (1670, 1964), strand: +, TEtype: AluYj4}, {E: 1.8e-34, span: (1806, 1965), strand: +, TEtype: FRAM}, {E: 4e-12, span: (2972, 3245), strand: +, TEtype: L2c_3end}, {E: 2.8e-116, span: (3402, 4608), strand: +, TEtype: L2}
HPSCSR.1054.37	ENSG00000116731.22	ENST00000491815.1	PRDM2	coding	nonspecific	0.007148	{E: 7.4e-62, span: (418, 655), strand: +, TEtype: AluJr}
HPSCSR.1117.1	HPSCSR.1117	HPSCSR.1117.1	HPSCSR.1117.1	noncoding	nonspecific	0.264908	{E: 1.4e-92, span: (299, 605), strand: +, TEtype: AluSx1}, {E: 6.7e-35, span: (3116, 3256), strand: +, TEtype: AluJo}, {E: 9.4e-91, span: (3308, 3613), strand: -, TEtype: AluSg}, {E: 5.5e-12, span: (3615, 3768), strand: +, TEtype: L2c_3end}, {E: 4.1e-11, span: (3991, 4180), strand: +, TEtype: MIRb}, {E: 1.6e-19, span: (4909, 5170), strand: -, TEtype: MIR}, {E: 4.8e-39, span: (5567, 5945), strand:…
HPSCSR.1054.24	ENSG00000189337.17	ENST00000491547.1	KAZN	coding	nonspecific	0.524056	{E: 5.7e-90, span: (2549, 2857), strand: -, TEtype: AluSq2}
HPSCLR.14592.1	ENSG00000189337.17	ENST00000400798.6	KAZN	noncoding	nonspecific	0.22273	{E: 1.4e-92, span: (836, 1142), strand: -, TEtype: AluSx1}
HPSCSR.1163.13	ENSG00000142621.19	ENST00000433640.6	FHAD1	coding	nonspecific	0.104048	{E: 3.5e-30, span: (1491, 1620), strand: +, TEtype: FLAM_C}, {E: 5.5e-44, span: (1627, 2001), strand: -, TEtype: Eutr11}, {E: 1.4e-138, span: (1996, 2860), strand: -, TEtype: L1M5_orf2}, {E: 8.4e-18, span: (2518, 2862), strand: -, TEtype: L1MC4_5end}, {E: 4.7e-16, span: (2754, 2940), strand: -, TEtype: L1MEd_5end}, {E: 1.6e-94, span: (2939, 3240), strand: -, TEtype: AluSc}, {E: 6.3e-85, span: (33…
HPSCSR.1163.22	ENSG00000142621.19	ENST00000459961.1	FHAD1	noncoding	nonspecific	0.063234	{E: 4.9e-27, span: (4243, 4405), strand: +, TEtype: MIR}
HPSCSR.1163.8	ENSG00000142621.19	ENST00000444385.5	FHAD1	coding	nonspecific	0.10883	{E: 4.3e-17, span: (2607, 2836), strand: -, TEtype: MIRb}
HPSCLR.14602.1	HPSCLR.14602	HPSCLR.14602.1	HPSCLR.14602.1	noncoding	nonspecific	0.093595	{E: 6.8e-90, span: (74, 369), strand: +, TEtype: AluSz}, {E: 2.2e-17, span: (397, 571), strand: -, TEtype: MIRc}, {E: 2.4e-11, span: (477, 575), strand: -, TEtype: MIR3}, {E: 9.1e-58, span: (1317, 1565), strand: -, TEtype: AluSx3}, {E: 1e-75, span: (1528, 1767), strand: +, TEtype: AluY}
HPSCLR.14604.1	HPSCLR.14604	HPSCLR.14604.1	HPSCLR.14604.1	noncoding	nonspecific	0.339301	{E: 1.3e-93, span: (1, 285), strand: -, TEtype: AluSq2}, {E: 4.9e-165, span: (282, 869), strand: +, TEtype: LTR9A1}, {E: 2e-22, span: (626, 872), strand: +, TEtype: MER61E}, {E: 4.8e-91, span: (914, 1228), strand: +, TEtype: AluSq}, {E: 1.1e-35, span: (1060, 1229), strand: +, TEtype: FRAM}, {E: 5.4e-99, span: (1501, 1800), strand: -, TEtype: AluSx1}, {E: 1.5e-13, span: (1854, 2102), strand: +, TE…
HPSCSR.1172.7	ENSG00000132906.18	ENST00000400777.7	CASP9	coding	enriched	7.13929	{E: 4.6e-32, span: (1598, 1797), strand: -, TEtype: MER20}
HPSCSR.1172.8	ENSG00000132906.18	ENST00000333868.10	CASP9	coding	nonspecific	0.07721	{E: 4.6e-32, span: (1563, 1762), strand: -, TEtype: MER20}, {E: 2e-20, span: (2004, 2131), strand: -, TEtype: FLAM_A}, {E: 3.5e-85, span: (2426, 2733), strand: -, TEtype: AluJb}
HPSCSR.1172.9	ENSG00000132906.18	ENST00000546424.5	CASP9	coding	nonspecific	2.30234	{E: 4.6e-32, span: (2649, 2848), strand: -, TEtype: MER20}, {E: 2e-20, span: (3090, 3217), strand: -, TEtype: FLAM_A}, {E: 3.5e-85, span: (3512, 3819), strand: -, TEtype: AluJb}
HPSCSR.1172.14	ENSG00000132906.18	ENST00000348549.9	CASP9	coding	enriched	1.57875	{E: 4.6e-32, span: (1245, 1444), strand: -, TEtype: MER20}
HPSCSR.1172.10	ENSG00000116771.6	ENST00000375826.4	AGMAT	coding	nonspecific	5.59768	{E: 6.3e-96, span: (1514, 1818), strand: -, TEtype: AluSq2}, {E: 3.3e-19, span: (1888, 1976), strand: +, TEtype: AluSg7}, {E: 6.6e-98, span: (2135, 2441), strand: +, TEtype: AluSz}, {E: 9.1e-29, span: (2340, 2562), strand: -, TEtype: SVA_B}, {E: 5e-31, span: (2445, 2564), strand: +, TEtype: AluSx}, {E: 2.4e-68, span: (2629, 2847), strand: -, TEtype: AluSg}, {E: 8.1e-16, span: (2736, 2848), strand…
HPSCLR.14609.1	ENSG00000116771.6	ENST00000375826.4	AGMAT	coding	nonspecific	0.136027	{E: 1.2e-84, span: (809, 1298), strand: +, TEtype: L2}
HPSCLR.14606.1	ENSG00000116138.13	ENST00000375847.8	DNAJC16	coding	nonspecific	0.007795	{E: 2.6e-97, span: (3930, 4249), strand: -, TEtype: AluSp}, {E: 5.9e-18, span: (4121, 4250), strand: -, TEtype: PB1D11}, {E: 2e-33, span: (4677, 4807), strand: -, TEtype: AluJr}
HPSCSR.1163.37	ENSG00000116138.13	ENST00000616884.4	DNAJC16	coding	nonspecific	0.2682	{E: 2.6e-97, span: (3780, 4099), strand: -, TEtype: AluSp}, {E: 5.9e-18, span: (3971, 4100), strand: -, TEtype: PB1D11}, {E: 2e-33, span: (4527, 4657), strand: -, TEtype: AluJr}
HPSCSR.1172.25	ENSG00000237301.1	ENST00000428945.1	AL121992.1	noncoding	nonspecific	0.205791	{E: 4.4e-60, span: (471, 748), strand: +, TEtype: LTR12D}, {E: 5.1e-15, span: (670, 772), strand: +, TEtype: LTR12F}, {E: 2e-88, span: (674, 989), strand: +, TEtype: LTR12C}, {E: 1.2e-23, span: (879, 990), strand: +, TEtype: LTR12E}, {E: 5.6e-41, span: (989, 1156), strand: -, TEtype: AluSz6}, {E: 3.7e-48, span: (1152, 1353), strand: +, TEtype: AluJo}, {E: 2e-94, span: (2356, 2649), strand: -, TEt…
HPSCSR.1163.48	ENSG00000197312.12	ENST00000480945.6	DDI2	coding	nonspecific	18.798	{E: 2.7e-15, span: (5697, 5788), strand: -, TEtype: FLAM_A}, {E: 7.3e-63, span: (5858, 6074), strand: +, TEtype: AluSx3}, {E: 4.6e-100, span: (6604, 6904), strand: +, TEtype: AluSp}, {E: 1.4e-11, span: (8256, 8384), strand: -, TEtype: L2c_3end}, {E: 5.6e-90, span: (8552, 8844), strand: +, TEtype: AluSx4}
HPSCSR.1163.49	ENSG00000197312.12	ENST00000486680.1	DDI2	coding	nonspecific	0.424052	{TEtype: MER5B, span: (1309, 1423), E: 8.9e-11, strand: +}
HPSCSR.1163.51	ENSG00000197312.12	ENST00000546927.1	DDI2	coding	nonspecific	0.699703	{E: 1e-16, span: (373, 591), strand: +, TEtype: MIR}
HPSCSR.1172.29	ENSG00000237938.5	ENST00000453804.1	AL450998.3	noncoding	nonspecific	1.17331	{E: 5.1e-100, span: (817, 1118), strand: -, TEtype: AluSc5}, {E: 6.7e-88, span: (1552, 1850), strand: -, TEtype: AluJo}
HPSCSR.1163.77	ENSG00000162461.8	ENST00000294454.6	SLC25A34	coding	depleted	0.183007	{E: 1.8e-94, span: (1030, 1341), strand: +, TEtype: AluSx}, {E: 9.6e-20, span: (2182, 2370), strand: -, TEtype: MIRb}, {E: 1.1e-13, span: (2884, 3068), strand: -, TEtype: MIRb}, {E: 1.6e-66, span: (3179, 3452), strand: -, TEtype: MLT1B}, {E: 1.1e-95, span: (3446, 3748), strand: -, TEtype: AluSx}, {E: 1.8e-21, span: (3733, 3863), strand: -, TEtype: MLT1B}, {E: 5e-87, span: (3867, 4153), strand: -,…
HPSCLR.14611.1	ENSG00000162461.8	ENST00000294454.6	SLC25A34	coding	depleted	0.122884	{E: 4.9e-17, span: (375, 561), strand: -, TEtype: MIRb}, {E: 1.8e-82, span: (2015, 2279), strand: +, TEtype: AluSx}
HPSCSR.1163.60	ENSG00000162458.13	ENST00000375766.8	FBLIM1	coding	nonspecific	39.785	{E: 9.5e-95, span: (1777, 2067), strand: +, TEtype: AluSq2}, {E: 8.9e-100, span: (2078, 2372), strand: +, TEtype: AluSz6}, {E: 4.8e-19, span: (3096, 3310), strand: -, TEtype: MER113A}
HPSCLR.14612.2	ENSG00000162458.13	ENST00000441801.6	FBLIM1	coding	nonspecific	2.72773	{E: 2.7e-105, span: (1238, 1542), strand: +, TEtype: AluY}
HPSCSR.1163.64	ENSG00000162458.13	ENST00000332305.5	FBLIM1	coding	nonspecific	0.192331	{E: 4.6e-90, span: (1253, 1530), strand: +, TEtype: AluSq2}
HPSCLR.14612.9	ENSG00000162458.13	ENST00000514156.1	FBLIM1	noncoding	nonspecific	0.708869	{E: 1.4e-29, span: (28, 396), strand: -, TEtype: MLT1K}, {E: 3.8e-36, span: (444, 584), strand: +, TEtype: FLAM_C}, {E: 5.1e-96, span: (799, 1101), strand: -, TEtype: AluSp}, {E: 3.1e-44, span: (905, 1190), strand: +, TEtype: SVA_B}, {E: 4.1e-94, span: (1103, 1396), strand: -, TEtype: AluSx}, {E: 8.8e-96, span: (1455, 1763), strand: -, TEtype: AluSz}, {E: 3e-71, span: (2036, 2351), strand: -, TEt…
HPSCSR.1172.31	ENSG00000233954.6	ENST00000483273.2	UQCRHL	coding	enriched	35.651	{E: 1e-86, span: (558, 870), strand: +, TEtype: AluSx}, {E: 4.4e-24, span: (765, 1097), strand: -, TEtype: SVA_A}, {E: 1.8e-33, span: (993, 1124), strand: +, TEtype: AluSc}, {E: 7.8e-87, span: (1147, 1451), strand: -, TEtype: AluJb}, {E: 6.8e-17, span: (1326, 1452), strand: -, TEtype: PB1D11}, {E: 1.2e-32, span: (1527, 1652), strand: +, TEtype: AluSq2}
HPSCSR.1187.10	ENSG00000184908.17	ENST00000375667.7	CLCNKB	coding	nonspecific	0.005022	{E: 6.2e-14, span: (475, 608), strand: +, TEtype: MIR3}, {E: 2.1e-22, span: (882, 1060), strand: -, TEtype: MIR}, {E: 1.4e-16, span: (954, 1067), strand: -, TEtype: MIR3}, {E: 9.6e-79, span: (1838, 2148), strand: +, TEtype: AluJo}, {E: 1.7e-69, span: (2171, 2458), strand: +, TEtype: AluJr}
HPSCSR.1187.16	ENSG00000186510.12	ENST00000495784.1	CLCNKA	noncoding	nonspecific	0.117127	{E: 1.3e-13, span: (2567, 2710), strand: +, TEtype: MIR3}, {E: 8e-23, span: (2995, 3153), strand: -, TEtype: MIR}, {E: 6.6e-75, span: (3934, 4255), strand: +, TEtype: AluJb}, {E: 2.1e-98, span: (4284, 4593), strand: -, TEtype: AluSq2}
HPSCSR.1172.42	ENSG00000142632.17	ENST00000449495.1	ARHGEF19	coding	enriched	4.04983	{TEtype: MIR3, span: (636, 727), E: 3.7e-11, strand: -}
HPSCSR.1172.43	ENSG00000142632.17	ENST00000449495.1	ARHGEF19	coding	enriched	5.74123	{E: 3.7e-11, span: (636, 727), strand: -, TEtype: MIR3}, {E: 2.1e-36, span: (3208, 3426), strand: +, TEtype: MIR}
HPSCSR.1172.52	ENSG00000288398.1	ENST00000671994.1	AL109627.1	noncoding	depleted	2.0726	{E: 2.5e-83, span: (3, 288), strand: -, TEtype: AluSz}, {E: 4.8e-15, span: (1720, 1849), strand: +, TEtype: MER45A}, {E: 2.6e-42, span: (1824, 2024), strand: -, TEtype: AluJr4}, {E: 1.1e-100, span: (2026, 2333), strand: +, TEtype: AluSx}, {E: 4.9e-16, span: (2495, 2660), strand: +, TEtype: MIRb}
HPSCSR.1172.56	ENSG00000037637.11	ENST00000478089.1	FBXO42	coding	nonspecific	0.311028	{E: 4.5e-79, span: (1815, 2090), strand: +, TEtype: AluSx1}, {E: 2.7e-18, span: (2234, 2373), strand: -, TEtype: FRAM}, {E: 1.1e-58, span: (2638, 2915), strand: +, TEtype: AluJr4}, {E: 9e-14, span: (2780, 2916), strand: +, TEtype: FLAM_C}
HPSCSR.1211.33	ENSG00000157191.20	ENST00000496239.5	NECAP2	coding	depleted	10.5404	{E: 1.2e-27, span: (580, 904), strand: -, TEtype: L2c_3end}, {E: 1.4e-11, span: (1500, 1730), strand: -, TEtype: MIRb}, {E: 5.5e-97, span: (1958, 2266), strand: +, TEtype: AluSp}, {E: 5.2e-110, span: (2256, 2915), strand: -, TEtype: L1ME3A_3end}
HPSCSR.1211.53	ENSG00000226029.1	ENST00000457898.1	LINC01772	noncoding	nonspecific	0.694273	{E: 7.8e-34, span: (5, 171), strand: +, TEtype: FRAM}, {E: 1.3e-85, span: (462, 755), strand: +, TEtype: AluSz}, {E: 2.7e-85, span: (1276, 1806), strand: +, TEtype: MLT1F2}, {E: 9.4e-86, span: (2043, 2339), strand: -, TEtype: AluSz}
HPSCSR.1172.66	ENSG00000080947.15	ENST00000591348.5	CROCCP3	coding	nonspecific	0.102975	{TEtype: MER67B, span: (1610, 1693), E: 5.3e-11, strand: +}
HPSCLR.14628.1	ENSG00000080947.15	ENST00000591348.5	CROCCP3	coding	nonspecific	1.78358	{E: 1.8e-95, span: (1917, 2216), strand: +, TEtype: AluSc8}, {E: 8e-88, span: (2551, 2846), strand: -, TEtype: AluSz}, {E: 0.0, span: (3375, 5188), strand: +, TEtype: L1MDa_5end}, {E: 9.1e-44, span: (4165, 5354), strand: +, TEtype: L1MC4_5end}, {E: 1.1e-96, span: (5041, 5592), strand: +, TEtype: L1MD_orf2}, {E: 1.3e-135, span: (5641, 6367), strand: +, TEtype: L1MD1_3end}, {E: 9.8e-38, span: (6385…
HPSCSR.1172.98	ENSG00000080947.15	ENST00000591316.1	CROCCP3	coding	enriched	0.267909	{E: 6.8e-32, span: (540, 765), strand: -, TEtype: MIR}, {E: 3.7e-18, span: (627, 769), strand: -, TEtype: MIR1_Amn}, {E: 1e-98, span: (903, 1202), strand: +, TEtype: AluSx}
HPSCLR.14630.1	ENSG00000080947.15	ENST00000589964.1	CROCCP3	noncoding	nonspecific	1.11773	{E: 8.7e-70, span: (1253, 1538), strand: +, TEtype: AluJr}, {E: 9.4e-89, span: (1776, 2064), strand: +, TEtype: AluSz}
HPSCSR.1172.79	ENSG00000219481.10	ENST00000430580.6	NBPF1	coding	depleted	0.531206	{E: 2.7e-35, span: (2933, 3565), strand: -, TEtype: L1MC4_3end}
HPSCSR.1172.91	ENSG00000219481.10	ENST00000449853.2	NBPF1	noncoding	nonspecific	5.75617	{E: 5.6e-145, span: (1517, 2180), strand: -, TEtype: L1MC2_3end}, {E: 1.5e-17, span: (2176, 2289), strand: -, TEtype: L1MC3_3end}, {E: 4.6e-29, span: (2287, 2531), strand: -, TEtype: MLT1F-int}, {E: 9.7e-34, span: (2552, 2755), strand: -, TEtype: L1ME2z_3end}
HPSCSR.1172.94	ENSG00000219481.10	ENST00000599069.5	NBPF1	noncoding	enriched	0.439854	{E: 1.6e-79, span: (490, 1042), strand: -, TEtype: MLT1E1A}, {E: 7.3e-41, span: (1059, 1706), strand: +, TEtype: L1MEc_5end}, {E: 1.1e-75, span: (2171, 2750), strand: +, TEtype: L1M5_orf2}
HPSCSR.1172.106	ENSG00000219481.10	ENST00000599908.1	NBPF1	noncoding	nonspecific	2.37856	{E: 1.7e-44, span: (11, 351), strand: +, TEtype: ERVL-E}, {E: 6e-19, span: (676, 876), strand: +, TEtype: ERVL-E}, {E: 3e-96, span: (1127, 1751), strand: -, TEtype: MLT1E1A}, {E: 7.3e-41, span: (1768, 2415), strand: +, TEtype: L1MEc_5end}, {E: 1.2e-73, span: (2880, 3442), strand: +, TEtype: L1M5_orf2}
HPSCSR.1211.52	ENSG00000285853.1	ENST00000648419.1	AL137802.3	noncoding	enriched	0.677615	{E: 3e-157, span: (289, 834), strand: +, TEtype: MER41E}, {E: 3.2e-12, span: (812, 1106), strand: +, TEtype: HAL1}, {E: 5.5e-26, span: (1123, 1278), strand: -, TEtype: LTR8A}
HPSCSR.1211.51	ENSG00000285853.1	ENST00000648419.1	AL137802.3	noncoding	nonspecific	0.533993	{E: 4.7e-86, span: (315, 615), strand: -, TEtype: AluSx}
HPSCSR.1211.61	ENSG00000224174.2	ENST00000452795.2	AL137802.1	noncoding	nonspecific	0.122325	{E: 2.4e-24, span: (1, 125), strand: -, TEtype: MER1B}, {E: 1.4e-33, span: (127, 275), strand: -, TEtype: LTR8B}, {E: 6.7e-17, span: (290, 453), strand: -, TEtype: MER31B}, {E: 6.5e-20, span: (448, 607), strand: -, TEtype: MER31B}, {E: 2.8e-32, span: (626, 781), strand: -, TEtype: MER89}, {E: 4.8e-86, span: (781, 1086), strand: +, TEtype: AluY}, {E: 3.6e-36, span: (917, 1087), strand: +, TEtype: …
HPSCSR.1211.74	ENSG00000261135.1	ENST00000562878.1	AL137802.2	noncoding	nonspecific	0.175441	{E: 4.8e-122, span: (678, 1110), strand: +, TEtype: MER41E}
HPSCSR.1211.31	ENSG00000186301.8	ENST00000457982.3	MST1P2	coding	depleted	0.062716	{E: 2.6e-39, span: (721, 917), strand: -, TEtype: MER3}, {E: 3.4e-45, span: (6417, 6686), strand: -, TEtype: Charlie1a}, {E: 1.8e-11, span: (7280, 7417), strand: +, TEtype: MIRb}, {E: 7.1e-14, span: (7798, 8032), strand: +, TEtype: MIRb}, {E: 5.4e-35, span: (9499, 9676), strand: -, TEtype: MER5A}, {E: 6.8e-16, span: (10054, 10127), strand: -, TEtype: AluYc}, {E: 3.5e-77, span: (10122, 10387), str…
HPSCSR.1172.65	ENSG00000215908.10	ENST00000639456.1	CROCCP2	coding	nonspecific	1.28037	{E: 5.3e-34, span: (241, 381), strand: +, TEtype: AluSx}
HPSCSR.1172.67	ENSG00000283773.1	ENST00000639399.1	AL137798.3	coding	nonspecific	2.98511	{E: 5.3e-34, span: (164, 304), strand: +, TEtype: AluSx}, {E: 4.7e-90, span: (1871, 2167), strand: +, TEtype: AluSx}, {E: 3.3e-89, span: (2475, 2772), strand: -, TEtype: AluSz}, {E: 4.1e-16, span: (3657, 3859), strand: +, TEtype: MIRb}, {E: 6.1e-18, span: (4241, 4412), strand: +, TEtype: MIRb}, {E: 2.4e-103, span: (4423, 4732), strand: -, TEtype: AluSp}, {E: 2.7e-47, span: (4537, 4819), strand: +…
HPSCSR.1172.68	ENSG00000215908.10	ENST00000639594.1	CROCCP2	coding	enriched	2.17291	{E: 1.3e-34, span: (76, 219), strand: +, TEtype: AluSx}, {E: 4.7e-90, span: (1787, 2083), strand: +, TEtype: AluSx}, {E: 3.3e-89, span: (2391, 2688), strand: -, TEtype: AluSz}, {E: 4.1e-16, span: (3573, 3775), strand: +, TEtype: MIRb}, {E: 6.1e-18, span: (4157, 4328), strand: +, TEtype: MIRb}, {E: 2.4e-103, span: (4339, 4648), strand: -, TEtype: AluSp}, {E: 2.7e-47, span: (4453, 4735), strand: +,…
HPSCSR.1172.78	ENSG00000215908.10	ENST00000362058.2	CROCCP2	coding	nonspecific	1.13183	{E: 1e-79, span: (1738, 2027), strand: +, TEtype: AluSx1}
HPSCSR.1211.49	ENSG00000282143.1	ENST00000633763.1	AL137798.2	noncoding	nonspecific	2.25244	{E: 1.8e-61, span: (96, 348), strand: -, TEtype: AluSx}, {E: 5.1e-19, span: (820, 984), strand: -, TEtype: LTR75}, {E: 2.9e-57, span: (1491, 1654), strand: -, TEtype: U1}, {E: 2.8e-157, span: (2692, 3237), strand: +, TEtype: MER41E}, {E: 9.4e-13, span: (3215, 3509), strand: +, TEtype: HAL1}, {E: 5.2e-25, span: (3526, 3682), strand: -, TEtype: LTR8A}, {E: 1.2e-188, span: (4462, 5398), strand: -, T…
HPSCSR.1172.114	HPSCSR.1172	HPSCSR.1172.114	HPSCSR.1172.114	noncoding	nonspecific	0.190318	{E: 1.9e-109, span: (121, 472), strand: -, TEtype: THE1A}, {E: 7.2e-41, span: (556, 1064), strand: +, TEtype: L1M5_orf2}, {E: 4.8e-89, span: (2257, 2548), strand: +, TEtype: AluYc}
HPSCSR.1172.115	ENSG00000282740.1	ENST00000633433.1	AL021920.3	noncoding	enriched	0.444081	{E: 2.2e-38, span: (95, 238), strand: -, TEtype: AluSg4}
HPSCSR.1172.116	ENSG00000186715.11	ENST00000455405.6	MST1L	coding	nonspecific	1.18442	{E: 2.5e-46, span: (922, 1191), strand: -, TEtype: Charlie1a}, {E: 5.6e-12, span: (1785, 1923), strand: +, TEtype: MIRb}, {E: 3.3e-15, span: (2303, 2537), strand: +, TEtype: MIRb}
HPSCSR.1172.125	HPSCSR.1172	HPSCSR.1172.125	HPSCSR.1172.125	noncoding	nonspecific	0.94051	{E: 5.3e-47, span: (164, 409), strand: -, TEtype: MLT1A0}, {E: 3.8e-112, span: (587, 938), strand: -, TEtype: THE1A}
HPSCSR.1172.152	ENSG00000238142.2	ENST00000654227.1	BX284668.5	noncoding	nonspecific	1.36341	{E: 8e-58, span: (685, 1182), strand: -, TEtype: L1MEc_5end}
HPSCSR.1172.155	ENSG00000272426.1	ENST00000606899.1	BX284668.6	noncoding	nonspecific	0.181169	{E: 2e-91, span: (584, 882), strand: -, TEtype: AluSx}, {E: 1e-33, span: (685, 939), strand: +, TEtype: SVA_B}, {E: 3.5e-65, span: (968, 1566), strand: -, TEtype: L1MEc_5end}, {E: 2.4e-15, span: (1260, 1568), strand: -, TEtype: L1MEi_5end}, {E: 1.2e-22, span: (1650, 1775), strand: +, TEtype: FLAM_C}, {E: 5.3e-67, span: (2115, 2351), strand: -, TEtype: AluSz}, {E: 2.4e-111, span: (3170, 3578), str…
HPSCSR.1172.150	ENSG00000238142.2	ENST00000671472.1	BX284668.5	noncoding	nonspecific	0.016174	{E: 8e-58, span: (541, 1038), strand: -, TEtype: L1MEc_5end}
HPSCSR.1211.14	ENSG00000058453.17	ENST00000492631.5	CROCC	coding	enriched	6.49858	{E: 4e-18, span: (2819, 3023), strand: +, TEtype: MIR}, {E: 2.9e-87, span: (3219, 3513), strand: -, TEtype: AluSg}, {E: 5.3e-90, span: (3540, 3836), strand: +, TEtype: AluSc8}
HPSCSR.1211.22	ENSG00000058453.17	ENST00000466256.6	CROCC	coding	nonspecific	0.126825	{E: 8e-14, span: (1203, 1289), strand: -, TEtype: FRAM}, {E: 2.6e-36, span: (1400, 1593), strand: -, TEtype: AluJr4}, {E: 3.9e-14, span: (1636, 1774), strand: -, TEtype: SVA_C}, {E: 4.3e-61, span: (1666, 1867), strand: +, TEtype: AluSg}
HPSCSR.1211.35	ENSG00000058453.17	ENST00000494191.6	CROCC	coding	nonspecific	1.70178	{E: 2.3e-13, span: (1525, 1620), strand: +, TEtype: MIR1_Amn}
HPSCLR.14636.1	ENSG00000058453.17	ENST00000375541.10	CROCC	coding	enriched	1.68305	{E: 3.2e-12, span: (667, 836), strand: +, TEtype: MIRb}
HPSCSR.1211.63	ENSG00000227684.2	ENST00000457096.1	CROCCP4	noncoding	nonspecific	0.257349	{E: 2.6e-33, span: (1290, 1532), strand: +, TEtype: AluJr4}, {E: 2.6e-15, span: (1441, 1533), strand: +, TEtype: AluJo}, {E: 1.2e-41, span: (1566, 1799), strand: +, TEtype: AluJr4}, {E: 5.5e-93, span: (1837, 2140), strand: -, TEtype: AluSz}, {E: 1.9e-90, span: (2371, 2675), strand: -, TEtype: AluSg}, {E: 2.4e-88, span: (2745, 3038), strand: +, TEtype: AluSg}, {E: 2.5e-39, span: (2863, 3039), stra…
HPSCSR.1211.79	ENSG00000058453.17	ENST00000466256.6	CROCC	noncoding	enriched	0.302056	{E: 1.1e-21, span: (9, 80), strand: +, TEtype: tRNA-Gly-GGG}, {E: 1.5e-93, span: (756, 1059), strand: +, TEtype: AluSz}
HPSCSR.1172.143	ENSG00000117122.14	ENST00000490075.5	MFAP2	noncoding	nonspecific	2.20889	{TEtype: L2c_3end, span: (571, 914), E: 6.1e-18, strand: -}
HPSCSR.1172.137	ENSG00000159363.18	ENST00000463860.5	ATP13A2	coding	nonspecific	1.39788	{E: 7.3e-27, span: (1, 122), strand: -, TEtype: AluJb}, {E: 4.5e-78, span: (1381, 1639), strand: +, TEtype: AluSz}
HPSCSR.1235.7	ENSG00000142623.11	ENST00000483501.1	PADI1	coding	nonspecific	0.021707	{E: 6.8e-17, span: (3369, 3598), strand: +, TEtype: MIRb}
HPSCSR.1252.5	HPSCSR.1252	HPSCSR.1252.5	HPSCSR.1252.5	noncoding	enriched	0.722604	{E: 3.2e-87, span: (2, 279), strand: -, TEtype: AluSg7}, {E: 9.4e-12, span: (155, 280), strand: -, TEtype: FRAM}
HPSCLR.14645.1	ENSG00000227751.1	ENST00000439577.1	RCC2-AS1	noncoding	nonspecific	19.8918	{E: 6.2e-91, span: (4451, 4755), strand: +, TEtype: AluSx}, {E: 2.9e-25, span: (6460, 6588), strand: +, TEtype: FLAM_A}, {E: 5.1e-34, span: (7008, 7136), strand: +, TEtype: AluSz}, {E: 3.8e-90, span: (7404, 7714), strand: +, TEtype: AluSx}, {E: 3.3e-66, span: (7784, 8075), strand: -, TEtype: AluJb}, {E: 1.7e-94, span: (8588, 8891), strand: +, TEtype: AluSq4}, {E: 1.1e-11, span: (8943, 9010), stra…
HPSCSR.1253.17	HPSCSR.1253	HPSCSR.1253.17	HPSCSR.1253.17	noncoding	enriched	3.83755	{E: 5.1e-97, span: (1221, 1525), strand: +, TEtype: AluSp}, {E: 2.7e-38, span: (1353, 1526), strand: +, TEtype: FRAM}, {E: 2.3e-24, span: (3998, 4324), strand: +, TEtype: CR1-16_AMi}
HPSCSR.1253.11	ENSG00000074964.17	ENST00000469726.5	ARHGEF10L	coding	enriched	1.21706	{E: 4.5e-19, span: (1, 135), strand: -, TEtype: MER3}
HPSCLR.14648.1	ENSG00000074964.17	ENST00000361221.8	ARHGEF10L	noncoding	nonspecific	0.427121	{E: 2.9e-18, span: (1, 93), strand: +, TEtype: AluSz6}, {E: 4.1e-79, span: (104, 398), strand: +, TEtype: AluJr}, {E: 9e-38, span: (239, 399), strand: +, TEtype: FRAM}, {E: 8e-16, span: (608, 828), strand: -, TEtype: MIRc}, {E: 1.1e-18, span: (1127, 1229), strand: +, TEtype: MER63D}, {E: 1.9e-11, span: (1234, 1316), strand: +, TEtype: AluSx1}, {E: 4.3e-26, span: (1281, 1372), strand: -, TEtype: A…
HPSCLR.14652.1	ENSG00000074964.17	ENST00000482892.1	ARHGEF10L	noncoding	nonspecific	0.223606	{E: 4.9e-96, span: (2062, 2369), strand: -, TEtype: AluSx}, {E: 1e-11, span: (2411, 2632), strand: -, TEtype: MIRc}, {E: 2.7e-59, span: (2763, 2992), strand: +, TEtype: AluSz6}
HPSCSR.1253.19	ENSG00000074964.17	ENST00000495593.1	ARHGEF10L	coding	depleted	1.12926	{E: 6.2e-17, span: (100, 224), strand: -, TEtype: Tigger3a}, {E: 2.1e-13, span: (225, 369), strand: -, TEtype: MIR}
HPSCLR.14650.6	ENSG00000074964.17	ENST00000482359.1	ARHGEF10L	noncoding	nonspecific	0.474144	{E: 1.3e-94, span: (701, 1011), strand: -, TEtype: AluSx}, {E: 2.4e-43, span: (3598, 3862), strand: -, TEtype: Charlie29b}, {E: 3.2e-61, span: (3599, 4213), strand: -, TEtype: Charlie29a}, {E: 4.8e-98, span: (4860, 5164), strand: -, TEtype: AluY}, {E: 1.6e-41, span: (7908, 8127), strand: +, TEtype: L1MB7_3end}, {E: 1.9e-22, span: (8242, 8468), strand: -, TEtype: MIRb}, {E: 3.6e-92, span: (8711, 9…
HPSCLR.14650.1	ENSG00000074964.17	ENST00000375415.5	ARHGEF10L	noncoding	nonspecific	0.393885	{E: 5e-93, span: (1448, 1753), strand: -, TEtype: AluSz}, {E: 6.3e-13, span: (1754, 1857), strand: -, TEtype: MIR}, {E: 7.6e-16, span: (2102, 2299), strand: +, TEtype: MIRb}, {E: 1.5e-71, span: (2816, 3079), strand: +, TEtype: AluJr}, {E: 2.8e-25, span: (3084, 3445), strand: +, TEtype: L1ME4b_3end}, {E: 9.6e-96, span: (3425, 3726), strand: -, TEtype: AluSz}, {E: 5.5e-15, span: (3602, 3727), stran…
HPSCSR.1316.4	ENSG00000159423.17	ENST00000538839.5	ALDH4A1	coding	nonspecific	4.01279	{E: 3.5e-28, span: (444, 1267), strand: -, TEtype: L4_A_Mam}, {E: 7.5e-15, span: (1418, 1536), strand: +, TEtype: MER3}, {E: 2e-84, span: (1700, 2012), strand: -, TEtype: LTR46}, {E: 4.9e-102, span: (2004, 2298), strand: -, TEtype: AluY}, {E: 4e-38, span: (2300, 2454), strand: -, TEtype: LTR46}, {E: 8.6e-22, span: (2645, 2830), strand: -, TEtype: MIRc}
HPSCSR.1316.5	ENSG00000159423.17	ENST00000538839.5	ALDH4A1	coding	nonspecific	1.78517	{E: 6.2e-15, span: (412, 629), strand: +, TEtype: MER102b}
HPSCSR.1352.3	ENSG00000230424.1	ENST00000437898.1	EMC1-AS1	noncoding	nonspecific	0.60624	{E: 3e-95, span: (281, 586), strand: -, TEtype: AluSx4}
HPSCLR.14660.1	ENSG00000230424.1	ENST00000437898.1	EMC1-AS1	noncoding	nonspecific	0.120473	{E: 1.3e-32, span: (867, 1033), strand: -, TEtype: FRAM}, {E: 4.7e-64, span: (868, 1164), strand: -, TEtype: AluJb}, {E: 1.2e-12, span: (2015, 2169), strand: +, TEtype: L1ME3_3end}, {E: 8.1e-22, span: (2757, 2881), strand: +, TEtype: L1MC4_3end}, {E: 3.6e-48, span: (4428, 4590), strand: +, TEtype: AluSx4}
HPSCSR.1352.5	HPSCSR.1352	HPSCSR.1352.5	HPSCSR.1352.5	noncoding	nonspecific	0.942984	{E: 1.4e-29, span: (49, 329), strand: +, TEtype: MER102a}, {E: 2.2e-87, span: (338, 633), strand: -, TEtype: AluJb}
HPSCSR.1352.6	HPSCSR.1352	HPSCSR.1352.6	HPSCSR.1352.6	noncoding	nonspecific	0.926707	{E: 3e-91, span: (486, 789), strand: +, TEtype: AluSz}, {E: 1.4e-36, span: (620, 790), strand: +, TEtype: FRAM}
HPSCSR.1353.2	ENSG00000127481.15	ENST00000417040.1	UBR4	coding	enriched	12.3569	{E: 2.5e-76, span: (2307, 2570), strand: -, TEtype: AluSz6}, {E: 6.1e-90, span: (2847, 3145), strand: +, TEtype: AluJb}, {E: 1.3e-41, span: (3582, 3745), strand: -, TEtype: FRAM}, {E: 1.8e-16, span: (3664, 3746), strand: -, TEtype: AluSz}, {E: 1.6e-88, span: (3848, 4157), strand: +, TEtype: AluSz}, {E: 1.9e-87, span: (4520, 4817), strand: -, TEtype: AluSx}, {E: 1.9e-37, span: (4623, 4928), strand…
HPSCSR.1353.4	ENSG00000127463.15	ENST00000477853.6	EMC1	coding	depleted	16.5584	{E: 2.5e-76, span: (4771, 5034), strand: -, TEtype: AluSz6}, {E: 6.1e-90, span: (5311, 5609), strand: +, TEtype: AluJb}, {E: 1.3e-41, span: (6046, 6209), strand: -, TEtype: FRAM}, {E: 1.8e-16, span: (6128, 6210), strand: -, TEtype: AluSz}, {E: 1.6e-88, span: (6312, 6621), strand: +, TEtype: AluSz}
HPSCSR.1353.5	ENSG00000127463.15	ENST00000375199.7	EMC1	coding	enriched	2.12988	{E: 2.5e-76, span: (4753, 5016), strand: -, TEtype: AluSz6}, {E: 5.7e-29, span: (5293, 5406), strand: +, TEtype: AluJr}
HPSCSR.1353.10	ENSG00000127481.15	ENST00000375218.3	UBR4	coding	enriched	0.68264	{E: 2.7e-59, span: (212, 431), strand: +, TEtype: AluJo}, {E: 6.8e-22, span: (2546, 2719), strand: +, TEtype: MIR}, {E: 1.9e-35, span: (3617, 3749), strand: +, TEtype: AluSz}, {E: 8.1e-33, span: (3628, 3820), strand: -, TEtype: SVA_A}, {E: 1.2e-90, span: (3752, 4031), strand: +, TEtype: AluSp}
HPSCSR.1353.17	ENSG00000127463.15	ENST00000480380.1	EMC1	coding	nonspecific	9.44058	{E: 2.9e-38, span: (1, 130), strand: -, TEtype: AluSz}, {E: 1.4e-91, span: (262, 563), strand: -, TEtype: AluSc}, {E: 2.5e-76, span: (3237, 3500), strand: -, TEtype: AluSz6}, {E: 5.7e-29, span: (3777, 3890), strand: +, TEtype: AluJr}
HPSCSR.1353.21	ENSG00000127463.15	ENST00000461353.1	EMC1	noncoding	enriched	1.02974	{E: 8.2e-27, span: (523, 902), strand: -, TEtype: L2c_3end}
HPSCSR.1353.27	ENSG00000127463.15	ENST00000488681.1	EMC1	coding	nonspecific	0.629337	{E: 8.3e-15, span: (483, 560), strand: +, TEtype: FLAM_C}
HPSCSR.1352.7	ENSG00000053372.5	ENST00000330263.5	MRTO4	coding	nonspecific	39.9022	{E: 1.7e-93, span: (902, 1205), strand: +, TEtype: AluSc8}, {E: 1.2e-18, span: (1109, 1412), strand: -, TEtype: SVA_C}, {E: 8.9e-49, span: (1283, 1478), strand: +, TEtype: AluJo}, {E: 4.7e-37, span: (1852, 1984), strand: -, TEtype: AluSz}
HPSCSR.1352.8	ENSG00000053372.5	ENST00000330263.5	MRTO4	coding	nonspecific	1.50087	{E: 1.7e-93, span: (1287, 1590), strand: +, TEtype: AluSc8}, {E: 1.3e-18, span: (1494, 1797), strand: -, TEtype: SVA_C}, {E: 8.9e-49, span: (1668, 1863), strand: +, TEtype: AluJo}, {E: 4.7e-37, span: (2237, 2369), strand: -, TEtype: AluSz}
HPSCSR.1352.11	HPSCSR.1352	HPSCSR.1352.11	HPSCSR.1352.11	noncoding	nonspecific	0.736324	{E: 2.3e-15, span: (496, 588), strand: +, TEtype: AluJo}, {E: 1.2e-99, span: (592, 887), strand: +, TEtype: AluY}, {E: 1.2e-48, span: (885, 1100), strand: +, TEtype: AluJo}
HPSCLR.14664.1	ENSG00000286064.1	ENST00000650657.1	AL035413.2	noncoding	nonspecific	0.476619	{E: 2.1e-19, span: (1, 120), strand: -, TEtype: AluJr}, {E: 1.2e-48, span: (809, 1024), strand: -, TEtype: AluJo}, {E: 5.2e-11, span: (917, 1115), strand: +, TEtype: SVA_C}, {E: 1.2e-99, span: (1022, 1317), strand: -, TEtype: AluY}, {E: 2.3e-15, span: (1321, 1413), strand: -, TEtype: AluJo}
HPSCSR.1352.12	HPSCSR.1352	HPSCSR.1352.12	HPSCSR.1352.12	noncoding	nonspecific	0.57157	{E: 1.6e-66, span: (215, 512), strand: +, TEtype: AluJr}, {E: 4.8e-18, span: (1223, 1344), strand: -, TEtype: FLAM_A}, {E: 3e-49, span: (1224, 1476), strand: -, TEtype: AluJo}, {E: 2.1e-22, span: (1676, 1831), strand: +, TEtype: BLACKJACK}, {E: 2e-100, span: (1844, 2137), strand: +, TEtype: AluSg7}, {E: 2.7e-99, span: (2419, 2724), strand: -, TEtype: AluY}, {E: 3e-18, span: (3237, 3464), strand: …
HPSCSR.1353.29	ENSG00000211454.14	ENST00000651966.1	AKR7L	coding	nonspecific	0.764165	{E: 2.2e-94, span: (249, 551), strand: +, TEtype: LTR9D}, {E: 7e-96, span: (553, 864), strand: +, TEtype: AluSq}, {E: 1.9e-79, span: (861, 1181), strand: +, TEtype: LTR9D}, {E: 2.8e-14, span: (1010, 1182), strand: +, TEtype: LTR25}, {E: 3.1e-51, span: (1240, 1448), strand: +, TEtype: HUERS-P3}, {E: 3.5e-251, span: (1453, 2333), strand: +, TEtype: HUERS-P3}, {E: 9.1e-23, span: (2329, 2435), strand…
HPSCSR.1352.13	ENSG00000270728.1	ENST00000604801.1	AL035413.1	noncoding	depleted	0.344135	{E: 2.1e-84, span: (654, 962), strand: +, TEtype: AluSx}, {E: 2.9e-73, span: (1529, 1822), strand: -, TEtype: AluJb}
HPSCSR.1352.14	ENSG00000040487.13	ENST00000375155.7	SLC66A1	coding	enriched	2.12479	{E: 4.2e-96, span: (1480, 1780), strand: +, TEtype: AluSz}
HPSCSR.1352.17	ENSG00000040487.13	ENST00000375153.8	SLC66A1	coding	depleted	1.57079	{E: 4.2e-96, span: (1850, 2150), strand: +, TEtype: AluSz}
HPSCSR.1352.19	ENSG00000040487.13	ENST00000432465.1	SLC66A1	coding	nonspecific	4.88554	{E: 4.4e-14, span: (653, 819), strand: +, TEtype: MIRb}
HPSCLR.14668.1	HPSCLR.14668	HPSCLR.14668.1	HPSCLR.14668.1	noncoding	nonspecific	0.370094	{E: 3.6e-12, span: (1095, 1556), strand: -, TEtype: L3b_3end}, {E: 1.5e-88, span: (1557, 1862), strand: -, TEtype: AluJr}, {E: 3.9e-18, span: (1742, 1864), strand: -, TEtype: PB1D11}, {E: 2.8e-98, span: (2270, 2579), strand: +, TEtype: AluSp}, {E: 1e-33, span: (2886, 3013), strand: +, TEtype: FLAM_C}, {E: 6.7e-91, span: (3128, 3435), strand: +, TEtype: AluSq}, {E: 1.6e-11, span: (4809, 4952), str…
HPSCSR.1354.20	ENSG00000173436.15	ENST00000322753.7	MICOS10	coding	nonspecific	19.7177	{E: 4e-23, span: (1257, 1667), strand: -, TEtype: L2c_3end}, {E: 7.2e-93, span: (1973, 2277), strand: -, TEtype: AluSp}, {E: 2.3e-98, span: (2305, 2604), strand: +, TEtype: AluSc}
HPSCSR.1354.21	ENSG00000173436.15	ENST00000486890.5	MICOS10	noncoding	nonspecific	0.898148	{E: 2e-27, span: (125, 240), strand: -, TEtype: AluJb}
HPSCSR.1354.18	ENSG00000173436.15	ENST00000462646.5	MICOS10	coding	nonspecific	0.454712	{E: 1.7e-31, span: (113, 211), strand: -, TEtype: AluYf1}
HPSCSR.1354.25	ENSG00000173436.15	ENST00000617872.4	MICOS10	coding	nonspecific	0.790983	{E: 4e-23, span: (1211, 1621), strand: -, TEtype: L2c_3end}, {E: 7.2e-93, span: (1927, 2231), strand: -, TEtype: AluSp}, {E: 2.3e-98, span: (2259, 2558), strand: +, TEtype: AluSc}
HPSCSR.1354.26	ENSG00000173436.15	ENST00000479642.1	MICOS10	noncoding	nonspecific	0.725114	{E: 2e-27, span: (56, 171), strand: -, TEtype: AluJb}
HPSCSR.1354.31	ENSG00000158748.4	ENST00000289753.2	HTR6	coding	nonspecific	0.236013	{E: 1.5e-73, span: (1, 222), strand: -, TEtype: AluSc}, {E: 4.9e-27, span: (364, 588), strand: +, TEtype: MIR}, {E: 5.5e-102, span: (1021, 1331), strand: -, TEtype: AluY}, {E: 1.3e-79, span: (1426, 1725), strand: +, TEtype: AluJr4}, {E: 5.3e-35, span: (1883, 2075), strand: -, TEtype: AluJr}, {E: 8.4e-94, span: (2446, 2754), strand: -, TEtype: AluSq}, {E: 2.3e-13, span: (2795, 2975), strand: -, TE…
HPSCSR.1354.32	ENSG00000158748.4	ENST00000289753.2	HTR6	coding	enriched	0.460924	{E: 2.1e-29, span: (2595, 2758), strand: +, TEtype: MER5A1}, {E: 2e-21, span: (2849, 3043), strand: +, TEtype: MIRb}
HPSCSR.1372.1	ENSG00000169914.6	ENST00000375120.4	OTUD3	coding	nonspecific	7.78256	{E: 9.5e-98, span: (4957, 5257), strand: -, TEtype: AluSg}
HPSCSR.1372.2	ENSG00000169914.6	ENST00000375120.4	OTUD3	coding	enriched	2.0717	{E: 9.5e-98, span: (4431, 4731), strand: -, TEtype: AluSg}
HPSCSR.1450.1	ENSG00000162543.6	ENST00000375099.4	UBXN10	coding	depleted	0.045277	{E: 3.1e-13, span: (1619, 1928), strand: -, TEtype: UCON86}, {E: 2e-33, span: (3101, 3247), strand: +, TEtype: AluSz6}, {E: 9.4e-16, span: (3310, 3441), strand: +, TEtype: MIR3}, {E: 9.4e-43, span: (3466, 3670), strand: +, TEtype: MER58B}, {E: 7.7e-87, span: (9980, 10286), strand: -, TEtype: AluSx3}, {E: 1.9e-91, span: (10526, 10820), strand: +, TEtype: AluSg}, {E: 1.2e-25, span: (10999, 11359), …
HPSCSR.1454.5	ENSG00000158816.15	ENST00000525343.1	VWA5B1	coding	nonspecific	0.184086	{E: 1.4e-18, span: (2309, 2518), strand: -, TEtype: MIRb}, {E: 7.6e-13, span: (3489, 3629), strand: -, TEtype: MIR3}, {E: 2.1e-19, span: (3868, 4061), strand: -, TEtype: MER117}, {E: 5.4e-78, span: (4933, 5202), strand: -, TEtype: AluSg}, {E: 2.8e-18, span: (5043, 5212), strand: +, TEtype: SVA_D}, {E: 5.6e-63, span: (6076, 6513), strand: -, TEtype: LTR16B1}, {E: 5.2e-96, span: (6844, 7154), stran…
HPSCSR.1513.3	ENSG00000244038.9	ENST00000375048.7	DDOST	coding	enriched	219.291	{E: 6.6e-97, span: (1732, 2040), strand: +, TEtype: AluYk2}, {E: 1.6e-37, span: (1867, 2041), strand: +, TEtype: FRAM}
HPSCSR.1513.5	ENSG00000244038.9	ENST00000415136.6	DDOST	coding	nonspecific	6.24997	{E: 6.6e-97, span: (1769, 2077), strand: +, TEtype: AluYk2}, {E: 1.6e-37, span: (1904, 2078), strand: +, TEtype: FRAM}
HPSCSR.1513.4	ENSG00000244038.9	ENST00000602624.6	DDOST	coding	nonspecific	0.078839	{E: 6.6e-97, span: (1616, 1924), strand: +, TEtype: AluYk2}, {E: 1.6e-37, span: (1751, 1925), strand: +, TEtype: FRAM}
HPSCSR.1509.4	ENSG00000158828.8	ENST00000492302.1	PINK1	coding	depleted	1.29309	{E: 7e-80, span: (231, 538), strand: +, TEtype: AluJb}, {E: 2.6e-21, span: (357, 539), strand: +, TEtype: FLAM_A}, {E: 1.9e-22, span: (543, 656), strand: -, TEtype: MER5A1}
HPSCSR.1520.2	ENSG00000189410.12	ENST00000375031.5	SH2D5	coding	enriched	1.97797	{E: 9e-19, span: (1770, 1954), strand: -, TEtype: MIRb}
HPSCLR.14685.1	ENSG00000127483.18	ENST00000312239.10	HP1BP3	coding	depleted	1.5155	{E: 1e-36, span: (2467, 2640), strand: -, TEtype: FRAM}, {E: 2.3e-91, span: (2478, 2777), strand: -, TEtype: AluSx}, {E: 2.3e-88, span: (2874, 3181), strand: -, TEtype: AluSc8}
HPSCSR.1513.21	ENSG00000127483.18	ENST00000487117.1	HP1BP3	coding	depleted	3.42497	{E: 2e-69, span: (1431, 1705), strand: +, TEtype: AluJr}, {E: 4.1e-100, span: (1866, 2169), strand: +, TEtype: AluYk2}, {E: 1.2e-77, span: (2373, 2664), strand: +, TEtype: AluJb}, {E: 1e-40, span: (2847, 2993), strand: -, TEtype: AluSx3}, {E: 4.3e-91, span: (3094, 3402), strand: -, TEtype: AluSx}, {E: 3.2e-41, span: (3506, 3692), strand: -, TEtype: AluJr}, {E: 1.8e-101, span: (3715, 4020), strand…
HPSCSR.1513.34	ENSG00000127483.18	ENST00000488722.5	HP1BP3	coding	nonspecific	0.450209	{E: 1e-36, span: (1247, 1420), strand: -, TEtype: FRAM}, {E: 2.3e-91, span: (1258, 1557), strand: -, TEtype: AluSx}, {E: 2.3e-88, span: (1654, 1961), strand: -, TEtype: AluSc8}, {E: 1.6e-68, span: (4505, 4804), strand: -, TEtype: AluJr}, {E: 6.7e-90, span: (5202, 5501), strand: -, TEtype: AluSx}, {E: 3.8e-14, span: (7456, 7672), strand: +, TEtype: Charlie16a}, {E: 1e-25, span: (7964, 8087), stran…
HPSCSR.1513.35	ENSG00000127483.18	ENST00000487117.1	HP1BP3	coding	enriched	0.474925	{E: 5.8e-118, span: (1112, 1502), strand: -, TEtype: Tigger3}
HPSCLR.14686.1	ENSG00000127483.18	ENST00000419948.5	HP1BP3	noncoding	depleted	1.25713	{E: 3.2e-137, span: (1, 715), strand: -, TEtype: L1M4_orf2}, {E: 9.3e-70, span: (724, 1106), strand: -, TEtype: Charlie1}, {E: 1.8e-24, span: (1099, 1191), strand: -, TEtype: AluSx}, {E: 6.1e-15, span: (1192, 1293), strand: -, TEtype: Charlie1b}, {E: 7.4e-73, span: (1419, 1721), strand: -, TEtype: AluJr4}, {E: 7.7e-16, span: (1598, 1722), strand: -, TEtype: PB1D11}, {E: 1.7e-54, span: (1809, 2051…
HPSCLR.14687.1	ENSG00000075151.20	ENST00000264211.12	EIF4G3	coding	depleted	5.65381	{E: 7.1e-45, span: (710, 892), strand: -, TEtype: AluJr}
HPSCSR.1513.28	ENSG00000075151.20	ENST00000374933.3	EIF4G3	coding	nonspecific	0.406997	{E: 8.8e-25, span: (1016, 1134), strand: +, TEtype: AluJr4}
HPSCLR.14692.1	ENSG00000075151.20	ENST00000463775.1	EIF4G3	noncoding	nonspecific	0.227963	{E: 4.8e-86, span: (971, 1258), strand: -, TEtype: AluSx}, {E: 9.9e-49, span: (1425, 1793), strand: -, TEtype: AluJo}, {E: 2e-35, span: (1713, 1965), strand: -, TEtype: AluSc5}, {E: 1.7e-94, span: (2344, 2646), strand: -, TEtype: AluSz}, {E: 2.6e-23, span: (2516, 2647), strand: -, TEtype: BC200}, {E: 2.2e-36, span: (2931, 3082), strand: +, TEtype: AluJr}
HPSCSR.1513.44	HPSCSR.1513	HPSCSR.1513.44	HPSCSR.1513.44	noncoding	nonspecific	0.083983	{E: 5.6e-95, span: (550, 864), strand: +, TEtype: AluYk3}, {E: 6.5e-99, span: (1127, 1430), strand: +, TEtype: AluSp}, {E: 1.5e-14, span: (1262, 1431), strand: +, TEtype: BC200}
HPSCSR.1513.45	HPSCSR.1513	HPSCSR.1513.45	HPSCSR.1513.45	noncoding	nonspecific	0.066719	{E: 2.6e-96, span: (20, 318), strand: +, TEtype: AluSq2}, {E: 3.5e-96, span: (320, 669), strand: +, TEtype: L1MB3_3end}, {E: 7.4e-54, span: (709, 896), strand: +, TEtype: AluSq2}, {E: 6.9e-31, span: (915, 1079), strand: -, TEtype: AluJo}, {E: 4.6e-65, span: (1067, 1343), strand: -, TEtype: AluJr}, {E: 2.6e-33, span: (1212, 1344), strand: -, TEtype: FLAM_C}, {E: 5.3e-89, span: (1367, 1671), strand…
HPSCSR.1509.17	ENSG00000235112.1	ENST00000430808.1	HSPE1P27	noncoding	nonspecific	0.290578	{E: 9.7e-39, span: (1401, 1562), strand: +, TEtype: FRAM}, {E: 7.9e-66, span: (1734, 2112), strand: -, TEtype: Charlie1}, {E: 2e-77, span: (2121, 2406), strand: +, TEtype: AluJb}, {E: 1.3e-24, span: (2413, 2540), strand: -, TEtype: Charlie1}, {E: 2.9e-88, span: (2535, 2816), strand: -, TEtype: AluSc}, {E: 1.2e-70, span: (2816, 3258), strand: -, TEtype: Charlie1a}, {E: 8.3e-27, span: (3282, 3401),…
HPSCSR.1509.19	ENSG00000287192.1	ENST00000669329.1	AL031005.2	noncoding	nonspecific	0.125663	{E: 2.3e-90, span: (763, 1054), strand: +, TEtype: AluSx1}
HPSCSR.1509.20	ENSG00000231105.2	ENST00000449034.1	AL031728.1	noncoding	nonspecific	0.140511	{E: 1.2e-36, span: (661, 811), strand: +, TEtype: AluJr}, {E: 1e-82, span: (1745, 2044), strand: +, TEtype: AluJr}, {E: 5.7e-14, span: (2094, 2252), strand: -, TEtype: MIRc}, {E: 6.2e-96, span: (3025, 3332), strand: -, TEtype: AluSx1}, {E: 1.1e-48, span: (3100, 3425), strand: +, TEtype: SVA_E}, {E: 1.3e-81, span: (3336, 3643), strand: -, TEtype: AluJr}, {E: 8.1e-20, span: (4513, 4803), strand: -,…
HPSCSR.1513.51	ENSG00000117298.16	ENST00000374893.11	ECE1	coding	nonspecific	6.32549	{E: 1.3e-97, span: (3427, 3731), strand: +, TEtype: AluSx1}
HPSCSR.1513.52	ENSG00000117298.16	ENST00000415912.6	ECE1	coding	nonspecific	1.15746	{E: 1.3e-97, span: (3456, 3760), strand: +, TEtype: AluSx1}
HPSCSR.1513.55	ENSG00000117298.16	ENST00000357071.8	ECE1	coding	nonspecific	28.6265	{E: 1.9e-97, span: (3457, 3760), strand: +, TEtype: AluSx1}, {E: 1.1e-16, span: (3597, 3761), strand: +, TEtype: FLAM_C}
HPSCSR.1533.1	ENSG00000227001.3	ENST00000453025.1	NBPF2P	coding	nonspecific	2.85275	{E: 2.5e-37, span: (1954, 2620), strand: -, TEtype: L1MC4_3end}
HPSCSR.1509.31	ENSG00000142794.18	ENST00000469876.5	NBPF3	coding	nonspecific	1.09962	{E: 9.4e-21, span: (498, 777), strand: -, TEtype: MLT1F2}, {E: 9.8e-80, span: (510, 1060), strand: -, TEtype: MLT1E1A}, {E: 9.3e-36, span: (1077, 1724), strand: +, TEtype: L1MEc_5end}, {E: 5.6e-77, span: (2187, 2807), strand: +, TEtype: L1M5_orf2}, {E: 6.3e-48, span: (3100, 3470), strand: +, TEtype: L1ME1_3end}, {E: 1.3e-220, span: (3463, 4125), strand: -, TEtype: PABL_A}, {E: 9.4e-66, span: (412…
HPSCSR.1509.34	ENSG00000142794.18	ENST00000342104.9	NBPF3	coding	nonspecific	0.148289	{E: 2.9e-34, span: (3212, 3666), strand: -, TEtype: L1MC4_3end}
HPSCSR.1509.38	ENSG00000142794.18	ENST00000478653.6	NBPF3	noncoding	nonspecific	1.09794	{E: 2.3e-79, span: (490, 1109), strand: +, TEtype: ERVL-E}
HPSCSR.1549.1	HPSCSR.1549	HPSCSR.1549.1	HPSCSR.1549.1	noncoding	enriched	2.69918	{E: 7.1e-99, span: (207, 517), strand: -, TEtype: AluSx}, {E: 5.1e-13, span: (521, 680), strand: -, TEtype: MIR}, {E: 1.7e-100, span: (1077, 1520), strand: +, TEtype: MLT1F}, {E: 3.2e-18, span: (1257, 1521), strand: +, TEtype: MLT1E1}, {E: 3.2e-36, span: (1497, 1663), strand: -, TEtype: AluJr}, {E: 3.7e-91, span: (1742, 2052), strand: +, TEtype: AluSx}, {E: 2.9e-39, span: (1885, 2053), strand: +,…
HPSCLR.14705.1	HPSCLR.14705	HPSCLR.14705.1	HPSCLR.14705.1	noncoding	nonspecific	0.146468	{E: 2.8e-35, span: (2, 142), strand: -, TEtype: FRAM}, {E: 1.3e-56, span: (308, 605), strand: +, TEtype: AluSq2}, {E: 1.5e-43, span: (623, 789), strand: +, TEtype: AluSz6}, {E: 6.7e-37, span: (803, 986), strand: +, TEtype: AluJb}, {E: 1.5e-21, span: (1502, 1829), strand: +, TEtype: Tigger13a}, {E: 1.7e-19, span: (2010, 2285), strand: +, TEtype: Tigger13a}, {E: 5.9e-28, span: (2602, 2723), strand:…
HPSCSR.1548.16	ENSG00000090686.16	ENST00000374730.2	USP48	coding	nonspecific	2.81799	{E: 5.4e-96, span: (1499, 1811), strand: -, TEtype: AluSp}, {E: 8.7e-11, span: (1811, 2245), strand: -, TEtype: L2c_3end}, {E: 8.9e-37, span: (2081, 2493), strand: -, TEtype: L2}, {E: 2.8e-76, span: (2501, 2805), strand: +, TEtype: AluJo}, {E: 1.6e-24, span: (2637, 2806), strand: +, TEtype: FLAM_A}, {E: 1.8e-50, span: (2817, 3183), strand: -, TEtype: L2}, {E: 1.8e-36, span: (3473, 3620), strand: …
HPSCSR.1548.19	ENSG00000090686.16	ENST00000464577.1	USP48	coding	nonspecific	0.882588	{E: 3.4e-20, span: (923, 1411), strand: +, TEtype: HAL1}, {E: 5.3e-120, span: (1428, 1873), strand: +, TEtype: L1M2_orf2}, {E: 2.7e-58, span: (1866, 2088), strand: -, TEtype: AluSz6}
HPSCSR.1509.55	ENSG00000187942.12	ENST00000543870.1	LDLRAD2	coding	depleted	0.080346	{E: 5.1e-15, span: (919, 1021), strand: -, TEtype: MIR3}, {E: 3.4e-41, span: (1250, 1775), strand: +, TEtype: L2}, {E: 7.8e-76, span: (1826, 2102), strand: -, TEtype: AluJb}, {E: 1.5e-18, span: (1993, 2104), strand: -, TEtype: FLAM_A}, {E: 1.6e-50, span: (2100, 2351), strand: -, TEtype: L1MC3_3end}, {E: 8.6e-97, span: (2350, 2661), strand: -, TEtype: AluSz}, {E: 5.2e-70, span: (2663, 3062), stran…
HPSCSR.1548.27	ENSG00000142798.20	ENST00000486901.1	HSPG2	coding	nonspecific	2.57839	{E: 1.2e-98, span: (3, 309), strand: -, TEtype: AluSq}
HPSCSR.1548.30	ENSG00000142798.20	ENST00000471322.2	HSPG2	coding	nonspecific	3.28805	{E: 3.4e-26, span: (468, 613), strand: +, TEtype: FAM}
HPSCSR.1548.35	ENSG00000142798.20	ENST00000493940.2	HSPG2	coding	nonspecific	0.583494	{E: 6.7e-15, span: (471, 580), strand: +, TEtype: MIR}
HPSCSR.1571.28	ENSG00000285959.1	ENST00000650360.1	AL590556.3	noncoding	enriched	0.439886	{E: 4.5e-104, span: (96, 400), strand: -, TEtype: AluSq2}, {E: 6.4e-50, span: (206, 520), strand: +, TEtype: SVA_B}, {E: 1.8e-100, span: (415, 725), strand: -, TEtype: AluY}
HPSCSR.1571.16	ENSG00000218510.8	ENST00000452322.2	LINC00339	noncoding	nonspecific	2.77383	{E: 6e-89, span: (710, 1008), strand: +, TEtype: AluSc8}
HPSCSR.1571.23	ENSG00000218510.8	ENST00000641009.1	LINC00339	noncoding	nonspecific	2.18535	{E: 5.9e-12, span: (411, 587), strand: +, TEtype: MIRb}, {E: 1.5e-82, span: (730, 1037), strand: -, TEtype: AluSx}
HPSCSR.1548.47	ENSG00000285752.1	ENST00000649486.1	CDC42-AS1	noncoding	nonspecific	3.06057	{E: 2.5e-86, span: (1329, 1624), strand: -, TEtype: AluSg}, {E: 7.6e-19, span: (1788, 1886), strand: +, TEtype: FAM}, {E: 1.4e-41, span: (1891, 2025), strand: +, TEtype: AluSx}, {E: 9.1e-102, span: (2027, 2326), strand: +, TEtype: AluSp}, {E: 9e-41, span: (2163, 2327), strand: +, TEtype: FRAM}, {E: 5.3e-37, span: (2235, 2504), strand: -, TEtype: SVA_A}, {E: 1.9e-52, span: (2328, 2534), strand: +,…
HPSCSR.1548.49	ENSG00000228397.3	ENST00000667783.1	LINC01635	noncoding	nonspecific	1.62572	{E: 7.4e-91, span: (359, 663), strand: -, TEtype: AluSx}
HPSCSR.1565.1	ENSG00000271428.1	ENST00000604049.1	AL031281.1	noncoding	depleted	0.235732	{E: 5.5e-28, span: (1090, 1226), strand: -, TEtype: AluJb}, {E: 9.9e-34, span: (1342, 1541), strand: +, TEtype: MLT1A0}, {E: 3.4e-58, span: (1546, 1758), strand: +, TEtype: AluSx}, {E: 6.7e-19, span: (1681, 1866), strand: +, TEtype: FAM}, {E: 1.3e-27, span: (1871, 2023), strand: +, TEtype: MLT1A0}, {E: 7e-78, span: (2164, 2405), strand: -, TEtype: AluSp}, {E: 1.7e-38, span: (2787, 2947), strand: …
HPSCSR.1548.50	ENSG00000228397.3	ENST00000655655.1	LINC01635	noncoding	nonspecific	0.027597	{E: 1.7e-88, span: (558, 847), strand: +, TEtype: AluSx1}
HPSCSR.1571.1	ENSG00000070831.17	ENST00000344548.7	CDC42	coding	nonspecific	5.68525	{E: 8e-35, span: (72, 236), strand: -, TEtype: AluSx3}
HPSCSR.1571.2	ENSG00000070831.17	ENST00000662562.1	CDC42	coding	nonspecific	1.05139	{E: 4.2e-16, span: (709, 831), strand: -, TEtype: AluSz6}, {E: 1.7e-15, span: (831, 940), strand: -, TEtype: AluJb}
HPSCSR.1571.4	ENSG00000070831.17	ENST00000656825.1	CDC42	coding	nonspecific	0.858339	{E: 6.2e-109, span: (3428, 3731), strand: -, TEtype: AluY}, {E: 3.5e-99, span: (4405, 4703), strand: -, TEtype: AluY}, {E: 1.9e-88, span: (5086, 5393), strand: -, TEtype: AluSx3}, {E: 1.6e-17, span: (5842, 6062), strand: -, TEtype: MER91B}, {E: 9.2e-85, span: (6388, 6676), strand: -, TEtype: AluSx}, {E: 2.3e-82, span: (7893, 8187), strand: -, TEtype: AluJb}, {E: 1.4e-17, span: (8069, 8188), stran…
HPSCSR.1571.6	ENSG00000070831.17	ENST00000656825.1	CDC42	coding	nonspecific	0.411586	{E: 6.2e-109, span: (3436, 3739), strand: -, TEtype: AluY}, {E: 3.5e-99, span: (4413, 4711), strand: -, TEtype: AluY}, {E: 1.9e-88, span: (5094, 5401), strand: -, TEtype: AluSx3}, {E: 1.6e-17, span: (5850, 6070), strand: -, TEtype: MER91B}, {E: 9.2e-85, span: (6396, 6684), strand: -, TEtype: AluSx}, {E: 2.3e-82, span: (7901, 8195), strand: -, TEtype: AluJb}, {E: 1.4e-17, span: (8077, 8196), stran…
HPSCSR.1640.8	ENSG00000184677.18	ENST00000375647.5	ZBTB40	coding	nonspecific	0.012151	{E: 3.7e-81, span: (6077, 6382), strand: -, TEtype: AluJo}, {E: 2.7e-15, span: (8448, 8656), strand: +, TEtype: MIR}
HPSCSR.1640.9	ENSG00000184677.18	ENST00000374651.8	ZBTB40	coding	nonspecific	6.66517	{E: 3.7e-81, span: (6675, 6980), strand: -, TEtype: AluJo}, {E: 2.7e-15, span: (9046, 9254), strand: +, TEtype: MIR}
HPSCSR.1675.2	ENSG00000070886.12	ENST00000374644.8	EPHA8	coding	enriched	4.74493	{E: 5.2e-19, span: (1646, 1789), strand: +, TEtype: MIRb}
HPSCSR.1700.1	ENSG00000133216.16	ENST00000400191.7	EPHB2	coding	nonspecific	5.2661	{E: 2.6e-12, span: (6914, 7083), strand: -, TEtype: MIRb}, {E: 3.6e-17, span: (8296, 8454), strand: +, TEtype: MER5A}, {E: 5.5e-24, span: (10103, 10331), strand: -, TEtype: MIR}
HPSCSR.1700.5	ENSG00000133216.16	ENST00000490436.1	EPHB2	coding	enriched	0.096457	{E: 3.7e-16, span: (281, 412), strand: +, TEtype: MIRc}
HPSCSR.1725.1	ENSG00000240553.1	ENST00000427154.1	AL031428.1	coding	nonspecific	0.412185	{E: 1.4e-93, span: (1259, 1552), strand: +, TEtype: AluSz}, {E: 4.8e-38, span: (1394, 1553), strand: +, TEtype: FRAM}, {E: 2.1e-113, span: (1555, 1864), strand: +, TEtype: AluYa5}, {E: 5e-101, span: (2566, 2870), strand: +, TEtype: AluSg}, {E: 4.7e-79, span: (3495, 3791), strand: -, TEtype: AluJr4}, {E: 6.1e-18, span: (5306, 5397), strand: +, TEtype: FLAM_C}, {E: 5.3e-45, span: (6666, 6883), stra…
HPSCSR.1711.13	HPSCSR.1711	HPSCSR.1711.13	HPSCSR.1711.13	noncoding	enriched	0.466834	{E: 1.5e-51, span: (534, 728), strand: -, TEtype: AluSx3}, {E: 1.2e-94, span: (694, 993), strand: -, TEtype: AluSq4}, {E: 1.7e-26, span: (1078, 1301), strand: +, TEtype: MIRc}
HPSCSR.1725.2	ENSG00000169641.13	ENST00000471849.5	LUZP1	coding	nonspecific	0.130317	{E: 3.4e-20, span: (4932, 5110), strand: +, TEtype: MIR3}, {E: 4e-60, span: (7949, 8339), strand: +, TEtype: MLT1D}
HPSCSR.1725.4	ENSG00000169641.13	ENST00000418342.5	LUZP1	coding	enriched	0.54461	{E: 3.4e-20, span: (4879, 5057), strand: +, TEtype: MIR3}, {E: 4e-60, span: (7896, 8286), strand: +, TEtype: MLT1D}
HPSCLR.14720.1	ENSG00000169641.13	ENST00000418342.5	LUZP1	coding	nonspecific	25.6334	{E: 3.4e-20, span: (4680, 4858), strand: +, TEtype: MIR3}, {E: 4e-60, span: (7697, 8087), strand: +, TEtype: MLT1D}
HPSCSR.1711.15	ENSG00000252578.1	ENST00000516769.1	RNU6-135P	noncoding	nonspecific	0.307061	{E: 1.6e-18, span: (1, 95), strand: +, TEtype: AluSx}, {E: 2.3e-26, span: (107, 338), strand: +, TEtype: L1MC4_3end}, {E: 9.2e-21, span: (347, 484), strand: +, TEtype: MER58A}, {E: 2.1e-78, span: (508, 803), strand: +, TEtype: AluJr4}, {E: 1.6e-34, span: (645, 804), strand: +, TEtype: FRAM}, {E: 9.4e-85, span: (806, 1109), strand: +, TEtype: AluJr}, {E: 5.1e-46, span: (1130, 1301), strand: -, TEt…
HPSCSR.1725.7	ENSG00000179546.4	ENST00000374619.1	HTR1D	coding	enriched	5.84532	{E: 2.1e-94, span: (1870, 2170), strand: -, TEtype: AluSc}
HPSCSR.1725.23	ENSG00000261326.4	ENST00000666981.1	LINC01355	noncoding	depleted	0.4785	{E: 6.2e-92, span: (38, 339), strand: +, TEtype: AluSz}, {E: 2.6e-74, span: (1892, 2180), strand: +, TEtype: AluJb}, {E: 8e-31, span: (2027, 2182), strand: +, TEtype: FRAM}, {E: 2.6e-29, span: (2460, 2601), strand: -, TEtype: FRAM}, {E: 2.2e-17, span: (2521, 2602), strand: -, TEtype: AluJo}, {E: 1.3e-97, span: (3402, 3701), strand: +, TEtype: AluSx1}, {E: 9.3e-42, span: (3539, 3702), strand: +, T…
HPSCSR.1725.19	ENSG00000261326.4	ENST00000666981.1	LINC01355	noncoding	enriched	0.403127	{E: 8.4e-82, span: (1, 281), strand: -, TEtype: AluSx1}, {E: 7e-42, span: (2282, 2466), strand: -, TEtype: AluSc8}, {E: 1.1e-38, span: (2914, 3083), strand: +, TEtype: FAM}, {E: 8.3e-18, span: (4448, 4647), strand: -, TEtype: MIR}
HPSCSR.1711.22	ENSG00000284726.1	ENST00000641772.1	AL109936.6	noncoding	depleted	0.449952	{E: 2.7e-39, span: (91, 241), strand: -, TEtype: AluSg}, {E: 2.2e-12, span: (168, 242), strand: -, TEtype: 7SLRNA}, {E: 8.8e-11, span: (196, 292), strand: +, TEtype: SVA_D}, {E: 7.9e-86, span: (238, 496), strand: -, TEtype: AluSq2}, {E: 2.6e-29, span: (1297, 1438), strand: +, TEtype: FRAM}, {E: 2.6e-74, span: (1718, 2006), strand: -, TEtype: AluJb}, {E: 7.8e-12, span: (1883, 2007), strand: -, TEt…
HPSCLR.14728.1	ENSG00000284726.1	ENST00000641772.1	AL109936.6	noncoding	nonspecific	1.06798	{E: 7.3e-35, span: (19, 167), strand: -, TEtype: AluSz6}, {E: 1e-15, span: (170, 244), strand: -, TEtype: AluSz}, {E: 3.4e-22, span: (712, 860), strand: +, TEtype: MER5A1}, {E: 5.9e-101, span: (1445, 1754), strand: +, TEtype: AluYk3}
HPSCSR.1725.8	ENSG00000125944.20	ENST00000302271.11	HNRNPR	coding	nonspecific	11.0259	{TEtype: UCON44, span: (6752, 7070), E: 4.7e-12, strand: +}
HPSCSR.1711.32	ENSG00000249087.7	ENST00000335648.3	ZNF436-AS1	noncoding	depleted	0.448415	{E: 6.5e-21, span: (1019, 1106), strand: +, TEtype: HY4}, {E: 1.7e-18, span: (1162, 1347), strand: +, TEtype: MIRb}, {E: 7e-28, span: (2318, 2545), strand: -, TEtype: MamRep4096}
HPSCLR.14730.2	ENSG00000088280.19	ENST00000336689.8	ASAP3	coding	nonspecific	4.71358	{TEtype: MamRep1894, span: (3364, 3481), E: 1.7e-11, strand: -}
HPSCSR.1745.1	ENSG00000088280.19	ENST00000336689.8	ASAP3	coding	nonspecific	0.419818	{TEtype: MamRep1894, span: (3358, 3475), E: 1.7e-11, strand: -}
HPSCSR.1745.6	ENSG00000088280.19	ENST00000495646.5	ASAP3	coding	nonspecific	25.4955	{TEtype: MamRep1894, span: (1859, 1976), E: 1.7e-11, strand: -}
HPSCSR.1745.16	ENSG00000007968.7	ENST00000361729.3	E2F2	coding	enriched	3.50737	{E: 1.2e-94, span: (4093, 4401), strand: -, TEtype: AluSx}
HPSCSR.1745.37	ENSG00000117318.9	ENST00000374561.6	ID3	noncoding	nonspecific	5.06635	{E: 1.9e-11, span: (2864, 3111), strand: -, TEtype: MIRb}, {E: 2.8e-13, span: (3314, 3523), strand: -, TEtype: MIRb}, {E: 5.2e-97, span: (5630, 5935), strand: -, TEtype: AluY}, {E: 7.6e-72, span: (5980, 6256), strand: +, TEtype: AluSx}, {E: 2.6e-21, span: (6894, 6987), strand: -, TEtype: AluJr}, {E: 4.4e-11, span: (7342, 7470), strand: -, TEtype: MIR3}, {E: 4.7e-26, span: (7680, 7869), strand: +,…
HPSCSR.1745.56	ENSG00000117318.9	ENST00000463312.1	ID3	coding	nonspecific	25.591	{E: 1.1e-32, span: (45, 248), strand: +, TEtype: MER33}, {E: 8.4e-85, span: (250, 545), strand: +, TEtype: AluJr}, {E: 2.4e-14, span: (538, 631), strand: +, TEtype: Charlie5}, {E: 6.2e-24, span: (654, 878), strand: -, TEtype: MIRb}, {E: 6e-13, span: (1130, 1313), strand: -, TEtype: MIR3}, {E: 1.3e-14, span: (3758, 3951), strand: -, TEtype: MIR3}
HPSCSR.1745.65	HPSCSR.1745	HPSCSR.1745.65	HPSCSR.1745.65	noncoding	enriched	0.239428	{E: 1.8e-50, span: (834, 1018), strand: +, TEtype: AluSz6}, {E: 8e-94, span: (1158, 1457), strand: +, TEtype: AluSz}, {E: 4.1e-12, span: (1697, 1879), strand: -, TEtype: MIR3}, {E: 4.6e-21, span: (2090, 2265), strand: -, TEtype: MIRb}, {E: 4.3e-23, span: (2345, 2536), strand: +, TEtype: MIR}, {E: 7.6e-19, span: (2820, 2983), strand: +, TEtype: MIR}
HPSCSR.1745.83	HPSCSR.1745	HPSCSR.1745.83	HPSCSR.1745.83	noncoding	enriched	0.433968	{E: 1.2e-98, span: (736, 1039), strand: +, TEtype: AluSg}, {E: 2.5e-25, span: (1051, 1326), strand: -, TEtype: MLT1K}, {E: 7.4e-11, span: (1821, 2059), strand: -, TEtype: L2c_3end}, {E: 4.1e-12, span: (2720, 2902), strand: -, TEtype: MIR3}, {E: 4.6e-21, span: (3113, 3288), strand: -, TEtype: MIRb}, {E: 4.3e-23, span: (3368, 3559), strand: +, TEtype: MIR}, {E: 7.6e-19, span: (3843, 4006), strand: …
HPSCSR.1745.64	HPSCSR.1745	HPSCSR.1745.64	HPSCSR.1745.64	noncoding	nonspecific	2.30227	{E: 7.6e-89, span: (230, 533), strand: -, TEtype: AluSz}
HPSCSR.1745.67	ENSG00000236810.6	ENST00000655402.1	ELOA-AS1	noncoding	nonspecific	0.711284	{E: 4.8e-21, span: (625, 868), strand: +, TEtype: MIR}, {E: 8.6e-16, span: (1507, 1666), strand: -, TEtype: MIRb}, {E: 9.5e-98, span: (2377, 2687), strand: -, TEtype: AluSp}, {E: 5.2e-93, span: (2755, 3056), strand: -, TEtype: AluSx1}, {E: 9.1e-16, span: (3329, 3519), strand: -, TEtype: Tigger12A}, {E: 1.2e-99, span: (3525, 3832), strand: -, TEtype: AluY}, {E: 1.2e-11, span: (3834, 4057), strand:…
HPSCSR.1741.33	ENSG00000057757.10	ENST00000415372.1	PITHD1	coding	nonspecific	1.1756	{TEtype: MIR3, span: (338, 479), E: 2.2e-19, strand: -}
HPSCSR.1745.59	ENSG00000236810.6	ENST00000447961.1	ELOA-AS1	noncoding	nonspecific	0.520607	{E: 2.4e-23, span: (183, 300), strand: -, TEtype: AluJb}
HPSCSR.1745.62	ENSG00000236810.6	ENST00000652963.1	ELOA-AS1	noncoding	nonspecific	0.285825	{E: 1.6e-46, span: (15, 217), strand: +, TEtype: Tigger7}, {E: 2.4e-23, span: (581, 698), strand: -, TEtype: AluJb}
HPSCSR.1745.8	ENSG00000117308.15	ENST00000481736.5	GALE	coding	nonspecific	1.63898	{E: 2.4e-84, span: (267, 560), strand: +, TEtype: AluJb}
HPSCSR.1745.44	ENSG00000117308.15	ENST00000467493.5	GALE	coding	enriched	4.45547	{E: 2.4e-84, span: (323, 616), strand: +, TEtype: AluJb}
HPSCSR.1745.48	ENSG00000117308.15	ENST00000466250.5	GALE	coding	enriched	0.23146	{E: 2.6e-63, span: (373, 596), strand: +, TEtype: AluJb}
HPSCSR.1745.73	ENSG00000117308.15	ENST00000470383.1	GALE	noncoding	nonspecific	0.652217	{E: 2.5e-15, span: (568, 749), strand: +, TEtype: MIRb}, {E: 2.6e-80, span: (1795, 2070), strand: +, TEtype: AluJb}
HPSCSR.1745.7	ENSG00000117305.15	ENST00000374487.6	HMGCL	coding	enriched	6.41275	{E: 1.3e-155, span: (1, 561), strand: -, TEtype: LTR1A2}
HPSCSR.1745.20	ENSG00000117305.15	ENST00000513148.1	HMGCL	coding	nonspecific	2.56593	{E: 5.8e-17, span: (977, 1143), strand: -, TEtype: MIRb}, {E: 8.1e-23, span: (1171, 1405), strand: -, TEtype: MIRb}, {E: 1e-83, span: (1761, 2011), strand: +, TEtype: AluYk3}
HPSCSR.1745.21	ENSG00000117305.15	ENST00000509389.5	HMGCL	coding	depleted	0.46608	{E: 5.8e-45, span: (693, 855), strand: +, TEtype: FRAM}, {E: 1.4e-22, span: (1166, 1349), strand: +, TEtype: MIRb}
HPSCSR.1745.75	ENSG00000117305.15	ENST00000479458.1	HMGCL	coding	nonspecific	0.663031	{E: 3.9e-26, span: (343, 559), strand: +, TEtype: AluJr}, {E: 3e-24, span: (446, 560), strand: +, TEtype: FRAM}
HPSCSR.1745.74	ENSG00000117305.15	ENST00000498698.1	HMGCL	noncoding	nonspecific	0.456455	{E: 7.2e-16, span: (268, 459), strand: +, TEtype: MIRb}
HPSCSR.1745.17	ENSG00000188529.15	ENST00000341154.10	SRSF10	coding	nonspecific	2.18303	{E: 3.5e-13, span: (1567, 1818), strand: +, TEtype: CR1_Mam}, {E: 1.3e-12, span: (1762, 1938), strand: +, TEtype: X7B_LINE}
HPSCLR.14748.2	ENSG00000188529.15	ENST00000492112.3	SRSF10	coding	depleted	14.5892	{E: 6.4e-101, span: (1345, 1639), strand: +, TEtype: AluSg}, {E: 3.1e-23, span: (3409, 3594), strand: -, TEtype: MIR}, {E: 1.2e-33, span: (4039, 4537), strand: +, TEtype: CR1_Mam}, {E: 1.3e-12, span: (4481, 4657), strand: +, TEtype: X7B_LINE}, {E: 4.5e-12, span: (6374, 6483), strand: -, TEtype: MIRb}
HPSCLR.14748.6	ENSG00000188529.15	ENST00000453840.7	SRSF10	coding	enriched	1.55737	{E: 3.5e-13, span: (536, 787), strand: +, TEtype: CR1_Mam}, {E: 1.3e-12, span: (731, 907), strand: +, TEtype: X7B_LINE}
HPSCLR.14748.5	ENSG00000188529.15	ENST00000374452.9	SRSF10	coding	enriched	1.22832	{E: 6.3e-33, span: (607, 1035), strand: +, TEtype: CR1_Mam}, {E: 1.3e-12, span: (979, 1155), strand: +, TEtype: X7B_LINE}
HPSCLR.14748.3	ENSG00000188529.15	ENST00000374453.7	SRSF10	coding	enriched	0.940224	{TEtype: CR1_Mam, span: (589, 865), E: 9.1e-25, strand: +}
HPSCSR.1745.43	ENSG00000188529.15	ENST00000453840.7	SRSF10	coding	nonspecific	21.0755	{E: 3.5e-13, span: (673, 924), strand: +, TEtype: CR1_Mam}, {E: 1.3e-12, span: (868, 1044), strand: +, TEtype: X7B_LINE}
HPSCSR.1745.52	ENSG00000188529.15	ENST00000485841.5	SRSF10	noncoding	enriched	0.272954	{E: 8e-96, span: (3678, 3957), strand: +, TEtype: AluSg}
HPSCSR.1761.3	HPSCSR.1761	HPSCSR.1761.3	HPSCSR.1761.3	noncoding	nonspecific	0.163951	{E: 6.1e-97, span: (1181, 1477), strand: +, TEtype: LTR15}
HPSCSR.1769.6	ENSG00000142677.4	ENST00000270800.2	IL22RA1	coding	nonspecific	0.097232	{E: 1.4e-21, span: (184, 657), strand: -, TEtype: L2}, {E: 5e-39, span: (2743, 2966), strand: +, TEtype: MIRb}
HPSCSR.1768.4	HPSCSR.1768	HPSCSR.1768.4	HPSCSR.1768.4	noncoding	nonspecific	0.190764	{E: 1.5e-32, span: (1, 137), strand: -, TEtype: LTR10D}, {E: 1.6e-59, span: (436, 674), strand: -, TEtype: AluJr}, {E: 8e-51, span: (918, 1222), strand: +, TEtype: MER33}, {E: 5.8e-82, span: (1400, 1700), strand: -, TEtype: AluJo}, {E: 2e-27, span: (1701, 1866), strand: +, TEtype: MER58A}
HPSCLR.14749.1	HPSCLR.14749	HPSCLR.14749.1	HPSCLR.14749.1	noncoding	enriched	3.52058	{E: 1.1e-35, span: (1, 146), strand: -, TEtype: LTR10D}, {E: 7.5e-58, span: (1118, 1538), strand: -, TEtype: LTR16C}, {E: 2.3e-13, span: (2411, 2585), strand: -, TEtype: MIR}, {E: 3e-65, span: (2903, 3170), strand: -, TEtype: AluJr}, {E: 2.9e-31, span: (3414, 3625), strand: +, TEtype: MER33}
HPSCSR.1769.8	ENSG00000185436.12	ENST00000327535.6	IFNLR1	coding	nonspecific	3.64163	{E: 9.1e-16, span: (2188, 2353), strand: +, TEtype: MIRb}, {E: 2.6e-13, span: (3104, 3288), strand: +, TEtype: Charlie15a}, {E: 5.3e-105, span: (3805, 4113), strand: -, TEtype: AluSq}
HPSCSR.1769.12	ENSG00000185436.12	ENST00000327575.6	IFNLR1	coding	enriched	1.44937	{E: 2.3e-13, span: (729, 903), strand: +, TEtype: MIR}, {E: 7.5e-58, span: (1776, 2196), strand: +, TEtype: LTR16C}
HPSCSR.1810.1	ENSG00000232298.2	ENST00000437965.1	AL138902.1	noncoding	nonspecific	0.307941	{E: 1.1e-19, span: (2066, 2237), strand: -, TEtype: MIR}, {E: 6.5e-25, span: (2750, 2994), strand: -, TEtype: MIRb}
HPSCSR.1811.7	ENSG00000158055.15	ENST00000350501.9	GRHL3	noncoding	nonspecific	0.189344	{E: 2.4e-88, span: (1537, 1846), strand: +, TEtype: AluSz6}
HPSCSR.1811.8	ENSG00000158055.15	ENST00000350501.9	GRHL3	noncoding	nonspecific	0.115847	{E: 2.4e-27, span: (329, 518), strand: +, TEtype: MER117}, {E: 2.5e-19, span: (733, 882), strand: +, TEtype: MIR3}, {E: 3.6e-20, span: (1335, 1583), strand: +, TEtype: MIRb}, {E: 2.4e-25, span: (2426, 2585), strand: +, TEtype: MIRb}, {E: 1.2e-19, span: (3984, 4193), strand: -, TEtype: AmnSINE1}, {E: 5.8e-17, span: (5821, 5976), strand: +, TEtype: MER103C}, {E: 5.2e-92, span: (6483, 6776), strand:…
HPSCSR.1812.1	ENSG00000001460.18	ENST00000468303.5	STPG1	coding	nonspecific	0.360024	{E: 6.1e-84, span: (2108, 2402), strand: +, TEtype: AluJb}, {E: 1.1e-94, span: (2590, 2888), strand: +, TEtype: AluSx1}, {E: 1.7e-25, span: (5456, 5622), strand: -, TEtype: MER5B}, {E: 6.4e-24, span: (5858, 6014), strand: -, TEtype: MER96B}
HPSCSR.1812.2	ENSG00000001460.18	ENST00000337248.9	STPG1	coding	nonspecific	0.073655	{E: 1.7e-25, span: (2160, 2326), strand: -, TEtype: MER5B}, {E: 3.1e-25, span: (2562, 2726), strand: -, TEtype: MER96B}
HPSCSR.1812.3	ENSG00000001460.18	ENST00000003583.12	STPG1	coding	nonspecific	5.07473	{E: 1.7e-25, span: (1984, 2150), strand: -, TEtype: MER5B}, {E: 6.4e-24, span: (2386, 2542), strand: -, TEtype: MER96B}
HPSCSR.1812.5	ENSG00000001460.18	ENST00000497384.1	STPG1	coding	nonspecific	0.296814	{E: 4.9e-18, span: (1208, 1381), strand: +, TEtype: MIRb}, {E: 3.2e-93, span: (1385, 1683), strand: +, TEtype: AluSz}
HPSCSR.1811.9	ENSG00000001461.17	ENST00000374399.9	NIPAL3	coding	nonspecific	0.267622	{E: 7.8e-91, span: (611, 905), strand: +, TEtype: AluSc}, {E: 7.5e-41, span: (739, 907), strand: +, TEtype: FRAM}, {E: 2e-84, span: (1023, 1327), strand: +, TEtype: AluJr4}, {E: 1.7e-39, span: (1346, 1750), strand: -, TEtype: L1ME4a_3end}, {E: 6.8e-36, span: (1839, 1993), strand: +, TEtype: AluJb}, {E: 2.1e-18, span: (1861, 2147), strand: -, TEtype: SVA_F}, {E: 5.5e-38, span: (2003, 2175), strand…
HPSCLR.14753.3	ENSG00000001461.17	ENST00000374399.9	NIPAL3	coding	nonspecific	0.3656	{E: 2.2e-16, span: (2704, 2870), strand: -, TEtype: MER5A}, {E: 5.8e-13, span: (3278, 3627), strand: -, TEtype: L2c_3end}, {E: 9.2e-88, span: (3689, 3998), strand: +, TEtype: AluJr}
HPSCSR.1811.12	ENSG00000001461.17	ENST00000374399.9	NIPAL3	coding	nonspecific	2.52703	{E: 2.2e-16, span: (1679, 1845), strand: -, TEtype: MER5A}, {E: 5.8e-13, span: (2253, 2602), strand: -, TEtype: L2c_3end}, {E: 9.2e-88, span: (2664, 2973), strand: +, TEtype: AluJr}, {E: 8.5e-37, span: (4400, 4550), strand: +, TEtype: MER3}, {E: 3.1e-96, span: (4664, 4976), strand: +, TEtype: AluSp}, {E: 4.5e-22, span: (4972, 5155), strand: +, TEtype: MIR}, {E: 4.1e-85, span: (5504, 5815), strand…
HPSCSR.1811.11	ENSG00000001461.17	ENST00000432012.1	NIPAL3	coding	enriched	0.220093	{E: 1.7e-13, span: (1970, 2152), strand: +, TEtype: MIRb}, {E: 4.8e-30, span: (2460, 2607), strand: +, TEtype: MER90}
HPSCSR.1811.13	ENSG00000001461.17	ENST00000488155.1	NIPAL3	noncoding	nonspecific	3.00774	{E: 8.1e-91, span: (611, 905), strand: +, TEtype: AluSc}, {E: 7.5e-41, span: (739, 907), strand: +, TEtype: FRAM}
HPSCLR.14755.1	ENSG00000286061.1	ENST00000651433.1	RCAN3AS	noncoding	nonspecific	0.473098	{E: 4.4e-24, span: (440, 670), strand: -, TEtype: MLT1K}, {E: 7.5e-30, span: (671, 854), strand: +, TEtype: LTR33}, {E: 1.5e-33, span: (853, 1094), strand: +, TEtype: MLT1J}
HPSCSR.1812.15	ENSG00000286061.1	ENST00000652048.1	RCAN3AS	noncoding	nonspecific	0.092577	{E: 2.2e-22, span: (12, 167), strand: +, TEtype: LTR33}, {E: 1.4e-13, span: (177, 303), strand: +, TEtype: MIRb}, {E: 6.5e-20, span: (312, 410), strand: -, TEtype: FLAM_C}, {E: 2.1e-99, span: (585, 893), strand: -, TEtype: AluSg}, {E: 8.6e-26, span: (898, 1091), strand: +, TEtype: MLT1J}
HPSCSR.1812.16	ENSG00000286061.1	ENST00000651630.1	RCAN3AS	noncoding	nonspecific	0.122039	{E: 5.5e-56, span: (265, 459), strand: -, TEtype: AluSc}, {E: 2.5e-15, span: (356, 515), strand: +, TEtype: SVA_E}, {E: 9e-95, span: (461, 765), strand: -, TEtype: AluSx1}, {E: 5.2e-92, span: (1263, 1568), strand: -, TEtype: AluSz}, {E: 3.8e-24, span: (1569, 1759), strand: -, TEtype: MIRb}
HPSCSR.1811.16	ENSG00000117602.12	ENST00000374395.9	RCAN3	coding	nonspecific	4.93185	{E: 2.1e-91, span: (3442, 3737), strand: +, TEtype: AluSp}, {E: 1.1e-33, span: (3577, 3738), strand: +, TEtype: FRAM}, {E: 6.8e-98, span: (4217, 4537), strand: -, TEtype: AluY}, {E: 2.6e-32, span: (4641, 4767), strand: +, TEtype: FLAM_A}
HPSCSR.1811.23	ENSG00000184454.7	ENST00000486262.1	NCMAP	noncoding	depleted	0.010815	{E: 1.1e-21, span: (1489, 1699), strand: +, TEtype: MIRb}, {E: 2.7e-88, span: (1721, 2035), strand: -, TEtype: AluJr}, {E: 1.9e-12, span: (2067, 2225), strand: +, TEtype: MER104}, {E: 2.4e-94, span: (2318, 2618), strand: +, TEtype: AluSz}, {E: 1.4e-20, span: (2767, 2994), strand: -, TEtype: MIRb}, {E: 1.1e-83, span: (3354, 3644), strand: +, TEtype: AluJb}, {E: 4.5e-39, span: (3486, 3650), strand:…
HPSCSR.1829.19	ENSG00000133226.17	ENST00000489130.2	SRRM1	coding	nonspecific	1.23801	{E: 1.1e-62, span: (1, 235), strand: +, TEtype: AluSx3}
HPSCSR.1812.19	ENSG00000239106.1	ENST00000459380.1	Y_RNA	noncoding	nonspecific	0.475072	{E: 2.3e-14, span: (968, 1124), strand: +, TEtype: MIRb}, {E: 3.1e-11, span: (1127, 1248), strand: +, TEtype: AluSx}, {E: 1.8e-97, span: (1995, 2283), strand: -, TEtype: AluYk3}, {E: 9e-72, span: (2577, 2828), strand: -, TEtype: AluJr}, {E: 1.4e-102, span: (3151, 3447), strand: -, TEtype: AluYk3}
HPSCSR.1812.24	ENSG00000238482.1	ENST00000459588.1	RNU6-1208P	noncoding	nonspecific	0.662954	{E: 1.2e-87, span: (1383, 1691), strand: +, TEtype: AluJr4}, {E: 6.2e-99, span: (2830, 3206), strand: +, TEtype: MSTA}, {E: 9.8e-264, span: (3308, 4005), strand: -, TEtype: SVA_F}, {E: 2.1e-11, span: (4004, 4078), strand: -, TEtype: SVA_F}, {E: 5.5e-45, span: (4053, 4254), strand: -, TEtype: SVA_F}, {E: 1.3e-38, span: (4224, 4378), strand: -, TEtype: SVA_F}, {E: 9.9e-42, span: (4369, 4552), stran…
HPSCSR.1956.1	HPSCSR.1956	HPSCSR.1956.1	HPSCSR.1956.1	noncoding	enriched	0.101766	{E: 1.1e-18, span: (282, 567), strand: -, TEtype: L2c_3end}, {E: 7.7e-49, span: (607, 1000), strand: +, TEtype: MLT1H2}, {E: 3.1e-21, span: (1057, 1287), strand: +, TEtype: MIR}, {E: 5.8e-13, span: (1409, 1514), strand: +, TEtype: MER81}, {E: 9.4e-20, span: (2638, 2841), strand: +, TEtype: MIR}
HPSCSR.2116.5	ENSG00000117614.10	ENST00000236273.9	SYF2	coding	depleted	44.5391	{E: 1.1e-30, span: (1444, 1678), strand: -, TEtype: L1MC5_3end}
HPSCSR.2116.30	ENSG00000117614.10	ENST00000476231.1	SYF2	coding	nonspecific	0.657376	{E: 4.4e-21, span: (927, 1163), strand: +, TEtype: MER90}, {E: 6.8e-91, span: (1166, 1456), strand: +, TEtype: AluY}, {E: 6.6e-34, span: (1453, 1677), strand: +, TEtype: MER90a}
HPSCSR.2112.19	ENSG00000284602.1	ENST00000641729.1	AL031432.4	noncoding	nonspecific	0.931772	{E: 2.4e-178, span: (197, 926), strand: +, TEtype: LTR8B}, {E: 8.9e-31, span: (1006, 1138), strand: +, TEtype: AluJo}, {E: 2.9e-96, span: (1142, 1445), strand: -, TEtype: AluSg}, {E: 1.9e-102, span: (1780, 2084), strand: +, TEtype: AluY}, {E: 1.8e-39, span: (1915, 2087), strand: +, TEtype: FRAM}
HPSCSR.2112.6	ENSG00000187010.21	ENST00000328664.9	RHD	coding	nonspecific	0.402682	{E: 1.6e-92, span: (488, 788), strand: -, TEtype: AluSx3}, {E: 2.1e-140, span: (1564, 2045), strand: -, TEtype: MER1A}, {E: 2.5e-69, span: (2202, 2503), strand: -, TEtype: AluJr4}, {E: 1.1e-20, span: (2313, 2607), strand: +, TEtype: SVA_C}, {E: 3.2e-83, span: (2514, 2818), strand: -, TEtype: AluJb}, {E: 6.8e-18, span: (2694, 2819), strand: -, TEtype: PB1D11}, {E: 2.9e-88, span: (3653, 3965), stra…
HPSCSR.2112.21	HPSCSR.2112	HPSCSR.2112.21	HPSCSR.2112.21	noncoding	nonspecific	1.18134	{E: 1e-37, span: (73, 284), strand: +, TEtype: MER20}
HPSCSR.2116.9	ENSG00000117616.18	ENST00000473314.6	RSRP1	coding	nonspecific	1.79225	{E: 1e-37, span: (417, 628), strand: -, TEtype: MER20}
HPSCSR.2116.19	ENSG00000117616.18	ENST00000564413.1	RSRP1	noncoding	nonspecific	2.53508	{E: 5.9e-13, span: (760, 908), strand: -, TEtype: L1MC2_3end}, {E: 3.2e-60, span: (795, 1086), strand: -, TEtype: L1MC3_3end}, {E: 4.5e-79, span: (1137, 1421), strand: +, TEtype: AluSz6}, {E: 9.7e-13, span: (1489, 1668), strand: +, TEtype: L2}, {E: 0.0, span: (1669, 3239), strand: +, TEtype: MST-int}, {E: 5.5e-90, span: (3240, 3578), strand: +, TEtype: THE1B}, {E: 3.1e-101, span: (3899, 4353), st…
HPSCSR.2116.17	ENSG00000117616.18	ENST00000498238.1	RSRP1	coding	nonspecific	0.777205	{E: 2.2e-69, span: (1074, 1341), strand: +, TEtype: AluJb}
HPSCSR.2116.18	ENSG00000117616.18	ENST00000566395.5	RSRP1	noncoding	nonspecific	0.288804	{E: 5.2e-12, span: (1753, 1851), strand: +, TEtype: MER5A1}, {E: 7e-82, span: (2025, 2275), strand: -, TEtype: AluY}, {E: 2.1e-92, span: (2333, 2626), strand: -, TEtype: AluSx}, {E: 2.7e-42, span: (2431, 2798), strand: +, TEtype: SVA_D}, {E: 5.2e-84, span: (2648, 2927), strand: -, TEtype: AluSp}, {E: 2e-40, span: (3007, 3279), strand: -, TEtype: AluJr4}
HPSCSR.2116.21	ENSG00000117616.18	ENST00000431849.3	RSRP1	coding	enriched	0.548157	{E: 2.2e-69, span: (1066, 1333), strand: +, TEtype: AluJb}
HPSCSR.2116.29	ENSG00000117616.18	ENST00000450820.2	RSRP1	noncoding	nonspecific	0.721039	{E: 3.5e-91, span: (425, 720), strand: +, TEtype: AluSp}, {E: 3.2e-18, span: (883, 970), strand: +, TEtype: AluSx}
HPSCLR.14770.1	ENSG00000117616.18	ENST00000568399.1	RSRP1	noncoding	nonspecific	0.222188	{E: 7.9e-13, span: (467, 629), strand: +, TEtype: MIRb}, {E: 4.3e-12, span: (915, 1056), strand: -, TEtype: MIRb}, {E: 3.7e-31, span: (1668, 1824), strand: -, TEtype: MER5A1}, {E: 1.7e-35, span: (1834, 2005), strand: -, TEtype: MER20}, {E: 1.5e-90, span: (2234, 2541), strand: +, TEtype: AluYk3}, {E: 1.6e-34, span: (2371, 2542), strand: +, TEtype: FRAM}, {E: 1.1e-53, span: (2562, 2748), strand: +,…
HPSCSR.2121.2	ENSG00000157978.11	ENST00000488127.1	LDLRAP1	coding	depleted	6.37403	{E: 3.2e-22, span: (211, 295), strand: +, TEtype: AluSz}, {E: 1.2e-35, span: (291, 426), strand: +, TEtype: AluSg4}, {E: 4.7e-41, span: (1718, 1991), strand: -, TEtype: L1MC4a_3end}, {E: 3.2e-15, span: (2219, 2403), strand: -, TEtype: MIR3}
HPSCSR.2121.4	ENSG00000157978.11	ENST00000484476.5	LDLRAP1	coding	nonspecific	0.123403	{E: 2.7e-11, span: (7, 114), strand: +, TEtype: MIRb}
HPSCSR.2123.2	ENSG00000117643.14	ENST00000473891.1	MAN1C1	coding	depleted	1.25152	{E: 1.7e-79, span: (53, 617), strand: +, TEtype: MER52A}, {E: 1.2e-28, span: (3462, 3670), strand: -, TEtype: MIRb}, {E: 1.4e-14, span: (3558, 3671), strand: -, TEtype: MIR3}, {E: 1.5e-16, span: (4321, 4523), strand: +, TEtype: MIRb}, {E: 1.1e-35, span: (4693, 4930), strand: -, TEtype: L1MA8_3end}, {E: 1.3e-101, span: (4932, 5236), strand: -, TEtype: AluSx1}, {E: 1.2e-42, span: (5223, 5425), stra…
HPSCSR.2123.5	ENSG00000162430.17	ENST00000374315.1	SELENON	coding	nonspecific	4.6206	{E: 4e-27, span: (336, 442), strand: -, TEtype: AluJb}, {E: 8.5e-98, span: (3303, 3607), strand: -, TEtype: AluSx}, {E: 7.1e-23, span: (3643, 3803), strand: -, TEtype: MIRb}
HPSCSR.2123.6	ENSG00000162430.17	ENST00000374315.1	SELENON	coding	nonspecific	3.65472	{E: 8.5e-98, span: (3201, 3505), strand: -, TEtype: AluSx}, {E: 7.1e-23, span: (3541, 3701), strand: -, TEtype: MIRb}
HPSCSR.2123.7	ENSG00000162430.17	ENST00000630065.2	SELENON	coding	nonspecific	27.9295	{E: 8.5e-98, span: (3985, 4289), strand: -, TEtype: AluSx}, {E: 7.1e-23, span: (4325, 4485), strand: -, TEtype: MIRb}
HPSCSR.2123.18	ENSG00000162430.17	ENST00000630065.2	SELENON	coding	nonspecific	0.342647	{E: 8.5e-98, span: (1985, 2289), strand: -, TEtype: AluSx}, {E: 7.1e-23, span: (2325, 2485), strand: -, TEtype: MIRb}
HPSCSR.2122.38	ENSG00000228172.5	ENST00000536896.2	AL020996.1	noncoding	depleted	0.277761	{E: 2.7e-29, span: (1665, 1832), strand: +, TEtype: MER45A}, {E: 2.5e-23, span: (2044, 2265), strand: +, TEtype: LTR16A1}
HPSCSR.2122.40	HPSCSR.2122	HPSCSR.2122.40	HPSCSR.2122.40	noncoding	nonspecific	0.404961	{E: 6.2e-35, span: (1453, 1589), strand: +, TEtype: FLAM_A}
HPSCSR.2122.39	HPSCSR.2122	HPSCSR.2122.39	HPSCSR.2122.39	noncoding	enriched	0.90599	{E: 6.2e-72, span: (933, 1212), strand: -, TEtype: AluSx}, {E: 8.7e-84, span: (1490, 1771), strand: +, TEtype: AluSz6}, {E: 2.4e-89, span: (1776, 2074), strand: +, TEtype: AluSz6}, {E: 5.2e-33, span: (1909, 2075), strand: +, TEtype: FAM}, {E: 1e-85, span: (2078, 2373), strand: +, TEtype: AluSx}
HPSCLR.14783.4	ENSG00000117640.18	ENST00000466284.1	MTFR1L	coding	depleted	1.13934	{E: 1.5e-14, span: (543, 724), strand: -, TEtype: MIRc}, {E: 1.4e-102, span: (1001, 1303), strand: -, TEtype: AluYk2}
HPSCLR.14783.5	ENSG00000117640.18	ENST00000497956.1	MTFR1L	coding	depleted	10.8861	{E: 6.1e-78, span: (213, 500), strand: -, TEtype: AluSz6}, {E: 4.5e-25, span: (371, 501), strand: -, TEtype: BC200}
HPSCSR.2122.19	ENSG00000127423.10	ENST00000374298.3	AUNIP	coding	enriched	20.9464	{E: 1.4e-96, span: (1484, 1788), strand: -, TEtype: AluSc}
HPSCSR.2123.23	ENSG00000207302.1	ENST00000384572.1	Y_RNA	noncoding	nonspecific	0.389	{E: 1.8e-93, span: (607, 897), strand: -, TEtype: AluSx4}, {E: 7.1e-16, span: (835, 1095), strand: +, TEtype: SVA_E}, {E: 3.7e-83, span: (1023, 1302), strand: -, TEtype: AluSx}, {E: 9.5e-50, span: (1071, 1440), strand: +, TEtype: SVA_E}, {E: 1.9e-34, span: (1305, 1458), strand: -, TEtype: FRAM}, {E: 6.9e-15, span: (3598, 3780), strand: +, TEtype: MIRc}, {E: 7.5e-35, span: (3820, 3962), strand: +,…
HPSCSR.2122.20	ENSG00000182749.5	ENST00000374296.3	PAQR7	coding	nonspecific	6.42844	{E: 2.7e-95, span: (2348, 2656), strand: -, TEtype: AluSp}
HPSCSR.2122.26	ENSG00000182749.5	ENST00000374296.3	PAQR7	coding	nonspecific	2.48662	{E: 1.9e-23, span: (285, 497), strand: -, TEtype: MIRb}, {E: 2.7e-95, span: (2466, 2774), strand: -, TEtype: AluSp}
HPSCSR.2123.20	ENSG00000223624.1	ENST00000453780.1	AL033528.1	noncoding	nonspecific	1.08571	{E: 1.1e-25, span: (83, 212), strand: -, TEtype: MER5B}, {E: 3.7e-14, span: (440, 579), strand: +, TEtype: MIR3}
HPSCSR.2122.8	ENSG00000117632.23	ENST00000426559.6	STMN1	coding	enriched	12.5402	{TEtype: MIRb, span: (740, 891), E: 1.3e-12, strand: +}
HPSCSR.2122.15	ENSG00000117632.23	ENST00000465604.1	STMN1	coding	enriched	31.7419	{E: 2.7e-13, span: (415, 630), strand: -, TEtype: MIRb}, {E: 5.2e-15, span: (820, 939), strand: -, TEtype: L1ME4a_3end}, {E: 8.2e-95, span: (1894, 2190), strand: -, TEtype: AluSx1}
HPSCSR.2122.16	ENSG00000117632.23	ENST00000374291.5	STMN1	noncoding	nonspecific	11.7372	{E: 4.8e-75, span: (460, 774), strand: -, TEtype: AluJr}
HPSCSR.2122.28	ENSG00000117632.23	ENST00000513116.1	STMN1	noncoding	nonspecific	0.458056	{E: 1.3e-12, span: (316, 467), strand: +, TEtype: MIRb}, {E: 2e-14, span: (568, 919), strand: +, TEtype: LTR78}, {E: 3.4e-101, span: (1245, 1549), strand: -, TEtype: AluY}
HPSCSR.2122.3	ENSG00000158006.14	ENST00000374282.8	PAFAH2	coding	nonspecific	2.79428	{E: 2.6e-96, span: (2149, 2455), strand: +, TEtype: AluSx1}, {E: 3e-24, span: (2285, 2456), strand: +, TEtype: FLAM_A}, {E: 2.5e-14, span: (3104, 3274), strand: +, TEtype: MIR}, {E: 2.4e-30, span: (3274, 3485), strand: -, TEtype: L1M5_orf2}
HPSCSR.2122.4	ENSG00000158006.14	ENST00000441420.1	PAFAH2	coding	nonspecific	0.204762	{E: 9.2e-15, span: (68, 184), strand: +, TEtype: MIR1_Amn}
HPSCSR.2128.9	ENSG00000158008.10	ENST00000481377.5	EXTL1	coding	nonspecific	0.011027	{TEtype: MIR3, span: (3596, 3709), E: 5.6e-11, strand: -}
HPSCLR.14788.3	ENSG00000158008.10	ENST00000470037.1	EXTL1	noncoding	nonspecific	0.116787	{E: 1.1e-18, span: (2, 85), strand: -, TEtype: FRAM}, {E: 3.5e-19, span: (457, 630), strand: +, TEtype: MER117}, {E: 5.6e-11, span: (2600, 2713), strand: -, TEtype: MIR3}, {E: 6e-24, span: (3598, 3781), strand: +, TEtype: MIRb}
HPSCSR.2139.1	ENSG00000158014.15	ENST00000374276.4	SLC30A2	coding	nonspecific	0.12715	{E: 2.5e-92, span: (2968, 3248), strand: +, TEtype: AluSz}
HPSCSR.2134.1	ENSG00000197245.6	ENST00000374268.5	FAM110D	coding	nonspecific	0.325251	{E: 4.5e-12, span: (8, 145), strand: +, TEtype: MIRb}, {E: 2.5e-93, span: (3079, 3377), strand: +, TEtype: AluSg}
HPSCSR.2134.2	ENSG00000197245.6	ENST00000374268.5	FAM110D	coding	depleted	0.126164	{E: 2.5e-93, span: (1697, 1995), strand: +, TEtype: AluSg}, {E: 3.7e-115, span: (2171, 2480), strand: -, TEtype: AluYa5}
HPSCSR.2133.6	ENSG00000142675.18	ENST00000531191.5	CNKSR1	coding	nonspecific	7.19986	{E: 1.7e-19, span: (1, 102), strand: -, TEtype: MER5A}
HPSCSR.2133.8	ENSG00000142675.18	ENST00000525687.5	CNKSR1	coding	nonspecific	1.61976	{E: 8.5e-101, span: (1549, 1849), strand: -, TEtype: AluYj4}, {E: 4.4e-24, span: (1786, 1976), strand: +, TEtype: SVA_A}, {E: 9.3e-26, span: (1874, 1988), strand: -, TEtype: AluJo}, {E: 5.9e-17, span: (2070, 2413), strand: -, TEtype: L2c_3end}, {E: 5.9e-52, span: (2451, 2641), strand: -, TEtype: AluJb}, {E: 9.7e-24, span: (2500, 2685), strand: +, TEtype: SVA_E}, {E: 7.1e-39, span: (2627, 2796), s…
HPSCSR.2133.18	ENSG00000142675.18	ENST00000465415.1	CNKSR1	coding	enriched	1.09999	{E: 1.7e-19, span: (540, 624), strand: +, TEtype: AluSz}
HPSCSR.2133.25	ENSG00000236155.6	ENST00000451482.1	AL355877.1	coding	nonspecific	0.665771	{E: 1.8e-34, span: (384, 517), strand: +, TEtype: FRAM}, {E: 5.1e-103, span: (743, 1052), strand: +, TEtype: AluY}
HPSCSR.2133.26	ENSG00000236155.6	ENST00000451482.1	AL355877.1	coding	nonspecific	2.41502	{E: 5.1e-103, span: (400, 709), strand: +, TEtype: AluY}
HPSCSR.2141.1	HPSCSR.2141	HPSCSR.2141.1	HPSCSR.2141.1	noncoding	nonspecific	0.205981	{E: 2.5e-75, span: (197, 439), strand: +, TEtype: AluSx1}
HPSCSR.2133.36	ENSG00000117682.17	ENST00000434391.6	DHDDS	coding	nonspecific	12.8503	{E: 2.8e-30, span: (2360, 2490), strand: -, TEtype: FLAM_C}
HPSCLR.14799.2	ENSG00000117682.17	ENST00000430232.5	DHDDS	coding	nonspecific	1.64077	{E: 2.8e-30, span: (2295, 2425), strand: -, TEtype: FLAM_C}
HPSCSR.2133.37	ENSG00000117682.17	ENST00000430232.5	DHDDS	coding	enriched	1.27464	{E: 2.8e-30, span: (2264, 2394), strand: -, TEtype: FLAM_C}
HPSCLR.14799.3	ENSG00000117682.17	ENST00000430232.5	DHDDS	coding	nonspecific	0.304363	{E: 2.8e-30, span: (2393, 2523), strand: -, TEtype: FLAM_C}
HPSCSR.2133.41	ENSG00000131914.11	ENST00000326279.11	LIN28A	coding	enriched	161.134	{E: 2.9e-93, span: (2784, 3084), strand: -, TEtype: AluSx1}, {E: 1.5e-92, span: (3134, 3435), strand: +, TEtype: AluSc}, {E: 7.8e-95, span: (5087, 5393), strand: +, TEtype: AluSc8}, {E: 5.8e-42, span: (5221, 5394), strand: +, TEtype: FRAM}, {E: 3.1e-96, span: (5625, 5929), strand: -, TEtype: AluSq}
HPSCSR.2133.47	ENSG00000131914.11	ENST00000254231.4	LIN28A	coding	enriched	497.469	{E: 8e-11, span: (2783, 2904), strand: -, TEtype: AluSg7}, {E: 8.9e-21, span: (2833, 2926), strand: +, TEtype: AluSc}
HPSCSR.2133.66	ENSG00000117682.17	ENST00000487944.5	DHDDS	coding	nonspecific	1.46558	{E: 5.4e-74, span: (426, 716), strand: +, TEtype: AluJr}
HPSCSR.2133.90	ENSG00000117676.14	ENST00000474934.1	RPS6KA1	coding	nonspecific	0.107192	{E: 1.9e-23, span: (558, 755), strand: +, TEtype: MIRb}
HPSCSR.2122.75	ENSG00000225891.2	ENST00000656565.1	AL513365.2	noncoding	nonspecific	0.238344	{E: 1.3e-97, span: (1, 293), strand: +, TEtype: AluSx3}, {E: 1.8e-90, span: (452, 756), strand: +, TEtype: AluJb}, {E: 5.3e-45, span: (759, 929), strand: -, TEtype: AluJb}, {E: 3.7e-91, span: (1382, 1678), strand: -, TEtype: AluSx1}
HPSCSR.2122.77	ENSG00000225891.2	ENST00000656565.1	AL513365.2	noncoding	nonspecific	0.360894	{E: 2.1e-27, span: (2659, 2902), strand: -, TEtype: MIRb}, {E: 1.2e-15, span: (2902, 2984), strand: +, TEtype: AluJo}, {E: 9.8e-97, span: (4064, 4363), strand: +, TEtype: AluSx}, {E: 8.6e-102, span: (4551, 4851), strand: +, TEtype: AluSp}, {E: 2e-25, span: (4838, 5055), strand: -, TEtype: L1MC5a_3end}, {E: 2.7e-24, span: (5080, 5386), strand: +, TEtype: L2}, {E: 4.6e-12, span: (5405, 5599), stran…
HPSCLR.14800.1	HPSCLR.14800	HPSCLR.14800.1	HPSCLR.14800.1	noncoding	nonspecific	0.19042	{E: 1.7e-98, span: (1, 299), strand: +, TEtype: AluSz}, {E: 2.8e-22, span: (298, 413), strand: -, TEtype: FLAM_C}, {E: 5.1e-19, span: (434, 585), strand: -, TEtype: MIRb}, {E: 7e-99, span: (585, 885), strand: -, TEtype: AluY}, {E: 3.8e-99, span: (1052, 1358), strand: +, TEtype: AluYk3}, {E: 7e-37, span: (1187, 1359), strand: +, TEtype: FRAM}, {E: 3.7e-65, span: (1371, 1658), strand: -, TEtype: Al…
HPSCLR.14803.4	ENSG00000117713.20	ENST00000637465.1	ARID1A	coding	nonspecific	0.510693	{E: 5.4e-47, span: (1789, 1973), strand: -, TEtype: AluSq2}, {E: 4.4e-11, span: (1898, 2013), strand: +, TEtype: SVA_D}, {E: 1.3e-45, span: (1965, 2124), strand: -, TEtype: AluSx1}, {E: 1.3e-84, span: (2117, 2402), strand: +, TEtype: AluSc8}, {E: 2e-102, span: (2406, 2703), strand: +, TEtype: AluSx4}, {E: 8.1e-85, span: (2717, 2979), strand: +, TEtype: AluSp}, {E: 2.3e-81, span: (3169, 3474), str…
HPSCLR.14803.6	ENSG00000117713.20	ENST00000637465.1	ARID1A	noncoding	nonspecific	0.818915	{E: 1.2e-91, span: (1, 281), strand: -, TEtype: AluSx3}, {E: 4.7e-97, span: (389, 691), strand: -, TEtype: AluY}, {E: 6.8e-42, span: (1334, 1577), strand: -, TEtype: AluJo}, {E: 1e-25, span: (1602, 1706), strand: +, TEtype: AluSx}, {E: 5.1e-21, span: (1775, 1935), strand: +, TEtype: MER5A}, {E: 5.2e-33, span: (2099, 2270), strand: -, TEtype: MLT1A}, {E: 1.1e-86, span: (2318, 2633), strand: -, TEt…
HPSCLR.14804.1	ENSG00000117713.20	ENST00000636958.1	ARID1A	noncoding	nonspecific	0.271001	{E: 3.2e-26, span: (1991, 2129), strand: +, TEtype: AluSz6}, {E: 3.8e-98, span: (2244, 2545), strand: -, TEtype: AluY}, {E: 3.5e-40, span: (2634, 2775), strand: +, TEtype: AluSz6}, {E: 3e-51, span: (2638, 3006), strand: -, TEtype: SVA_B}, {E: 4.6e-79, span: (2776, 3037), strand: +, TEtype: AluY}, {E: 1.3e-11, span: (3046, 3203), strand: +, TEtype: L1ME3G_3end}, {E: 3.1e-74, span: (3214, 3481), st…
HPSCSR.2133.111	ENSG00000117713.20	ENST00000637788.1	ARID1A	coding	nonspecific	3.58936	{E: 2.9e-43, span: (11, 181), strand: +, TEtype: AluSg4}
HPSCSR.2133.112	ENSG00000117713.20	ENST00000636110.1	ARID1A	coding	nonspecific	0.77874	{E: 4.8e-89, span: (759, 1051), strand: +, TEtype: AluSx1}, {E: 6.5e-32, span: (898, 1052), strand: +, TEtype: FRAM}, {E: 2.1e-95, span: (1303, 1612), strand: +, TEtype: AluSz6}
HPSCLR.14805.1	ENSG00000117713.20	ENST00000636422.1	ARID1A	noncoding	nonspecific	0.553252	{E: 2.4e-90, span: (651, 938), strand: +, TEtype: AluSq2}, {E: 7.7e-101, span: (941, 1242), strand: +, TEtype: AluY}, {E: 3.2e-93, span: (1319, 1600), strand: +, TEtype: AluSp}
HPSCSR.2133.121	ENSG00000060642.10	ENST00000374145.5	PIGV	coding	nonspecific	3.12783	{E: 3.1e-99, span: (1528, 1832), strand: +, TEtype: AluSg7}, {E: 2.5e-93, span: (1945, 2256), strand: -, TEtype: AluSz}, {E: 1.3e-43, span: (2261, 2429), strand: -, TEtype: FRAM}, {E: 3e-102, span: (2262, 2563), strand: -, TEtype: AluY}
HPSCSR.2133.122	HPSCSR.2133	HPSCSR.2133.122	HPSCSR.2133.122	noncoding	nonspecific	0.089517	{E: 9.2e-249, span: (1, 664), strand: -, TEtype: SVA_D}, {E: 3.7e-44, span: (713, 890), strand: -, TEtype: SVA_F}, {E: 1.5e-27, span: (840, 976), strand: -, TEtype: SVA_F}, {E: 2.8e-107, span: (976, 1397), strand: -, TEtype: SVA_F}, {E: 2.7e-187, span: (1381, 1946), strand: -, TEtype: SVA_D}
HPSCSR.2122.84	HPSCSR.2122	HPSCSR.2122.84	HPSCSR.2122.84	noncoding	nonspecific	1.03419	{E: 6.6e-80, span: (97, 351), strand: +, TEtype: AluY}, {E: 4.1e-25, span: (489, 608), strand: +, TEtype: FLAM_C}
HPSCSR.2122.98	HPSCSR.2122	HPSCSR.2122.98	HPSCSR.2122.98	noncoding	nonspecific	0.477865	{E: 7.3e-12, span: (364, 507), strand: +, TEtype: MIRb}, {E: 1.7e-11, span: (567, 716), strand: -, TEtype: MER103C}
HPSCSR.2122.85	ENSG00000198746.13	ENST00000361720.10	GPATCH3	coding	nonspecific	0.392052	{E: 8.3e-32, span: (1066, 1301), strand: -, TEtype: MIR}, {E: 5.1e-91, span: (1506, 1811), strand: +, TEtype: AluJb}, {E: 5.1e-13, span: (2417, 2537), strand: +, TEtype: Charlie4z}
HPSCSR.2122.87	ENSG00000142751.15	ENST00000374135.9	GPN2	coding	nonspecific	9.36879	{E: 2.3e-30, span: (1594, 1729), strand: -, TEtype: FLAM_A}, {E: 9.3e-15, span: (1652, 1752), strand: -, TEtype: AluJb}, {E: 2.7e-17, span: (1734, 1898), strand: +, TEtype: MER113}, {E: 1.2e-91, span: (1902, 2205), strand: +, TEtype: AluSc}, {E: 1.1e-39, span: (2038, 2208), strand: +, TEtype: FRAM}, {E: 8e-92, span: (2217, 2520), strand: +, TEtype: AluSx}, {E: 1.1e-96, span: (2745, 3043), strand:…
HPSCLR.14813.1	HPSCLR.14813	HPSCLR.14813.1	HPSCLR.14813.1	noncoding	nonspecific	2.53615	{E: 3.3e-37, span: (1, 128), strand: -, TEtype: AluYe5}, {E: 9.1e-32, span: (122, 251), strand: +, TEtype: AluSz6}, {E: 1.1e-81, span: (1042, 1320), strand: +, TEtype: AluSx1}
HPSCSR.2133.125	ENSG00000090273.14	ENST00000321265.10	NUDC	coding	nonspecific	175.244	{E: 3.7e-95, span: (1491, 1789), strand: +, TEtype: AluSx}, {E: 1e-37, span: (1627, 1790), strand: +, TEtype: FRAM}
HPSCSR.2122.88	ENSG00000175707.9	ENST00000320567.6	KDF1	coding	nonspecific	2.54804	{E: 3e-140, span: (1, 531), strand: -, TEtype: L1MB4_3end}, {E: 1.3e-88, span: (537, 823), strand: -, TEtype: AluSq2}, {E: 4.4e-27, span: (710, 841), strand: -, TEtype: FLAM_C}, {E: 4.9e-51, span: (808, 976), strand: -, TEtype: AluSq}, {E: 1.1e-45, span: (1366, 1616), strand: +, TEtype: L1ME1_3end}, {E: 1.7e-34, span: (1660, 1801), strand: +, TEtype: AluJb}, {E: 5.6e-50, span: (1662, 2095), stran…
HPSCSR.2122.91	ENSG00000175707.9	ENST00000320567.6	KDF1	coding	enriched	0.762855	{E: 3e-140, span: (1, 531), strand: -, TEtype: L1MB4_3end}, {E: 1.3e-88, span: (537, 823), strand: -, TEtype: AluSq2}, {E: 4.4e-27, span: (710, 841), strand: -, TEtype: FLAM_C}, {E: 4.9e-51, span: (808, 976), strand: -, TEtype: AluSq}, {E: 1.1e-45, span: (1366, 1616), strand: +, TEtype: L1ME1_3end}, {E: 1.7e-34, span: (1660, 1801), strand: +, TEtype: AluJb}, {E: 5.6e-50, span: (1662, 2095), stran…
HPSCLR.14817.1	ENSG00000253368.4	ENST00000531285.1	TRNP1	noncoding	enriched	3.30078	{E: 4.7e-94, span: (1065, 1369), strand: -, TEtype: AluSp}, {E: 1e-12, span: (1246, 1370), strand: -, TEtype: PB1D11}, {E: 5.1e-82, span: (2496, 2780), strand: +, TEtype: AluSx1}, {E: 6.2e-27, span: (2633, 2781), strand: +, TEtype: FLAM_A}, {E: 6.4e-35, span: (3543, 3719), strand: +, TEtype: AluSc8}, {E: 1.5e-17, span: (4137, 4310), strand: -, TEtype: MIRb}, {E: 3.1e-33, span: (4489, 4837), stran…
HPSCSR.2133.144	HPSCSR.2133	HPSCSR.2133.144	HPSCSR.2133.144	noncoding	enriched	2.63231	{E: 6.5e-24, span: (270, 433), strand: -, TEtype: MIRb}, {E: 2.7e-91, span: (432, 720), strand: -, TEtype: AluSg4}, {E: 3.3e-12, span: (774, 1009), strand: -, TEtype: MIRb}, {E: 1.6e-88, span: (1652, 1940), strand: -, TEtype: AluSx1}, {E: 4.3e-61, span: (2018, 2307), strand: -, TEtype: AluJb}
HPSCSR.2122.107	ENSG00000090020.11	ENST00000374089.5	SLC9A1	coding	nonspecific	0.385943	{E: 4.1e-21, span: (86, 266), strand: +, TEtype: MIR}
HPSCSR.2122.109	ENSG00000090020.11	ENST00000374086.3	SLC9A1	coding	nonspecific	1.67299	{E: 2.4e-20, span: (1799, 1958), strand: +, TEtype: MIR1_Amn}, {E: 3.5e-41, span: (2037, 2183), strand: +, TEtype: AluSp}
HPSCSR.2133.162	ENSG00000142784.16	ENST00000361771.7	WDTC1	coding	depleted	2.15157	{E: 5.8e-17, span: (476, 590), strand: -, TEtype: MIR3}, {E: 5.9e-93, span: (1262, 1555), strand: -, TEtype: AluSc8}, {E: 4.1e-26, span: (1426, 1556), strand: -, TEtype: FLAM_C}, {E: 2.7e-96, span: (1709, 2017), strand: -, TEtype: AluSq}
HPSCSR.2133.168	ENSG00000142784.16	ENST00000491239.2	WDTC1	coding	nonspecific	10.3023	{E: 4.9e-13, span: (1354, 1570), strand: +, TEtype: MIRb}, {E: 1.4e-73, span: (1850, 2132), strand: +, TEtype: AluJr}
HPSCSR.2175.1	HPSCSR.2175	HPSCSR.2175.1	HPSCSR.2175.1	noncoding	nonspecific	0.830179	{E: 1.2e-86, span: (1, 284), strand: +, TEtype: AluSq4}, {E: 4.7e-31, span: (130, 285), strand: +, TEtype: FRAM}
HPSCSR.2133.181	ENSG00000186501.14	ENST00000471456.1	TMEM222	noncoding	nonspecific	12.8347	{E: 3.3e-15, span: (800, 1073), strand: +, TEtype: L2c_3end}, {E: 1.7e-81, span: (1048, 1392), strand: -, TEtype: MLT1A0}
HPSCSR.2133.184	ENSG00000186501.14	ENST00000470223.1	TMEM222	noncoding	nonspecific	1.34834	{E: 6.7e-59, span: (1, 275), strand: -, TEtype: MLT1A0}
HPSCSR.2122.110	HPSCSR.2122	HPSCSR.2122.110	HPSCSR.2122.110	noncoding	nonspecific	1.35343	{E: 1.3e-32, span: (226, 343), strand: -, TEtype: AluSz}, {E: 2.2e-30, span: (344, 764), strand: +, TEtype: L1ME3B_3end}, {E: 2.8e-59, span: (523, 938), strand: +, TEtype: L1ME3_3end}, {E: 3.1e-18, span: (1687, 1936), strand: +, TEtype: L2}, {E: 1.9e-26, span: (1818, 2221), strand: +, TEtype: L2c_3end}, {E: 6e-40, span: (2257, 2439), strand: +, TEtype: AluJb}, {E: 1.6e-98, span: (2475, 2784), str…
HPSCSR.2133.167	ENSG00000142765.18	ENST00000618673.4	SYTL1	coding	nonspecific	1.97102	{E: 2.2e-36, span: (869, 1011), strand: +, TEtype: FLAM_C}, {E: 3.6e-88, span: (1013, 1314), strand: +, TEtype: AluSp}, {E: 1e-34, span: (1140, 1315), strand: +, TEtype: FRAM}
HPSCSR.2133.185	ENSG00000142765.18	ENST00000475199.1	SYTL1	noncoding	nonspecific	1.16596	{E: 1.5e-86, span: (587, 882), strand: +, TEtype: AluSx1}, {E: 1.8e-102, span: (1013, 1316), strand: -, TEtype: AluYk3}, {E: 1.2e-39, span: (1122, 1407), strand: +, TEtype: SVA_C}, {E: 4.3e-95, span: (1318, 1614), strand: -, TEtype: AluSx}
HPSCLR.14828.1	ENSG00000142765.18	ENST00000473280.1	SYTL1	noncoding	nonspecific	0.602855	{E: 5.5e-95, span: (2, 302), strand: -, TEtype: AluY}, {E: 5.8e-42, span: (103, 391), strand: +, TEtype: SVA_B}, {E: 1.3e-88, span: (305, 596), strand: -, TEtype: AluSz}, {E: 9e-45, span: (3411, 3587), strand: -, TEtype: AluSx}, {E: 8.5e-31, span: (3583, 3747), strand: -, TEtype: FRAM}, {E: 1.5e-92, span: (3587, 3882), strand: -, TEtype: AluSp}, {E: 3.9e-42, span: (3884, 4020), strand: -, TEtype:…
HPSCSR.2122.130	ENSG00000142748.12	ENST00000270879.8	FCN3	noncoding	depleted	0.129075	{E: 1.5e-19, span: (457, 683), strand: +, TEtype: MIRb}, {E: 1.3e-24, span: (3027, 3172), strand: +, TEtype: MIRb}, {E: 1.7e-93, span: (3179, 3477), strand: +, TEtype: AluSx1}
HPSCSR.2122.134	ENSG00000142748.12	ENST00000270879.8	FCN3	coding	nonspecific	0.0437	{E: 1.5e-19, span: (1041, 1267), strand: +, TEtype: MIRb}, {E: 2.5e-97, span: (3748, 4043), strand: +, TEtype: AluSp}, {E: 1.5e-27, span: (4179, 4309), strand: +, TEtype: FLAM_C}, {E: 4.3e-21, span: (4632, 4734), strand: -, TEtype: AluSz6}, {E: 1.2e-83, span: (5081, 5378), strand: +, TEtype: AluJb}, {E: 7.3e-35, span: (5389, 5522), strand: +, TEtype: AluJr}, {E: 5.4e-96, span: (5519, 5822), stran…
HPSCSR.2133.192	HPSCSR.2133	HPSCSR.2133.192	HPSCSR.2133.192	noncoding	depleted	0.370216	{E: 4.2e-11, span: (644, 785), strand: -, TEtype: Charlie4z}, {E: 1.5e-100, span: (799, 1108), strand: +, TEtype: AluYk3}, {E: 4.8e-38, span: (935, 1109), strand: +, TEtype: FRAM}
HPSCSR.2122.142	ENSG00000158195.11	ENST00000618852.5	WASF2	coding	nonspecific	56.4245	{E: 1.4e-15, span: (2597, 2705), strand: -, TEtype: MIR3}
HPSCSR.2122.163	ENSG00000126705.14	ENST00000487743.3	AHDC1	coding	nonspecific	6.48354	{E: 6.1e-89, span: (403, 702), strand: +, TEtype: AluSx}
HPSCSR.2122.159	ENSG00000126705.14	ENST00000490295.2	AHDC1	coding	nonspecific	0.026268	{E: 1.1e-59, span: (542, 742), strand: +, TEtype: AluSx}
HPSCSR.2122.165	ENSG00000126705.14	ENST00000644833.1	AHDC1	coding	nonspecific	0.272578	{E: 3.5e-24, span: (186, 342), strand: +, TEtype: MIRb}
HPSCSR.2192.4	ENSG00000000938.13	ENST00000374004.5	FGR	coding	depleted	0.069785	{E: 1.6e-53, span: (769, 990), strand: +, TEtype: AluJr}
HPSCSR.2197.2	ENSG00000126709.15	ENST00000361157.11	IFI6	coding	depleted	0.787101	{E: 7.2e-43, span: (550, 725), strand: -, TEtype: FAM}, {E: 3.3e-22, span: (1094, 1375), strand: +, TEtype: MamGypLTR3a}, {E: 6.3e-20, span: (1759, 2101), strand: +, TEtype: L2c_3end}
HPSCSR.2197.3	ENSG00000126709.15	ENST00000362020.4	IFI6	coding	nonspecific	4.99426	{E: 7.2e-43, span: (582, 757), strand: -, TEtype: FAM}
HPSCSR.2197.5	ENSG00000126709.15	ENST00000339145.8	IFI6	coding	nonspecific	0.468974	{E: 7.2e-43, span: (574, 749), strand: -, TEtype: FAM}
HPSCSR.2199.3	ENSG00000009780.15	ENST00000373954.10	FAM76A	coding	depleted	3.01614	{E: 1.1e-89, span: (2125, 2432), strand: +, TEtype: AluSz}
HPSCSR.2199.4	ENSG00000009780.15	ENST00000373949.5	FAM76A	coding	nonspecific	0.287222	{E: 1.8e-83, span: (1989, 2273), strand: +, TEtype: AluSz}
HPSCSR.2199.7	ENSG00000009780.15	ENST00000446647.1	FAM76A	coding	nonspecific	1.06104	{E: 7.5e-30, span: (272, 391), strand: -, TEtype: AluJr4}
HPSCSR.2199.10	ENSG00000117758.14	ENST00000373943.9	STX12	coding	depleted	6.46628	{E: 8.2e-28, span: (2525, 2688), strand: +, TEtype: FLAM_C}
HPSCSR.2199.13	ENSG00000117758.14	ENST00000472285.1	STX12	coding	depleted	2.50211	{E: 9e-21, span: (269, 391), strand: +, TEtype: FLAM_A}, {E: 1.9e-96, span: (400, 700), strand: +, TEtype: AluSc8}, {E: 4.5e-94, span: (931, 1225), strand: -, TEtype: AluSp}, {E: 1.3e-87, span: (1293, 1590), strand: +, TEtype: AluJr4}, {E: 1.7e-23, span: (1585, 1809), strand: -, TEtype: L1MC4_3end}, {E: 8.2e-28, span: (3735, 3898), strand: +, TEtype: FLAM_C}
HPSCSR.2197.8	ENSG00000286433.1	ENST00000660844.1	AL020997.4	noncoding	nonspecific	0.255241	{E: 6.2e-72, span: (2307, 2580), strand: -, TEtype: AluSx}, {E: 6.1e-30, span: (2413, 2657), strand: +, TEtype: SVA_F}, {E: 9.2e-90, span: (2581, 2862), strand: -, TEtype: AluSp}, {E: 6.5e-98, span: (2980, 3284), strand: -, TEtype: AluSg}, {E: 9.3e-182, span: (3364, 4907), strand: -, TEtype: L1MEd_5end}
HPSCSR.2197.10	HPSCSR.2197	HPSCSR.2197.10	HPSCSR.2197.10	noncoding	nonspecific	0.259483	{E: 1.3e-225, span: (1, 606), strand: -, TEtype: SVA_F}, {E: 3.9e-40, span: (579, 758), strand: -, TEtype: SVA_E}, {E: 3.1e-18, span: (757, 856), strand: -, TEtype: SVA_F}, {E: 1e-11, span: (855, 935), strand: -, TEtype: SVA_E}, {E: 3.2e-44, span: (904, 1082), strand: -, TEtype: SVA_F}
HPSCSR.2199.35	ENSG00000130775.16	ENST00000492877.1	THEMIS2	noncoding	nonspecific	1.94838	{E: 3.3e-18, span: (682, 887), strand: -, TEtype: MIRb}
HPSCSR.2197.24	HPSCSR.2197	HPSCSR.2197.24	HPSCSR.2197.24	noncoding	enriched	1.68443	{E: 1e-87, span: (60, 371), strand: -, TEtype: AluJb}, {E: 2.5e-24, span: (374, 696), strand: +, TEtype: L2}, {E: 8.8e-19, span: (535, 1007), strand: +, TEtype: L2c_3end}
HPSCSR.2197.25	ENSG00000227050.1	ENST00000448015.1	AL512288.1	noncoding	enriched	0.819479	{E: 3.7e-12, span: (1343, 1450), strand: +, TEtype: ORSL-2b}, {E: 4.1e-18, span: (1535, 1620), strand: +, TEtype: AluJr4}, {E: 7.6e-73, span: (1674, 1932), strand: -, TEtype: AluJb}, {E: 2e-32, span: (1990, 2130), strand: +, TEtype: AluJr4}, {E: 1.6e-12, span: (2283, 2407), strand: -, TEtype: MIRb}, {E: 3.1e-84, span: (2510, 2856), strand: -, TEtype: MER47A}, {E: 1.8e-13, span: (3068, 3213), stra…
HPSCSR.2197.26	ENSG00000227050.1	ENST00000448015.1	AL512288.1	noncoding	enriched	1.23593	{E: 4.7e-16, span: (73, 263), strand: +, TEtype: MIRb}, {E: 1.8e-27, span: (679, 963), strand: -, TEtype: MIR}, {E: 4.1e-46, span: (1117, 1272), strand: +, TEtype: AluSx4}
HPSCSR.2199.39	ENSG00000130768.15	ENST00000373894.8	SMPDL3B	coding	nonspecific	1.97989	{E: 3.1e-35, span: (1, 124), strand: +, TEtype: AluYj4}, {E: 1.3e-21, span: (149, 278), strand: +, TEtype: L1MC5_3end}, {E: 3.3e-12, span: (2183, 2273), strand: +, TEtype: FRAM}
HPSCSR.2199.41	ENSG00000130768.15	ENST00000548116.5	SMPDL3B	coding	enriched	5.86558	{E: 3.3e-12, span: (1763, 1853), strand: +, TEtype: FRAM}
HPSCSR.2199.40	ENSG00000130768.15	ENST00000373894.8	SMPDL3B	coding	enriched	4.44236	{E: 3.3e-12, span: (1692, 1782), strand: +, TEtype: FRAM}
HPSCSR.2199.43	ENSG00000130768.15	ENST00000373888.8	SMPDL3B	coding	enriched	25.1344	{TEtype: L2, span: (1341, 1528), E: 2.3e-14, strand: +}
HPSCSR.2197.27	ENSG00000227050.1	ENST00000448015.1	AL512288.1	noncoding	enriched	1.13705	{E: 2.3e-21, span: (140, 274), strand: +, TEtype: MIR}, {E: 5.7e-22, span: (279, 474), strand: +, TEtype: LTR33}, {E: 1.1e-19, span: (479, 670), strand: +, TEtype: MER20}, {E: 3e-14, span: (798, 968), strand: +, TEtype: MIR}
HPSCSR.2197.28	ENSG00000158161.16	ENST00000373871.8	EYA3	coding	depleted	0.122265	{E: 2.5e-29, span: (3302, 3418), strand: -, TEtype: FLAM_C}, {E: 2.1e-102, span: (4721, 5031), strand: -, TEtype: AluSx1}
HPSCLR.14844.2	ENSG00000158161.16	ENST00000540618.5	EYA3	coding	enriched	0.502223	{E: 2.5e-29, span: (3191, 3307), strand: -, TEtype: FLAM_C}, {E: 2.1e-102, span: (4610, 4920), strand: -, TEtype: AluSx1}
HPSCSR.2197.31	ENSG00000158161.16	ENST00000495923.5	EYA3	coding	enriched	13.9071	{E: 2.5e-29, span: (2784, 2900), strand: -, TEtype: FLAM_C}, {E: 2.1e-102, span: (4203, 4513), strand: -, TEtype: AluSx1}
HPSCSR.2197.35	ENSG00000240750.3	ENST00000476501.3	RN7SL559P	noncoding	nonspecific	0.526633	{E: 1.3e-88, span: (1, 297), strand: +, TEtype: 7SLRNA}
HPSCSR.2197.44	ENSG00000126698.11	ENST00000603289.5	DNAJC8	coding	nonspecific	0.420447	{E: 1.4e-21, span: (761, 887), strand: -, TEtype: MSTA}, {E: 1e-95, span: (2315, 2616), strand: +, TEtype: AluSc}, {E: 1.1e-38, span: (3057, 3190), strand: +, TEtype: AluSx}, {E: 2.9e-75, span: (3192, 3470), strand: +, TEtype: AluSz}, {E: 1.5e-23, span: (4266, 4647), strand: +, TEtype: MLT1O}
HPSCSR.2197.48	ENSG00000126698.11	ENST00000603289.5	DNAJC8	coding	nonspecific	1.52159	{E: 2.4e-19, span: (362, 477), strand: -, TEtype: MSTA}
HPSCSR.2197.50	ENSG00000169403.12	ENST00000539896.1	PTAFR	coding	nonspecific	0.244987	{E: 1e-95, span: (1729, 2030), strand: +, TEtype: AluSc}, {E: 1.1e-38, span: (2471, 2604), strand: +, TEtype: AluSx}, {E: 2.9e-75, span: (2606, 2884), strand: +, TEtype: AluSz}, {E: 1.5e-23, span: (3680, 4061), strand: +, TEtype: MLT1O}
HPSCSR.2197.51	ENSG00000270605.1	ENST00000604716.1	AL353622.1	noncoding	nonspecific	1.00373	{E: 2.1e-48, span: (38, 228), strand: +, TEtype: AluSq2}, {E: 4.3e-92, span: (487, 765), strand: -, TEtype: AluSx4}, {E: 3.9e-11, span: (764, 825), strand: -, TEtype: MER5A}, {E: 3.7e-97, span: (1070, 1375), strand: -, TEtype: AluSx1}
HPSCSR.2197.52	ENSG00000270605.1	ENST00000604716.1	AL353622.1	noncoding	depleted	0.529095	{E: 2.1e-48, span: (38, 228), strand: +, TEtype: AluSq2}, {E: 1.3e-60, span: (870, 1143), strand: -, TEtype: AluJb}, {E: 4.8e-18, span: (1472, 1683), strand: +, TEtype: Charlie14a}, {E: 7.4e-14, span: (1684, 1804), strand: -, TEtype: MER5A}, {E: 3.5e-98, span: (1795, 2097), strand: -, TEtype: AluSx4}, {E: 3.9e-11, span: (2096, 2157), strand: -, TEtype: MER5A}, {E: 3.7e-97, span: (2402, 2707), str…
HPSCSR.2230.4	ENSG00000130772.14	ENST00000373842.9	MED18	coding	nonspecific	13.7591	{E: 7.2e-101, span: (895, 1203), strand: -, TEtype: AluSg}, {E: 9.8e-94, span: (1405, 1707), strand: +, TEtype: AluSq2}
HPSCSR.2230.19	ENSG00000204138.13	ENST00000493669.2	PHACTR4	coding	nonspecific	1.08942	{E: 3.9e-17, span: (2368, 2454), strand: +, TEtype: FLAM_C}
HPSCLR.14852.3	ENSG00000204138.13	ENST00000632421.1	PHACTR4	coding	nonspecific	0.235074	{E: 1.7e-21, span: (75, 185), strand: +, TEtype: MER44C}, {E: 3.1e-87, span: (3055, 3335), strand: +, TEtype: AluSx}, {E: 6.6e-17, span: (3384, 3470), strand: +, TEtype: MER51B}
HPSCLR.14852.4	ENSG00000204138.13	ENST00000373839.8	PHACTR4	coding	nonspecific	11.1763	{E: 2.9e-87, span: (2955, 3235), strand: +, TEtype: AluSx}, {E: 4.1e-17, span: (3284, 3370), strand: +, TEtype: MER51B}, {E: 8.3e-96, span: (3396, 3700), strand: +, TEtype: AluSx}, {E: 1.1e-86, span: (4485, 4770), strand: +, TEtype: AluSg}, {E: 1.6e-99, span: (4813, 5118), strand: -, TEtype: AluSp}, {E: 1.6e-81, span: (5153, 5459), strand: -, TEtype: AluJb}
HPSCLR.14852.7	ENSG00000204138.13	ENST00000373836.4	PHACTR4	coding	nonspecific	0.092703	{E: 3.1e-87, span: (2817, 3097), strand: +, TEtype: AluSx}, {E: 6.6e-17, span: (3146, 3232), strand: +, TEtype: MER51B}
HPSCSR.2230.34	ENSG00000204138.13	ENST00000463428.5	PHACTR4	coding	nonspecific	0.295934	{E: 1.8e-101, span: (1113, 1420), strand: +, TEtype: AluSc8}
HPSCSR.2230.43	ENSG00000242125.3	ENST00000413987.1	SNHG3	noncoding	nonspecific	39.7932	{E: 3.7e-20, span: (300, 410), strand: -, TEtype: AluSz6}, {E: 2.2e-71, span: (613, 847), strand: -, TEtype: AluSx4}, {E: 1.7e-57, span: (1666, 1915), strand: +, TEtype: AluSc}
HPSCSR.2230.44	ENSG00000242125.3	ENST00000437681.1	SNHG3	noncoding	enriched	23.3728	{E: 7.1e-36, span: (1, 134), strand: -, TEtype: AluSx}, {E: 6.9e-51, span: (425, 597), strand: -, TEtype: AluSg}, {E: 4.5e-69, span: (1015, 1221), strand: +, TEtype: U17}, {E: 5.3e-84, span: (1250, 1554), strand: -, TEtype: AluSg}, {E: 4.4e-18, span: (1430, 1555), strand: -, TEtype: PB1D11}, {E: 3.7e-20, span: (1972, 2082), strand: -, TEtype: AluSz6}, {E: 2.2e-71, span: (2285, 2519), strand: -, T…
HPSCSR.2230.47	ENSG00000274266.1	ENST00000364938.1	SNORA73A	noncoding	enriched	561.516	{TEtype: U17, span: (1, 206), E: 1.4e-68, strand: +}
HPSCSR.2230.48	ENSG00000200087.1	ENST00000363217.1	SNORA73B	noncoding	enriched	171.05	{TEtype: U17, span: (1, 201), E: 4.4e-68, strand: +}
HPSCSR.2230.49	ENSG00000279443.1	ENST00000624273.1	AL513497.1	noncoding	nonspecific	0.759227	{E: 1.2e-256, span: (29, 956), strand: -, TEtype: LTR13}, {E: 2.5e-84, span: (941, 1250), strand: +, TEtype: AluSz6}, {E: 4.3e-38, span: (1084, 1251), strand: +, TEtype: FRAM}, {E: 3e-86, span: (1259, 1550), strand: -, TEtype: AluSz}, {E: 5.5e-11, span: (1566, 1771), strand: -, TEtype: MIRb}, {E: 1.1e-14, span: (1833, 2061), strand: -, TEtype: HAL1}
HPSCSR.2230.25	ENSG00000180098.9	ENST00000480930.5	TRNAU1AP	coding	nonspecific	0.817691	{TEtype: MIR3, span: (277, 387), E: 4.5e-12, strand: -}
HPSCSR.2230.31	ENSG00000180098.9	ENST00000484775.1	TRNAU1AP	coding	nonspecific	1.73044	{E: 6.4e-31, span: (596, 717), strand: -, TEtype: AluJb}
HPSCSR.2230.30	ENSG00000180098.9	ENST00000491577.5	TRNAU1AP	coding	nonspecific	0.982327	{E: 1.7e-30, span: (282, 501), strand: -, TEtype: MIRb}, {E: 1.2e-12, span: (650, 763), strand: -, TEtype: MIR3}
HPSCSR.2230.36	ENSG00000180098.9	ENST00000495995.5	TRNAU1AP	coding	nonspecific	0.810671	{E: 4.5e-12, span: (791, 901), strand: -, TEtype: MIR3}, {E: 8.9e-22, span: (1168, 1399), strand: +, TEtype: MIR}, {E: 9e-88, span: (1453, 1752), strand: +, TEtype: AluSx3}, {E: 6.7e-88, span: (1756, 2039), strand: +, TEtype: AluSz6}
HPSCSR.2230.38	ENSG00000180098.9	ENST00000464880.5	TRNAU1AP	coding	enriched	0.391438	{E: 1.4e-20, span: (234, 365), strand: -, TEtype: MIRb}
HPSCSR.2230.41	ENSG00000180098.9	ENST00000464093.1	TRNAU1AP	noncoding	nonspecific	1.51231	{E: 1.7e-30, span: (218, 437), strand: -, TEtype: MIRb}, {E: 1.2e-12, span: (586, 699), strand: -, TEtype: MIR3}, {E: 8.9e-22, span: (1048, 1279), strand: +, TEtype: MIR}, {E: 1.5e-87, span: (1333, 1631), strand: +, TEtype: AluSx3}
HPSCSR.2230.46	ENSG00000180098.9	ENST00000411406.3	TRNAU1AP	coding	nonspecific	0.782649	{E: 1.5e-42, span: (319, 450), strand: +, TEtype: AluSq2}
HPSCSR.2230.52	HPSCSR.2230	HPSCSR.2230.52	HPSCSR.2230.52	noncoding	nonspecific	0.307053	{E: 2e-163, span: (1, 458), strand: -, TEtype: LTR2B}, {E: 9.2e-123, span: (463, 861), strand: -, TEtype: HERVE_a}, {E: 1.1e-39, span: (865, 996), strand: -, TEtype: AluYf1}, {E: 0.0, span: (997, 2375), strand: -, TEtype: HERVE_a}
HPSCSR.2230.53	HPSCSR.2230	HPSCSR.2230.53	HPSCSR.2230.53	noncoding	nonspecific	0.110459	{E: 2.4e-78, span: (80, 350), strand: -, TEtype: AluSc}
HPSCSR.2230.54	ENSG00000188060.7	ENST00000373826.3	RAB42	coding	enriched	6.00896	{E: 3.2e-98, span: (800, 1105), strand: +, TEtype: AluSx}, {E: 7.9e-26, span: (936, 1106), strand: +, TEtype: FLAM_A}, {E: 5.6e-42, span: (1586, 1948), strand: +, TEtype: LTR16A}
HPSCSR.2197.62	ENSG00000120656.11	ENST00000373824.8	TAF12	coding	nonspecific	2.85197	{E: 1.5e-73, span: (1369, 1648), strand: -, TEtype: AluSg4}, {E: 1.8e-13, span: (1483, 1649), strand: +, TEtype: SVA_F}, {E: 4.2e-73, span: (2656, 2915), strand: +, TEtype: AluSz}, {E: 4.6e-81, span: (2917, 3199), strand: -, TEtype: AluSz6}, {E: 4.2e-31, span: (3204, 3342), strand: -, TEtype: FLAM_C}, {E: 2.1e-13, span: (3366, 3591), strand: +, TEtype: Charlie15a}, {E: 1.5e-93, span: (3819, 4110)…
HPSCSR.2197.64	ENSG00000197989.14	ENST00000648127.1	SNHG12	noncoding	nonspecific	1.58549	{E: 1e-59, span: (1, 198), strand: -, TEtype: AluY}, {E: 1.1e-41, span: (222, 398), strand: +, TEtype: AluJr}
HPSCSR.2197.70	ENSG00000197989.14	ENST00000650239.1	SNHG12	noncoding	nonspecific	3.84315	{E: 3.8e-84, span: (764, 1053), strand: -, TEtype: AluSz}
HPSCSR.2197.71	ENSG00000120656.11	ENST00000471683.5	TAF12	coding	nonspecific	0.266555	{E: 2.3e-127, span: (391, 843), strand: +, TEtype: Harlequin}
HPSCSR.2197.75	ENSG00000197989.14	ENST00000461448.6	SNHG12	noncoding	nonspecific	2.58098	{E: 1.2e-88, span: (706, 1017), strand: -, TEtype: AluSx1}
HPSCSR.2197.76	ENSG00000197989.14	ENST00000481368.6	SNHG12	noncoding	nonspecific	1.99522	{E: 1.2e-88, span: (1186, 1497), strand: -, TEtype: AluSx1}
HPSCSR.2197.79	ENSG00000197989.14	ENST00000650259.1	SNHG12	noncoding	nonspecific	0.374793	{E: 1.4e-41, span: (1, 169), strand: -, TEtype: AluSx1}
HPSCSR.2197.83	HPSCSR.2197	HPSCSR.2197.83	HPSCSR.2197.83	noncoding	enriched	7.30218	{TEtype: U17, span: (74, 254), E: 2.6e-60, strand: -}
HPSCSR.2197.97	ENSG00000197989.14	ENST00000648327.1	SNHG12	noncoding	nonspecific	0.006528	{E: 7.7e-99, span: (35, 344), strand: -, TEtype: AluY}, {E: 1.1e-41, span: (368, 544), strand: +, TEtype: AluJr}
HPSCSR.2230.56	ENSG00000162419.12	ENST00000373816.5	GMEB1	coding	nonspecific	6.49442	{E: 8.8e-99, span: (2375, 2680), strand: +, TEtype: AluSq4}, {E: 2.2e-100, span: (2867, 3176), strand: +, TEtype: AluSq2}, {E: 7e-102, span: (4242, 4546), strand: -, TEtype: AluSx1}, {E: 5.5e-12, span: (5241, 5372), strand: -, TEtype: L2d2_3end}, {E: 1.1e-65, span: (5377, 5672), strand: +, TEtype: AluJr}, {E: 1.2e-26, span: (5514, 5673), strand: +, TEtype: FRAM}, {E: 1.9e-14, span: (5676, 5781), …
HPSCSR.2230.62	ENSG00000116329.11	ENST00000234961.7	OPRD1	coding	enriched	0.446856	{E: 3.9e-78, span: (2037, 2321), strand: +, TEtype: AluJo}, {E: 1.1e-15, span: (4110, 4480), strand: -, TEtype: L2c_3end}, {E: 7.3e-19, span: (4485, 4696), strand: -, TEtype: MIRb}, {E: 2.5e-11, span: (4867, 5039), strand: +, TEtype: hAT-1_Mam}, {E: 8.9e-43, span: (5047, 5237), strand: -, TEtype: AluJr}, {E: 6.1e-92, span: (5247, 5554), strand: -, TEtype: AluSx}, {E: 5.8e-34, span: (5540, 5690), …
HPSCSR.2230.67	ENSG00000116329.11	ENST00000234961.7	OPRD1	coding	nonspecific	0.156527	{E: 1.5e-21, span: (1362, 1554), strand: -, TEtype: MLT1J2}, {E: 8e-96, span: (1572, 1868), strand: +, TEtype: AluSx1}, {E: 1.2e-16, span: (2097, 2260), strand: -, TEtype: MIRc}, {E: 6.9e-93, span: (2926, 3231), strand: -, TEtype: AluJb}, {E: 1.7e-96, span: (3391, 3701), strand: -, TEtype: AluYj4}, {E: 2.1e-27, span: (3567, 3702), strand: -, TEtype: FLAM_C}, {E: 3.9e-78, span: (5475, 5759), stran…
HPSCSR.2197.99	HPSCSR.2197	HPSCSR.2197.99	HPSCSR.2197.99	noncoding	nonspecific	0.351424	{E: 4.3e-98, span: (278, 588), strand: -, TEtype: AluSz}, {E: 2.7e-47, span: (1040, 1207), strand: -, TEtype: AluSx4}, {E: 9.6e-19, span: (1282, 1466), strand: -, TEtype: MIRb}, {E: 9.8e-98, span: (1475, 1781), strand: -, TEtype: AluSp}, {E: 8.7e-38, span: (1785, 1955), strand: -, TEtype: AluJr}, {E: 4.6e-20, span: (2078, 2181), strand: -, TEtype: FLAM_C}, {E: 2.7e-92, span: (2234, 2536), strand:…
HPSCSR.2230.77	ENSG00000159023.21	ENST00000356093.6	EPB41	coding	nonspecific	0.447843	{E: 2.9e-97, span: (3919, 4215), strand: -, TEtype: AluSq}
HPSCSR.2230.83	ENSG00000159023.21	ENST00000649674.1	EPB41	coding	nonspecific	0.788084	{E: 6.3e-23, span: (2621, 2848), strand: +, TEtype: MIRb}, {E: 8.8e-13, span: (2963, 3131), strand: +, TEtype: MIR3}, {E: 2e-19, span: (3578, 3742), strand: +, TEtype: MIRb}, {E: 6.7e-76, span: (4353, 4603), strand: +, TEtype: AluSz6}
HPSCSR.2230.86	ENSG00000159023.21	ENST00000645184.1	EPB41	coding	enriched	1.29066	{E: 9.1e-70, span: (2708, 2964), strand: +, TEtype: AluJb}
HPSCSR.2230.88	ENSG00000159023.21	ENST00000645999.1	EPB41	coding	nonspecific	2.09379	{E: 2.6e-104, span: (2008, 2315), strand: -, TEtype: AluY}
HPSCLR.14863.6	ENSG00000159023.21	ENST00000460378.1	EPB41	coding	nonspecific	0.045772	{E: 2.9e-97, span: (2080, 2376), strand: -, TEtype: AluSq}
HPSCLR.14863.7	ENSG00000159023.21	ENST00000460378.1	EPB41	noncoding	nonspecific	0.335095	{E: 2.9e-97, span: (3282, 3578), strand: -, TEtype: AluSq}
HPSCLR.14867.1	ENSG00000159023.21	ENST00000636666.1	EPB41	noncoding	depleted	0.495306	{E: 1.8e-100, span: (718, 1023), strand: +, TEtype: AluSx}, {E: 6.9e-46, span: (854, 1027), strand: +, TEtype: FRAM}, {E: 1.2e-94, span: (2768, 3043), strand: +, TEtype: AluY}
HPSCLR.14869.1	ENSG00000225750.1	ENST00000413004.1	AL357500.1	noncoding	nonspecific	0.170365	{E: 8.1e-96, span: (878, 1176), strand: -, TEtype: AluSc}, {E: 3.9e-41, span: (1176, 1318), strand: -, TEtype: AluSg}, {E: 3.2e-101, span: (1343, 1649), strand: +, TEtype: AluYk2}, {E: 8.6e-87, span: (2407, 2691), strand: +, TEtype: AluYk3}
HPSCSR.2197.104	ENSG00000116350.17	ENST00000634348.1	SRSF4	coding	nonspecific	17.5403	{E: 2.2e-100, span: (52, 363), strand: +, TEtype: AluY}, {E: 5.5e-25, span: (194, 364), strand: +, TEtype: FLAM_A}, {E: 1.4e-39, span: (466, 886), strand: -, TEtype: L1ME4a_3end}, {E: 6.5e-93, span: (904, 1206), strand: +, TEtype: AluSx1}, {E: 2.9e-12, span: (1922, 2071), strand: -, TEtype: MIR1_Amn}, {E: 1.7e-24, span: (2040, 2422), strand: -, TEtype: LFSINE_Vert}, {E: 7.8e-16, span: (4204, 4411…
HPSCSR.2230.99	HPSCSR.2230	HPSCSR.2230.99	HPSCSR.2230.99	noncoding	nonspecific	0.319852	{E: 1.8e-96, span: (150, 450), strand: -, TEtype: AluSx1}, {E: 4.6e-20, span: (326, 451), strand: -, TEtype: PB1D11}, {E: 2.2e-13, span: (630, 761), strand: -, TEtype: MIRc}, {E: 5.4e-13, span: (1041, 1222), strand: +, TEtype: MIRc}, {E: 1.3e-31, span: (1248, 1470), strand: +, TEtype: MIRb}
HPSCSR.2197.100	ENSG00000116353.16	ENST00000373791.7	MECR	coding	enriched	5.60713	{E: 1.3e-34, span: (1865, 2043), strand: +, TEtype: MER20}, {E: 2.2e-90, span: (2045, 2343), strand: +, TEtype: AluJb}
HPSCSR.2197.101	ENSG00000116353.16	ENST00000263702.11	MECR	coding	nonspecific	1.40514	{E: 1.3e-34, span: (1748, 1926), strand: +, TEtype: MER20}, {E: 2.2e-90, span: (1928, 2226), strand: +, TEtype: AluJb}
HPSCSR.2230.102	ENSG00000060656.20	ENST00000373779.8	PTPRU	coding	nonspecific	15.148	{TEtype: MIRc, span: (5420, 5570), E: 4.2e-12, strand: +}
HPSCSR.2339.6	ENSG00000186056.10	ENST00000414763.1	MATN1-AS1	noncoding	depleted	0.068612	{E: 7.1e-18, span: (2140, 2307), strand: -, TEtype: MIR}, {E: 6.4e-18, span: (3808, 4029), strand: -, TEtype: MER113A}
HPSCSR.2340.5	ENSG00000162510.6	ENST00000373765.5	MATN1	coding	nonspecific	0.241265	{E: 5e-98, span: (4, 312), strand: +, TEtype: AluY}, {E: 2.8e-20, span: (138, 313), strand: +, TEtype: FLAM_A}
HPSCSR.2378.7	ENSG00000232768.1	ENST00000429616.1	AL356320.1	noncoding	nonspecific	0.622489	{E: 5.8e-45, span: (4, 205), strand: -, TEtype: AluJb}, {E: 1e-95, span: (218, 518), strand: -, TEtype: AluY}, {E: 8.9e-86, span: (615, 920), strand: +, TEtype: AluSx}, {E: 3.7e-27, span: (1083, 1215), strand: -, TEtype: FLAM_C}, {E: 1.8e-19, span: (1627, 1765), strand: +, TEtype: FLAM_A}, {E: 2.3e-29, span: (2236, 2370), strand: -, TEtype: AluJr}, {E: 7.4e-101, span: (2447, 2857), strand: +, TEt…
HPSCSR.2368.34	ENSG00000084628.10	ENST00000373736.7	NKAIN1	coding	enriched	34.3981	{TEtype: MIRc, span: (1532, 1705), E: 9.6e-12, strand: -}
HPSCLR.14883.1	ENSG00000084628.10	ENST00000373736.7	NKAIN1	noncoding	enriched	0.356892	{E: 1e-61, span: (613, 852), strand: +, TEtype: AluSx}, {E: 8.3e-18, span: (813, 906), strand: -, TEtype: FRAM}, {E: 7.6e-19, span: (904, 994), strand: -, TEtype: AluJr}, {E: 3.1e-18, span: (1342, 1611), strand: -, TEtype: MIRb}, {E: 4.5e-13, span: (1775, 1932), strand: +, TEtype: MIRb}, {E: 2e-72, span: (3177, 3411), strand: +, TEtype: AluSx1}, {E: 1.8e-30, span: (3838, 3948), strand: +, TEtype:…
HPSCLR.14881.1	ENSG00000084628.10	ENST00000373736.7	NKAIN1	noncoding	enriched	5.96862	{E: 9.6e-12, span: (133, 306), strand: -, TEtype: MIRc}, {E: 7.7e-71, span: (1631, 1902), strand: +, TEtype: AluSz}, {E: 1.5e-21, span: (1775, 1903), strand: +, TEtype: FRAM}
HPSCSR.2368.40	ENSG00000060688.13	ENST00000489853.1	SNRNP40	noncoding	nonspecific	1.88509	{E: 4.6e-69, span: (22, 591), strand: -, TEtype: L1MB4_5end}
HPSCSR.2368.46	ENSG00000229447.2	ENST00000452686.2	AC114495.2	noncoding	nonspecific	1.50271	{E: 2.9e-31, span: (205, 340), strand: +, TEtype: FLAM_C}
HPSCSR.2368.47	ENSG00000229044.1	ENST00000430143.1	AL451070.1	noncoding	nonspecific	0.17228	{E: 3.4e-20, span: (365, 620), strand: +, TEtype: L2c_3end}, {E: 2.6e-77, span: (622, 934), strand: +, TEtype: AluJb}, {E: 5.6e-83, span: (1933, 2243), strand: +, TEtype: AluJb}, {E: 2.1e-21, span: (2078, 2244), strand: +, TEtype: FLAM_A}, {E: 1.3e-31, span: (2246, 2401), strand: +, TEtype: FLAM_C}, {E: 5.1e-59, span: (2611, 2836), strand: +, TEtype: AluJb}, {E: 4.7e-78, span: (3243, 3532), stran…
HPSCLR.14885.1	ENSG00000121766.15	ENST00000615916.4	ZCCHC17	coding	nonspecific	0.362007	{E: 3.2e-19, span: (544, 920), strand: -, TEtype: L2c_3end}, {E: 8.8e-39, span: (765, 1327), strand: -, TEtype: L2}, {E: 1.9e-90, span: (1339, 1643), strand: -, TEtype: AluSx1}, {E: 3.4e-17, span: (1514, 1644), strand: -, TEtype: PB1D11}, {E: 1e-31, span: (1693, 2163), strand: -, TEtype: L2}, {E: 8e-16, span: (2372, 2629), strand: +, TEtype: LTR67B}, {E: 6.7e-82, span: (3022, 3319), strand: -, TE…
HPSCSR.2394.19	HPSCSR.2394	HPSCSR.2394.19	HPSCSR.2394.19	noncoding	nonspecific	2.15144	{E: 9.2e-18, span: (1096, 1326), strand: -, TEtype: MIRb}
HPSCSR.2368.49	ENSG00000121769.8	ENST00000497275.5	FABP3	coding	nonspecific	0.578949	{E: 2.9e-26, span: (1, 104), strand: +, TEtype: MER41B}, {E: 2.3e-79, span: (1267, 1561), strand: +, TEtype: AluJb}, {E: 4.8e-36, span: (1407, 1562), strand: +, TEtype: FRAM}, {E: 1.5e-70, span: (1565, 1777), strand: +, TEtype: AluSz}, {E: 3.6e-14, span: (1712, 1782), strand: +, TEtype: AluSg4}, {E: 2.1e-32, span: (1769, 1893), strand: +, TEtype: AluSx3}, {E: 6.4e-53, span: (1770, 2176), strand: …
HPSCLR.14890.1	ENSG00000121769.8	ENST00000497275.5	FABP3	noncoding	nonspecific	2.73328	{E: 7.7e-89, span: (912, 1207), strand: -, TEtype: AluSz}
HPSCSR.2394.18	HPSCSR.2394	HPSCSR.2394.18	HPSCSR.2394.18	noncoding	nonspecific	0.150796	{E: 4.2e-43, span: (1113, 1284), strand: -, TEtype: FRAM}, {E: 2.9e-26, span: (1874, 1977), strand: -, TEtype: MER41B}
HPSCSR.2392.1	HPSCSR.2392	HPSCSR.2392.1	HPSCSR.2392.1	noncoding	nonspecific	0.14873	{E: 3.6e-11, span: (329, 439), strand: +, TEtype: MIRb}, {E: 1.9e-47, span: (485, 654), strand: -, TEtype: AluJo}, {E: 3.1e-90, span: (1146, 1456), strand: -, TEtype: AluJr}
HPSCSR.2430.6	ENSG00000142910.16	ENST00000271064.12	TINAGL1	coding	nonspecific	6.85023	{E: 3.5e-88, span: (1839, 2138), strand: -, TEtype: AluJo}
HPSCSR.2430.10	ENSG00000142910.16	ENST00000481165.5	TINAGL1	coding	depleted	0.839248	{E: 3.5e-88, span: (4393, 4692), strand: -, TEtype: AluJo}
HPSCSR.2430.23	HPSCSR.2430	HPSCSR.2430.23	HPSCSR.2430.23	noncoding	depleted	0.706455	{E: 3.6e-102, span: (364, 673), strand: +, TEtype: AluSp}, {E: 1.9e-40, span: (499, 674), strand: +, TEtype: FRAM}, {E: 1.7e-24, span: (981, 1183), strand: +, TEtype: MIRb}
HPSCSR.2430.28	ENSG00000264078.1	ENST00000581333.1	AC114488.3	noncoding	depleted	0.240111	{E: 1.7e-16, span: (637, 824), strand: -, TEtype: MIRc}, {E: 1.6e-53, span: (1341, 1560), strand: +, TEtype: AluJb}, {E: 2.8e-26, span: (1573, 1758), strand: +, TEtype: MIRb}, {E: 8.8e-57, span: (2505, 2729), strand: +, TEtype: AluJr}, {E: 1.1e-11, span: (2759, 2908), strand: -, TEtype: Charlie15a}, {E: 1e-25, span: (3897, 4281), strand: -, TEtype: L2c_3end}, {E: 4.8e-13, span: (4539, 4944), stra…
HPSCSR.2444.1	ENSG00000235790.7	ENST00000591929.5	AC114488.2	noncoding	nonspecific	0.107257	{E: 3.7e-19, span: (155, 370), strand: -, TEtype: MIRb}
HPSCSR.2445.1	ENSG00000235790.7	ENST00000588288.1	AC114488.2	noncoding	nonspecific	0.228062	{E: 8e-32, span: (1375, 1623), strand: +, TEtype: MIRb}
HPSCSR.2446.1	ENSG00000235790.7	ENST00000445166.1	AC114488.2	noncoding	nonspecific	0.152488	{TEtype: Charlie19a, span: (926, 1223), E: 2.2e-30, strand: +}
HPSCSR.2443.3	ENSG00000084636.18	ENST00000440437.1	COL16A1	coding	nonspecific	1.38936	{E: 2.1e-29, span: (5281, 5417), strand: +, TEtype: FLAM_A}
HPSCSR.2443.4	ENSG00000084636.18	ENST00000373667.4	COL16A1	coding	nonspecific	1.56509	{E: 2.3e-29, span: (5180, 5400), strand: -, TEtype: Charlie15a}, {E: 1e-13, span: (5556, 5808), strand: +, TEtype: L2c_3end}
HPSCSR.2443.8	ENSG00000084636.18	ENST00000488897.5	COL16A1	coding	nonspecific	1.46638	{TEtype: L2c_3end, span: (71, 323), E: 2.1e-13, strand: +}
HPSCSR.2443.20	ENSG00000121753.12	ENST00000373655.6	ADGRB2	coding	nonspecific	0.210454	{TEtype: Chap1_Mam, span: (168, 282), E: 1.9e-15, strand: -}
HPSCSR.2443.21	ENSG00000121753.12	ENST00000373658.7	ADGRB2	coding	nonspecific	0.067902	{TEtype: Chap1_Mam, span: (180, 294), E: 1.9e-15, strand: -}
HPSCSR.2443.33	ENSG00000121753.12	ENST00000436464.1	ADGRB2	coding	enriched	0.506899	{TEtype: Chap1_Mam, span: (360, 474), E: 1.8e-15, strand: -}
HPSCSR.2449.1	ENSG00000254545.1	ENST00000527035.1	AL354919.2	noncoding	nonspecific	0.295075	{E: 1.8e-27, span: (1137, 1414), strand: +, TEtype: MIR}
HPSCSR.2451.13	ENSG00000134668.12	ENST00000460061.5	SPOCD1	coding	nonspecific	0.201822	{E: 1.2e-20, span: (1664, 1854), strand: -, TEtype: MIRb}, {E: 1.4e-26, span: (1962, 2328), strand: +, TEtype: L1ME4c_3end}, {E: 6.4e-87, span: (2329, 2622), strand: +, TEtype: AluSc}, {E: 8.5e-34, span: (2467, 2623), strand: +, TEtype: FRAM}
HPSCSR.2452.7	ENSG00000184007.21	ENST00000649841.1	PTP4A2	coding	nonspecific	0.094791	{E: 2.2e-96, span: (232, 509), strand: -, TEtype: AluYe5}
HPSCSR.2452.24	ENSG00000184007.21	ENST00000489313.1	PTP4A2	coding	depleted	0.753803	{E: 1.3e-79, span: (686, 1003), strand: +, TEtype: AluJb}
HPSCSR.2452.23	ENSG00000184007.21	ENST00000484483.1	PTP4A2	coding	nonspecific	0.511039	{E: 6e-69, span: (365, 650), strand: +, TEtype: AluJb}
HPSCSR.2457.43	HPSCSR.2457	HPSCSR.2457.43	HPSCSR.2457.43	noncoding	depleted	0.41754	{E: 1e-20, span: (145, 282), strand: -, TEtype: FRAM}, {E: 1.6e-65, span: (146, 414), strand: -, TEtype: AluJb}, {E: 1.1e-64, span: (497, 751), strand: +, TEtype: AluSz}, {E: 5.2e-25, span: (619, 752), strand: +, TEtype: FLAM_A}
HPSCSR.2457.42	ENSG00000228634.1	ENST00000447478.1	AL136115.1	noncoding	depleted	0.372888	{E: 5.7e-75, span: (1857, 2138), strand: -, TEtype: AluJb}, {E: 1.7e-71, span: (2332, 2601), strand: +, TEtype: AluSx}, {E: 2.4e-93, span: (2838, 3138), strand: +, TEtype: AluSq}, {E: 5.9e-23, span: (2969, 3139), strand: +, TEtype: FLAM_A}
HPSCSR.2452.20	ENSG00000203325.3	ENST00000366152.3	AL445248.1	noncoding	depleted	0.363389	{E: 1.3e-93, span: (1697, 1988), strand: -, TEtype: AluSq4}, {E: 6.3e-50, span: (2280, 2470), strand: -, TEtype: MER30}, {E: 8.6e-90, span: (3064, 3355), strand: -, TEtype: AluSp}, {E: 1.3e-11, span: (3347, 3451), strand: -, TEtype: MIRb}, {E: 3.3e-64, span: (3488, 3763), strand: +, TEtype: AluJr4}, {E: 4.3e-41, span: (3605, 3764), strand: +, TEtype: FRAM}, {E: 1.8e-69, span: (3978, 4272), strand…
HPSCSR.2452.26	ENSG00000284702.1	ENST00000641788.1	AL136115.3	noncoding	nonspecific	0.306991	{E: 1.2e-99, span: (601, 898), strand: -, TEtype: AluSp}, {E: 4.7e-27, span: (910, 1062), strand: -, TEtype: L1MA10_3end}, {E: 7.4e-91, span: (1470, 1742), strand: +, TEtype: AluY}
HPSCLR.14902.2	ENSG00000203325.3	ENST00000366152.3	AL445248.1	noncoding	nonspecific	0.832613	{E: 1.7e-85, span: (4, 290), strand: -, TEtype: AluSx}, {E: 6.2e-23, span: (158, 291), strand: -, TEtype: BC200}, {E: 1.3e-38, span: (349, 526), strand: -, TEtype: AluSz6}, {E: 8.8e-63, span: (767, 1017), strand: +, TEtype: AluJr}, {E: 5e-23, span: (914, 1024), strand: +, TEtype: FAM}, {E: 4.1e-92, span: (1034, 1330), strand: -, TEtype: AluSq}, {E: 1.2e-39, span: (1134, 1443), strand: +, TEtype: …
HPSCSR.2457.12	ENSG00000121775.18	ENST00000336294.10	TMEM39B	coding	nonspecific	3.68832	{E: 1.1e-95, span: (1640, 1946), strand: +, TEtype: AluSx1}, {E: 3.4e-12, span: (2296, 2501), strand: -, TEtype: Charlie15a}, {E: 1.7e-14, span: (2489, 2638), strand: -, TEtype: MIR3}
HPSCSR.2457.1	ENSG00000025800.14	ENST00000373625.8	KPNA6	coding	nonspecific	45.2303	{E: 9.8e-101, span: (6295, 6596), strand: +, TEtype: AluSx3}, {E: 6.9e-45, span: (6429, 6597), strand: +, TEtype: FRAM}, {E: 3.6e-80, span: (6609, 6900), strand: +, TEtype: AluSx1}
HPSCSR.2452.64	HPSCSR.2452	HPSCSR.2452.64	HPSCSR.2452.64	noncoding	nonspecific	0.209942	{E: 5.2e-85, span: (20, 301), strand: -, TEtype: AluSx}, {E: 2.5e-96, span: (411, 711), strand: -, TEtype: AluSq2}, {E: 1.2e-53, span: (712, 898), strand: -, TEtype: AluSx1}, {E: 2.4e-71, span: (882, 1138), strand: +, TEtype: AluSx3}, {E: 8.8e-93, span: (1337, 1629), strand: +, TEtype: AluSg4}, {E: 5.8e-98, span: (2042, 2346), strand: +, TEtype: AluSx1}, {E: 2.6e-12, span: (2457, 2558), strand: -…
HPSCSR.2457.29	ENSG00000160050.14	ENST00000469003.5	CCDC28B	coding	nonspecific	0.214328	{E: 8.5e-88, span: (929, 1221), strand: +, TEtype: AluSx1}
HPSCSR.2457.26	ENSG00000160051.11	ENST00000291358.10	IQCC	coding	enriched	0.933161	{E: 9.3e-92, span: (1657, 1953), strand: +, TEtype: AluSx}
HPSCSR.2457.27	ENSG00000160051.11	ENST00000617816.1	IQCC	coding	enriched	3.6002	{E: 3e-71, span: (1858, 2088), strand: +, TEtype: AluSx}
HPSCSR.2457.30	ENSG00000160051.11	ENST00000617816.1	IQCC	coding	nonspecific	0.948786	{E: 9.3e-92, span: (2288, 2584), strand: +, TEtype: AluSx}
HPSCLR.14907.1	ENSG00000222046.2	ENST00000409358.1	DCDC2B	noncoding	nonspecific	0.436348	{E: 1.2e-95, span: (1, 283), strand: -, TEtype: AluY}, {E: 3.9e-13, span: (282, 346), strand: -, TEtype: AluSp}, {E: 1.9e-18, span: (3416, 3604), strand: -, TEtype: MIRb}
HPSCSR.2457.4	ENSG00000084623.11	ENST00000373586.1	EIF3I	coding	enriched	244.732	{E: 5.4e-92, span: (1066, 1363), strand: +, TEtype: AluSp}
HPSCLR.14909.1	ENSG00000183615.6	ENST00000373582.4	FAM167B	coding	depleted	0.09775	{E: 1.3e-22, span: (9, 170), strand: +, TEtype: L1ME3A_3end}, {E: 1.8e-92, span: (155, 455), strand: -, TEtype: AluSq}, {E: 2.7e-26, span: (331, 456), strand: -, TEtype: FLAM_A}, {E: 2.5e-94, span: (571, 865), strand: -, TEtype: AluSc8}, {E: 1.5e-28, span: (737, 866), strand: -, TEtype: FLAM_C}, {E: 1.2e-11, span: (999, 1132), strand: -, TEtype: MIR3}
HPSCLR.14911.1	ENSG00000220785.7	ENST00000403496.6	MTMR9LP	noncoding	depleted	5.01351	{E: 1.3e-86, span: (7, 280), strand: -, TEtype: AluSz}, {E: 1.1e-41, span: (86, 375), strand: +, TEtype: SVA_D}, {E: 5e-92, span: (281, 584), strand: -, TEtype: AluSz6}, {E: 8.8e-31, span: (651, 826), strand: +, TEtype: AluJr}, {E: 6.1e-87, span: (1320, 1618), strand: -, TEtype: AluSq2}, {E: 2.2e-42, span: (1604, 1753), strand: -, TEtype: AluSq2}, {E: 5.4e-92, span: (4868, 5165), strand: -, TEtyp…
HPSCSR.2452.72	ENSG00000220785.7	ENST00000403496.6	MTMR9LP	noncoding	nonspecific	1.4146	{E: 1.2e-11, span: (1454, 1587), strand: +, TEtype: MIR3}, {E: 2.5e-94, span: (1721, 2015), strand: +, TEtype: AluSc8}, {E: 1.8e-92, span: (2131, 2431), strand: +, TEtype: AluSq}, {E: 3.8e-28, span: (2415, 2620), strand: -, TEtype: L1ME3A_3end}, {E: 1.7e-33, span: (2622, 2781), strand: -, TEtype: MER5A}, {E: 8.5e-47, span: (2786, 3027), strand: -, TEtype: AluJo}, {E: 1.6e-97, span: (3029, 3311), …
HPSCSR.2457.62	ENSG00000182866.17	ENST00000469956.1	LCK	coding	nonspecific	1.12839	{E: 3.5e-73, span: (682, 922), strand: +, TEtype: AluSg}
HPSCLR.14913.2	ENSG00000116478.12	ENST00000476391.5	HDAC1	coding	nonspecific	5.14676	{E: 7.5e-39, span: (3, 180), strand: -, TEtype: L1M3c_5end}, {E: 3.8e-54, span: (4, 308), strand: -, TEtype: L1M3e_5end}, {E: 5.1e-12, span: (239, 451), strand: -, TEtype: L2d2_3end}
HPSCSR.2452.34	ENSG00000160058.18	ENST00000341071.11	BSDC1	coding	nonspecific	12.2579	{E: 9.4e-37, span: (1600, 1737), strand: +, TEtype: FLAM_C}
HPSCSR.2452.36	ENSG00000160058.18	ENST00000373520.8	BSDC1	coding	nonspecific	0.114149	{E: 4.8e-36, span: (1493, 1629), strand: +, TEtype: FLAM_C}
HPSCSR.2452.79	ENSG00000160058.18	ENST00000533084.1	BSDC1	coding	nonspecific	0.760015	{TEtype: Charlie19a, span: (263, 405), E: 1.7e-11, strand: -}
HPSCSR.2457.67	ENSG00000162526.7	ENST00000574315.1	TSSK3	coding	depleted	1.57835	{E: 2.6e-87, span: (1015, 1302), strand: -, TEtype: AluSx1}
HPSCSR.2457.68	ENSG00000162526.7	ENST00000574792.1	TSSK3	noncoding	nonspecific	0.366639	{TEtype: L2, span: (462, 714), E: 6.7e-20, strand: +}
HPSCSR.2452.88	ENSG00000229259.1	ENST00000454917.1	LRRC37A12P	coding	enriched	0.037063	{E: 4.1e-21, span: (2, 103), strand: -, TEtype: FLAM_C}, {E: 5.3e-188, span: (217, 907), strand: +, TEtype: LTR8A}, {E: 1.3e-18, span: (910, 1065), strand: -, TEtype: MLT2B1}, {E: 3.1e-101, span: (1066, 1366), strand: +, TEtype: AluSp}, {E: 1.6e-49, span: (1406, 1620), strand: +, TEtype: AluJr4}, {E: 5.5e-82, span: (1621, 2117), strand: -, TEtype: MER4E1}, {E: 9.6e-52, span: (1937, 2121), strand:…
HPSCSR.2452.109	HPSCSR.2452	HPSCSR.2452.109	HPSCSR.2452.109	noncoding	nonspecific	0.199473	{E: 2.8e-98, span: (327, 630), strand: -, TEtype: AluSg}, {E: 9.2e-52, span: (635, 845), strand: -, TEtype: AluJr}, {E: 6.3e-95, span: (1533, 1843), strand: +, TEtype: AluSz}, {E: 5.6e-88, span: (2015, 2324), strand: +, TEtype: AluSz}, {E: 2.1e-36, span: (2171, 2325), strand: +, TEtype: FRAM}, {E: 1.5e-51, span: (2388, 2744), strand: +, TEtype: L1MC5a_3end}, {E: 6.3e-90, span: (2778, 3065), stran…
HPSCSR.2457.75	ENSG00000160062.15	ENST00000373510.9	ZBTB8A	coding	nonspecific	6.14475	{E: 2.1e-96, span: (2330, 2630), strand: +, TEtype: AluSq4}, {E: 1.1e-100, span: (3184, 3484), strand: +, TEtype: AluSp}, {E: 9.9e-103, span: (3679, 3986), strand: -, TEtype: AluY}, {E: 2.2e-94, span: (4271, 4563), strand: -, TEtype: AluSg}, {E: 3.1e-98, span: (6005, 6307), strand: +, TEtype: AluSx1}, {E: 2.9e-96, span: (6558, 6867), strand: +, TEtype: AluSx1}
HPSCSR.2457.77	ENSG00000273274.2	ENST00000609129.2	ZBTB8B	coding	enriched	2.32099	{E: 1.6e-138, span: (2428, 2926), strand: -, TEtype: MER66B}, {E: 5.7e-25, span: (3397, 3674), strand: +, TEtype: Charlie10}, {E: 4.9e-86, span: (3705, 4011), strand: +, TEtype: AluSz6}, {E: 3.9e-97, span: (4101, 4396), strand: +, TEtype: AluSp}, {E: 3e-30, span: (4696, 4823), strand: +, TEtype: MER20}, {E: 4.7e-99, span: (4930, 5240), strand: -, TEtype: AluSq2}, {E: 1.1e-20, span: (5115, 5241), …
HPSCLR.14915.1	ENSG00000273274.2	ENST00000609129.2	ZBTB8B	coding	enriched	0.010772	{E: 1.6e-138, span: (2298, 2796), strand: -, TEtype: MER66B}, {E: 2.4e-24, span: (3267, 3505), strand: +, TEtype: Charlie10}, {E: 6.7e-75, span: (3575, 3836), strand: +, TEtype: AluSz}
HPSCSR.2452.41	ENSG00000176261.15	ENST00000468695.5	ZBTB8OS	coding	nonspecific	8.62204	{E: 8.6e-96, span: (997, 1302), strand: -, TEtype: AluY}
HPSCSR.2452.42	ENSG00000176261.15	ENST00000473294.6	ZBTB8OS	coding	nonspecific	0.529495	{E: 1.5e-18, span: (356, 467), strand: -, TEtype: AluJr4}
HPSCSR.2452.48	ENSG00000176261.15	ENST00000483138.5	ZBTB8OS	coding	nonspecific	1.2065	{E: 5.8e-26, span: (385, 497), strand: -, TEtype: FLAM_C}
HPSCSR.2452.54	ENSG00000176261.15	ENST00000498691.5	ZBTB8OS	coding	nonspecific	0.895637	{E: 3.6e-28, span: (232, 333), strand: +, TEtype: AluSx}
HPSCSR.2452.66	ENSG00000176261.15	ENST00000492007.5	ZBTB8OS	coding	enriched	1.06535	{E: 1.3e-27, span: (704, 817), strand: -, TEtype: AluYa5}
HPSCSR.2452.75	ENSG00000176261.15	ENST00000473383.1	ZBTB8OS	coding	nonspecific	0.916389	{E: 1.6e-96, span: (1, 307), strand: +, TEtype: AluSg}
HPSCLR.14917.3	ENSG00000176261.15	ENST00000479075.5	ZBTB8OS	noncoding	nonspecific	0.611806	{E: 1.7e-27, span: (306, 432), strand: -, TEtype: AluSp}, {E: 3.4e-25, span: (437, 549), strand: -, TEtype: AluSz6}, {E: 4.6e-36, span: (538, 664), strand: +, TEtype: AluYh7}, {E: 1.1e-78, span: (711, 1007), strand: -, TEtype: AluSx}, {E: 1.7e-30, span: (1106, 1270), strand: +, TEtype: Charlie1a}, {E: 2.4e-26, span: (1262, 1398), strand: +, TEtype: FRAM}, {E: 7.2e-74, span: (1544, 1829), strand: …
HPSCSR.2452.95	ENSG00000176261.15	ENST00000466361.1	ZBTB8OS	coding	nonspecific	1.21376	{E: 2.5e-15, span: (285, 368), strand: +, TEtype: AluYe6}, {E: 3.6e-52, span: (371, 538), strand: +, TEtype: AluSg}
HPSCSR.2452.87	HPSCSR.2452	HPSCSR.2452.87	HPSCSR.2452.87	noncoding	nonspecific	2.61025	{E: 1.3e-12, span: (74, 210), strand: -, TEtype: MER58A}, {E: 1.2e-95, span: (316, 618), strand: -, TEtype: AluSx}, {E: 2.7e-13, span: (627, 737), strand: +, TEtype: L1MB8_3end}, {E: 3.4e-88, span: (745, 1054), strand: +, TEtype: AluSz6}, {E: 1.3e-92, span: (1107, 1392), strand: +, TEtype: AluSq10}, {E: 8.8e-34, span: (1396, 1581), strand: +, TEtype: L1MB8_3end}, {E: 1.9e-103, span: (1837, 2579),…
HPSCSR.2457.79	ENSG00000162521.19	ENST00000373493.10	RBBP4	coding	nonspecific	57.845	{E: 3.5e-36, span: (3946, 4122), strand: +, TEtype: AluSx3}, {E: 1.9e-93, span: (4163, 4456), strand: +, TEtype: AluSg4}, {E: 6.2e-82, span: (4674, 4959), strand: +, TEtype: AluSc}, {E: 1e-84, span: (5298, 5604), strand: -, TEtype: AluSx1}, {E: 5.1e-35, span: (6684, 6820), strand: -, TEtype: FLAM_C}, {E: 1.3e-28, span: (7688, 7881), strand: +, TEtype: MER33}
HPSCSR.2457.83	ENSG00000162521.19	ENST00000463378.5	RBBP4	coding	enriched	1.05378	{E: 2.7e-32, span: (491, 616), strand: -, TEtype: AluSc8}
HPSCSR.2457.86	ENSG00000162521.19	ENST00000477563.6	RBBP4	coding	enriched	0.575357	{E: 1.3e-23, span: (339, 432), strand: -, TEtype: AluSq}
HPSCSR.2457.93	ENSG00000162521.19	ENST00000465780.1	RBBP4	coding	nonspecific	0.977273	{E: 9.9e-23, span: (554, 688), strand: +, TEtype: FLAM_C}
HPSCSR.2452.73	ENSG00000162520.15	ENST00000426909.1	SYNC	noncoding	enriched	0.384362	{E: 6e-36, span: (693, 825), strand: +, TEtype: AluSp}, {E: 1.1e-39, span: (722, 1035), strand: -, TEtype: SVA_E}, {E: 1.5e-90, span: (839, 1147), strand: +, TEtype: AluSg4}, {E: 6.3e-39, span: (974, 1148), strand: +, TEtype: FRAM}, {E: 3.4e-88, span: (1353, 1633), strand: +, TEtype: AluYk3}, {E: 8.3e-91, span: (2002, 2290), strand: -, TEtype: AluSx3}, {E: 2.3e-41, span: (2094, 2389), strand: +, …
HPSCLR.14923.1	HPSCLR.14923	HPSCLR.14923.1	HPSCLR.14923.1	noncoding	nonspecific	1.77894	{E: 1.7e-16, span: (1, 72), strand: -, TEtype: FLAM_C}, {E: 2.7e-16, span: (179, 689), strand: +, TEtype: L2c_3end}, {E: 6.8e-94, span: (937, 1241), strand: +, TEtype: AluSx1}, {E: 3.9e-31, span: (1255, 1396), strand: -, TEtype: AluSz6}, {E: 9e-36, span: (1368, 1506), strand: +, TEtype: AluSc}
HPSCSR.2452.133	ENSG00000134684.10	ENST00000487404.5	YARS	coding	enriched	8.51538	{E: 4.1e-94, span: (149, 437), strand: +, TEtype: AluSx3}, {E: 7.4e-13, span: (282, 438), strand: +, TEtype: BC200}, {E: 2.5e-34, span: (601, 803), strand: +, TEtype: AluJo}
HPSCSR.2452.138	ENSG00000134684.10	ENST00000469100.5	YARS	coding	nonspecific	2.73085	{E: 2e-74, span: (1, 297), strand: +, TEtype: AluJb}, {E: 6.3e-35, span: (530, 667), strand: -, TEtype: FLAM_C}
HPSCSR.2452.136	ENSG00000134684.10	ENST00000466052.1	YARS	coding	nonspecific	0.524714	{E: 8.1e-89, span: (44, 340), strand: +, TEtype: AluSz6}
HPSCSR.2452.148	ENSG00000134684.10	ENST00000472692.1	YARS	noncoding	nonspecific	0.527345	{E: 1.5e-134, span: (1, 445), strand: -, TEtype: LTR6A}
HPSCSR.2452.142	HPSCSR.2452	HPSCSR.2452.142	HPSCSR.2452.142	noncoding	nonspecific	1.59753	{E: 3.4e-28, span: (2, 225), strand: +, TEtype: L1MEc_5end}, {E: 9.9e-97, span: (228, 530), strand: +, TEtype: AluSz}, {E: 5.6e-38, span: (364, 534), strand: +, TEtype: FRAM}, {E: 5.3e-42, span: (524, 700), strand: +, TEtype: AluJb}, {E: 3.8e-62, span: (706, 989), strand: +, TEtype: AluJo}, {E: 3.5e-108, span: (974, 1418), strand: +, TEtype: L1MB3_3end}, {E: 1.6e-23, span: (1423, 1553), strand: +…
HPSCSR.2457.100	ENSG00000116497.18	ENST00000373475.10	S100PBP	coding	nonspecific	7.2226	{E: 4.1e-94, span: (2655, 2955), strand: -, TEtype: AluSp}
HPSCSR.2457.101	ENSG00000116497.18	ENST00000531123.5	S100PBP	coding	nonspecific	2.35591	{E: 1.8e-27, span: (1283, 1393), strand: -, TEtype: AluSz}, {E: 6.6e-39, span: (1397, 1686), strand: -, TEtype: L1M5_orf2}
HPSCSR.2457.103	ENSG00000116497.18	ENST00000373475.10	S100PBP	coding	enriched	1.83183	{E: 4.1e-94, span: (2655, 2955), strand: -, TEtype: AluSp}
HPSCSR.2457.102	ENSG00000116497.18	ENST00000356689.7	S100PBP	coding	nonspecific	1.17428	{E: 1.9e-92, span: (1265, 1557), strand: +, TEtype: AluSq2}, {E: 1.2e-25, span: (1552, 1797), strand: -, TEtype: L1MC4_3end}, {E: 5.5e-88, span: (1797, 2150), strand: -, TEtype: L1MB2_3end}, {E: 8.4e-98, span: (2192, 2599), strand: -, TEtype: L1MB2_3end}, {E: 3.9e-90, span: (2527, 2835), strand: -, TEtype: AluSz6}, {E: 8.7e-15, span: (2708, 2836), strand: -, TEtype: PB1D11}, {E: 4.3e-60, span: (3…
HPSCSR.2457.111	ENSG00000116497.18	ENST00000524535.5	S100PBP	noncoding	nonspecific	0.807278	{TEtype: L1MEc_5end, span: (35, 207), E: 5.7e-15, strand: -}
HPSCSR.2457.118	ENSG00000116497.18	ENST00000530552.1	S100PBP	coding	enriched	1.16203	{E: 1.1e-13, span: (34, 166), strand: -, TEtype: MIR3}
HPSCSR.2457.128	HPSCSR.2457	HPSCSR.2457.128	HPSCSR.2457.128	noncoding	nonspecific	0.160154	{E: 1.3e-103, span: (299, 600), strand: -, TEtype: AluSp}, {E: 4.4e-87, span: (596, 872), strand: +, TEtype: AluSg}, {E: 1.2e-40, span: (707, 873), strand: +, TEtype: FRAM}, {E: 2.6e-26, span: (915, 1121), strand: -, TEtype: MIR}, {E: 2.1e-28, span: (1132, 1539), strand: -, TEtype: HAL1}, {E: 4e-58, span: (2095, 2319), strand: +, TEtype: AluJo}
HPSCSR.2452.118	ENSG00000004455.17	ENST00000373449.7	AK2	coding	nonspecific	1.5567	{E: 4.4e-14, span: (1855, 2079), strand: +, TEtype: MIRb}, {E: 6.2e-17, span: (2775, 2980), strand: -, TEtype: MIRb}
HPSCSR.2452.127	ENSG00000004455.17	ENST00000629371.2	AK2	coding	nonspecific	3.17821	{E: 4.4e-14, span: (1788, 2012), strand: +, TEtype: MIRb}, {E: 6.2e-17, span: (2708, 2913), strand: -, TEtype: MIRb}
HPSCSR.2452.121	ENSG00000004455.17	ENST00000672715.1	AK2	coding	depleted	2.73457	{E: 8.7e-85, span: (1035, 1341), strand: -, TEtype: AluJb}, {E: 4.4e-14, span: (4228, 4452), strand: +, TEtype: MIRb}, {E: 6.2e-17, span: (5148, 5353), strand: -, TEtype: MIRb}
HPSCSR.2452.130	ENSG00000004455.17	ENST00000354858.11	AK2	coding	enriched	6.40423	{E: 8.7e-85, span: (1030, 1336), strand: -, TEtype: AluJb}, {E: 4.4e-14, span: (4223, 4447), strand: +, TEtype: MIRb}
HPSCSR.2452.132	ENSG00000004455.17	ENST00000673291.1	AK2	coding	enriched	2.39821	{E: 5.4e-12, span: (594, 741), strand: -, TEtype: L1ME4c_3end}, {E: 2.1e-75, span: (2438, 2746), strand: +, TEtype: AluJr}
HPSCSR.2452.150	ENSG00000004455.17	ENST00000551979.1	AK2	coding	enriched	1.87187	{E: 1.2e-26, span: (308, 469), strand: -, TEtype: MER3}, {E: 1e-11, span: (514, 579), strand: -, TEtype: AluYh7}
HPSCSR.2457.115	ENSG00000236065.2	ENST00000427524.1	AL020995.1	noncoding	nonspecific	0.235897	{E: 6.8e-70, span: (1, 248), strand: -, TEtype: AluJr}, {E: 3.1e-34, span: (132, 266), strand: -, TEtype: FLAM_A}, {E: 4e-53, span: (200, 400), strand: -, TEtype: AluSx}, {E: 3.9e-28, span: (401, 530), strand: -, TEtype: 7SLRNA}, {E: 6.2e-74, span: (974, 1254), strand: +, TEtype: AluJr4}, {E: 3.5e-18, span: (1299, 1520), strand: -, TEtype: MIR}, {E: 4.2e-15, span: (1552, 1694), strand: +, TEtype:…
HPSCSR.2457.122	ENSG00000287691.1	ENST00000661031.1	AL031602.2	noncoding	depleted	0.354453	{E: 2.5e-84, span: (493, 792), strand: -, TEtype: AluSx1}, {E: 4.9e-14, span: (666, 793), strand: -, TEtype: PB1D11}, {E: 2e-37, span: (1008, 1148), strand: +, TEtype: FLAM_C}, {E: 1.2e-21, span: (1027, 1217), strand: -, TEtype: SVA_D}, {E: 2.5e-93, span: (1157, 1456), strand: +, TEtype: AluSx3}, {E: 3.9e-38, span: (1291, 1458), strand: +, TEtype: FRAM}, {E: 8.2e-45, span: (1446, 1620), strand: +…
HPSCSR.2457.127	ENSG00000287691.1	ENST00000661031.1	AL031602.2	noncoding	depleted	0.251842	{E: 1.6e-99, span: (2, 404), strand: -, TEtype: MLT1C}, {E: 3.7e-53, span: (410, 783), strand: -, TEtype: ERVL-E}, {E: 1.4e-31, span: (787, 1046), strand: -, TEtype: ERVL-E}, {E: 3.4e-96, span: (1059, 1367), strand: -, TEtype: AluSz6}, {E: 1.2e-37, span: (1172, 1452), strand: +, TEtype: SVA_D}, {E: 2.3e-89, span: (1370, 1666), strand: -, TEtype: AluJr}, {E: 1.9e-94, span: (1765, 2062), strand: +,…
HPSCSR.2468.1	ENSG00000142920.17	ENST00000294517.11	AZIN2	coding	depleted	0.082883	{E: 4.4e-94, span: (3032, 3348), strand: +, TEtype: AluSz6}, {E: 2.3e-18, span: (3259, 3349), strand: +, TEtype: AluYh7}, {E: 8.5e-30, span: (3345, 3523), strand: -, TEtype: L1MB7_3end}, {E: 5.8e-14, span: (4085, 4337), strand: -, TEtype: LTR84b}, {E: 6.7e-13, span: (4593, 4860), strand: +, TEtype: L2}, {E: 1e-20, span: (4747, 5196), strand: +, TEtype: L2c_3end}
HPSCLR.14928.1	HPSCLR.14928	HPSCLR.14928.1	HPSCLR.14928.1	noncoding	nonspecific	0.571217	{E: 2e-39, span: (1308, 1497), strand: +, TEtype: MER53}, {E: 1.5e-11, span: (1751, 2030), strand: -, TEtype: L2c_3end}, {E: 1.1e-34, span: (2243, 2379), strand: -, TEtype: FLAM_C}, {E: 6.6e-11, span: (2675, 2870), strand: -, TEtype: L2c_3end}, {E: 6.4e-188, span: (3213, 3735), strand: +, TEtype: L1PA5_3end}
HPSCSR.2468.17	HPSCSR.2468	HPSCSR.2468.17	HPSCSR.2468.17	noncoding	nonspecific	0.128293	{E: 7.1e-39, span: (490, 694), strand: -, TEtype: MER58A}, {E: 4.3e-24, span: (653, 1013), strand: +, TEtype: L2c_3end}, {E: 9.6e-21, span: (2463, 2610), strand: -, TEtype: MIRb}, {E: 4e-88, span: (3239, 3543), strand: +, TEtype: AluSx}, {E: 4.7e-90, span: (4599, 4901), strand: -, TEtype: AluSz6}, {E: 1.1e-98, span: (4950, 5252), strand: +, TEtype: AluSx4}, {E: 5.8e-13, span: (5300, 5436), strand…
HPSCSR.2468.18	ENSG00000279179.1	ENST00000624339.1	AL662907.2	noncoding	nonspecific	0.283493	{E: 1.9e-13, span: (27, 149), strand: +, TEtype: MIR}, {E: 7.4e-103, span: (179, 488), strand: -, TEtype: AluSq}, {E: 4.5e-77, span: (1923, 2239), strand: -, TEtype: AluJr}, {E: 1.2e-119, span: (3039, 3448), strand: +, TEtype: MER1A}
HPSCSR.2452.156	ENSG00000116525.14	ENST00000291416.10	TRIM62	coding	nonspecific	5.60694	{E: 1.6e-25, span: (2953, 3344), strand: -, TEtype: MLT1N2}, {E: 3.2e-15, span: (3165, 3376), strand: -, TEtype: LTR67B}
HPSCLR.14931.1	ENSG00000116525.14	ENST00000543586.1	TRIM62	noncoding	nonspecific	0.149278	{E: 1.9e-22, span: (903, 1115), strand: -, TEtype: MER103C}, {E: 2.5e-17, span: (1693, 1884), strand: -, TEtype: MIR3}, {E: 3.4e-23, span: (2824, 3047), strand: +, TEtype: MIRb}, {E: 2e-42, span: (3062, 3262), strand: -, TEtype: MER20}, {E: 2e-15, span: (3382, 3560), strand: +, TEtype: MIRb}, {E: 8.7e-32, span: (3924, 4133), strand: -, TEtype: MIRb}, {E: 3e-25, span: (5030, 5268), strand: -, TEty…
HPSCSR.2468.23	ENSG00000160094.15	ENST00000539719.6	ZNF362	coding	depleted	13.2879	{E: 2.1e-15, span: (160, 290), strand: -, TEtype: L2c_3end}
HPSCSR.2522.1	ENSG00000225313.5	ENST00000588828.1	AL513327.1	noncoding	depleted	0.193043	{E: 1.6e-50, span: (200, 766), strand: +, TEtype: MLT1F}, {E: 4.4e-162, span: (767, 1622), strand: +, TEtype: MLT1F-int}, {E: 4.6e-89, span: (1655, 1956), strand: +, TEtype: AluSx1}, {E: 2.5e-89, span: (1946, 2445), strand: +, TEtype: MLT1F-int}, {E: 9.3e-81, span: (2460, 2940), strand: +, TEtype: MLT1F}, {E: 1.4e-13, span: (2705, 2942), strand: +, TEtype: MLT1E1}, {E: 5.1e-36, span: (3362, 3497)…
HPSCSR.2524.1	ENSG00000225313.5	ENST00000630909.2	AL513327.1	noncoding	depleted	0.243738	{E: 1.1e-12, span: (598, 749), strand: +, TEtype: MIRb}, {E: 2.6e-59, span: (2889, 3102), strand: -, TEtype: Tigger4a}, {E: 1.7e-12, span: (4225, 4362), strand: +, TEtype: MIRb}, {E: 1.5e-20, span: (6049, 6257), strand: +, TEtype: MIRb}, {E: 8.5e-98, span: (6319, 6629), strand: +, TEtype: AluSc}, {E: 3.6e-12, span: (6634, 6773), strand: +, TEtype: MIRb}, {E: 2.6e-16, span: (7170, 7392), strand: +…
HPSCSR.2521.4	ENSG00000134686.18	ENST00000485928.5	PHC2	coding	depleted	0.306164	{TEtype: MLT1F-int, span: (982, 1155), E: 7.1e-15, strand: -}
HPSCLR.14933.1	ENSG00000134686.18	ENST00000485928.5	PHC2	noncoding	depleted	1.63311	{E: 7.9e-153, span: (1, 818), strand: -, TEtype: MLT1F-int}, {E: 1.6e-50, span: (819, 1385), strand: -, TEtype: MLT1F}
HPSCSR.2521.16	ENSG00000222112.1	ENST00000410180.1	RN7SKP16	noncoding	depleted	0.274901	{TEtype: 7SK, span: (1, 241), E: 9.4e-63, strand: +}
HPSCSR.2525.5	ENSG00000121903.14	ENST00000361328.7	ZSCAN20	coding	nonspecific	0.762595	{E: 2.1e-13, span: (1826, 2052), strand: +, TEtype: MER113A}, {E: 5e-98, span: (2373, 2677), strand: +, TEtype: AluSc}, {E: 2.1e-30, span: (5287, 5520), strand: -, TEtype: MIRb}, {E: 6.2e-14, span: (7831, 7994), strand: +, TEtype: MamRep605}, {E: 6.4e-19, span: (9048, 9139), strand: -, TEtype: AluJr4}, {E: 9.8e-22, span: (9999, 10536), strand: +, TEtype: LTR88a}, {E: 8.7e-15, span: (10573, 10900)…
HPSCSR.2525.6	ENSG00000121903.14	ENST00000361328.7	ZSCAN20	coding	nonspecific	0.237532	{E: 2.1e-30, span: (4402, 4635), strand: -, TEtype: MIRb}
HPSCSR.2536.1	HPSCSR.2536	HPSCSR.2536.1	HPSCSR.2536.1	noncoding	enriched	0.312505	{E: 2.6e-17, span: (513, 890), strand: -, TEtype: L2c_3end}, {E: 1.2e-49, span: (3199, 3421), strand: -, TEtype: MER58A}, {E: 3.9e-262, span: (3563, 4681), strand: +, TEtype: MER11B}, {E: 7.2e-224, span: (4047, 4682), strand: +, TEtype: MER11A}, {E: 2.3e-16, span: (4689, 4841), strand: -, TEtype: MIR}, {E: 5.7e-33, span: (6363, 6576), strand: +, TEtype: MER58C}, {E: 9.7e-17, span: (6591, 6745), s…
HPSCSR.2540.2	ENSG00000121904.17	ENST00000465819.1	CSMD2	coding	enriched	0.501771	{E: 7e-29, span: (4415, 4863), strand: -, TEtype: X26_DNA}, {E: 2.3e-38, span: (6105, 6309), strand: -, TEtype: MER20}, {E: 1.6e-44, span: (7218, 7667), strand: -, TEtype: L1ME4c_3end}, {E: 6.5e-39, span: (8714, 9582), strand: -, TEtype: L1M5_orf2}, {E: 2.8e-14, span: (11092, 11226), strand: -, TEtype: MER5A}, {E: 3.4e-13, span: (11680, 11913), strand: -, TEtype: L2d_3end}, {E: 1.6e-11, span: (13…
HPSCSR.2540.3	ENSG00000121904.17	ENST00000465819.1	CSMD2	coding	enriched	0.65051	{E: 1.1e-66, span: (7158, 7370), strand: +, TEtype: AluYm1}, {E: 7.4e-42, span: (7385, 7756), strand: +, TEtype: L1ME3Cz_3end}
HPSCSR.2540.5	ENSG00000121904.17	ENST00000373380.5	CSMD2	coding	enriched	0.059559	{TEtype: MLT1O, span: (5628, 6073), E: 7.5e-37, strand: +}
HPSCSR.2540.7	ENSG00000121904.17	ENST00000465819.1	CSMD2	coding	enriched	0.724836	{E: 4.5e-33, span: (4823, 5054), strand: -, TEtype: ORSL}, {E: 1.9e-22, span: (6176, 6386), strand: -, TEtype: MIRb}, {E: 5.5e-86, span: (8023, 8414), strand: +, TEtype: L1M4_orf2}, {E: 1.5e-196, span: (8341, 9074), strand: +, TEtype: L1MB2_3end}
HPSCSR.2540.6	ENSG00000121904.17	ENST00000465819.1	CSMD2	coding	enriched	0.65457	{E: 1.9e-22, span: (5169, 5379), strand: -, TEtype: MIRb}, {E: 5.5e-86, span: (7016, 7407), strand: +, TEtype: L1M4_orf2}, {E: 1.5e-196, span: (7334, 8067), strand: +, TEtype: L1MB2_3end}
HPSCSR.2540.9	ENSG00000121904.17	ENST00000373377.1	CSMD2	coding	enriched	0.023309	{E: 8.1e-15, span: (1678, 1824), strand: +, TEtype: MIR3}, {E: 1.1e-23, span: (2278, 2508), strand: +, TEtype: MIRb}, {E: 1.5e-35, span: (2761, 2914), strand: +, TEtype: MLT1A0}, {E: 1.1e-79, span: (2973, 3212), strand: +, TEtype: AluSp}
HPSCSR.2540.10	ENSG00000121904.17	ENST00000465819.1	CSMD2	coding	enriched	0.245995	{E: 7.5e-37, span: (255, 700), strand: +, TEtype: MLT1O}, {E: 1.6e-55, span: (905, 1124), strand: +, TEtype: AluJr4}, {E: 1.4e-98, span: (1458, 1768), strand: +, TEtype: AluSp}, {E: 9.6e-86, span: (2308, 2614), strand: +, TEtype: AluJr}, {E: 7.5e-11, span: (4086, 4279), strand: +, TEtype: MERX}, {E: 2.1e-32, span: (4366, 4772), strand: +, TEtype: L1ME4a_3end}, {E: 1.2e-22, span: (5098, 5318), str…
HPSCSR.2540.14	ENSG00000121904.17	ENST00000489419.1	CSMD2	coding	enriched	1.72436	{E: 1.2e-13, span: (264, 440), strand: +, TEtype: MIRb}, {E: 8.2e-15, span: (897, 1043), strand: +, TEtype: MIR3}, {E: 1.1e-23, span: (1497, 1727), strand: +, TEtype: MIRb}, {E: 1.5e-35, span: (1980, 2133), strand: +, TEtype: MLT1A0}, {E: 1.1e-79, span: (2192, 2431), strand: +, TEtype: AluSp}
HPSCLR.14935.5	ENSG00000121904.17	ENST00000471438.2	CSMD2	noncoding	enriched	0.265233	{E: 3.1e-50, span: (1849, 2237), strand: -, TEtype: L1ME3E_3end}, {E: 4.6e-307, span: (2281, 4672), strand: -, TEtype: L1M5_orf2}, {E: 9.5e-39, span: (4658, 5064), strand: -, TEtype: L1MEd_5end}, {E: 3.5e-26, span: (5064, 5194), strand: -, TEtype: L1PA16_3end}, {E: 7.2e-162, span: (5190, 6473), strand: -, TEtype: L1MEd_5end}, {E: 3.7e-74, span: (6547, 6933), strand: -, TEtype: MLT1B}
HPSCSR.2596.1	ENSG00000284720.1	ENST00000642109.1	AC117945.2	noncoding	enriched	0.451779	{E: 4.1e-18, span: (17, 278), strand: -, TEtype: L2c_3end}, {E: 6.7e-26, span: (131, 284), strand: -, TEtype: L2}, {E: 6.9e-19, span: (652, 872), strand: +, TEtype: Charlie22a}, {E: 6.2e-64, span: (1255, 1445), strand: +, TEtype: L1PA3_3end}
HPSCSR.2728.2	ENSG00000163873.10	ENST00000373093.4	GRIK3	coding	nonspecific	0.722509	{TEtype: L2, span: (2699, 2946), E: 1.5e-17, strand: +}
HPSCSR.2769.2	ENSG00000163866.9	ENST00000521580.3	SMIM12	coding	nonspecific	10.3379	{E: 3.9e-11, span: (1276, 1480), strand: -, TEtype: L1ME4c_3end}, {E: 9.2e-69, span: (1470, 1723), strand: -, TEtype: AluJb}, {E: 1.5e-88, span: (1728, 2031), strand: -, TEtype: AluSz}, {E: 7.7e-43, span: (1834, 2146), strand: +, TEtype: SVA_B}, {E: 1.7e-93, span: (2046, 2352), strand: -, TEtype: AluSg}, {E: 3.8e-20, span: (2231, 2353), strand: -, TEtype: PB1D11}, {E: 2.1e-18, span: (2361, 2631),…
HPSCSR.2769.4	ENSG00000163866.9	ENST00000446026.1	SMIM12	coding	nonspecific	0.618597	{E: 2.8e-13, span: (426, 667), strand: +, TEtype: CR1_Mam}, {E: 1.7e-20, span: (695, 907), strand: +, TEtype: MIRb}, {E: 9.2e-100, span: (982, 1328), strand: +, TEtype: MER1B}, {E: 2.4e-16, span: (1507, 1651), strand: +, TEtype: MIRb}
HPSCSR.2771.3	ENSG00000163867.17	ENST00000357182.9	ZMYM6	coding	enriched	0.872013	{E: 7.2e-68, span: (2299, 4094), strand: +, TEtype: Charlie10}, {E: 6.7e-11, span: (3366, 4273), strand: +, TEtype: Charlie2a}, {E: 6.8e-91, span: (4495, 4786), strand: -, TEtype: AluSp}, {E: 7.1e-18, span: (4660, 4787), strand: -, TEtype: PB1D11}, {E: 2.8e-36, span: (4882, 5051), strand: -, TEtype: MER58B}
HPSCSR.2771.2	ENSG00000163867.17	ENST00000357182.9	ZMYM6	coding	enriched	0.17952	{E: 7.2e-68, span: (2370, 4165), strand: +, TEtype: Charlie10}, {E: 6.7e-11, span: (3437, 4344), strand: +, TEtype: Charlie2a}, {E: 6.8e-91, span: (4566, 4857), strand: -, TEtype: AluSp}, {E: 7.1e-18, span: (4731, 4858), strand: -, TEtype: PB1D11}, {E: 2.8e-36, span: (4953, 5122), strand: -, TEtype: MER58B}
HPSCSR.2771.6	ENSG00000163867.17	ENST00000357182.9	ZMYM6	coding	nonspecific	1.34634	{E: 1.4e-16, span: (1185, 1365), strand: +, TEtype: MIRb}, {E: 2.2e-67, span: (1591, 1852), strand: -, TEtype: AluJb}, {E: 2.2e-19, span: (2723, 2894), strand: +, TEtype: MIR}, {E: 2.6e-55, span: (2895, 3101), strand: -, TEtype: AluJr}, {E: 8.7e-30, span: (2915, 3212), strand: +, TEtype: SVA_E}, {E: 3.3e-37, span: (3067, 3220), strand: -, TEtype: FRAM}, {E: 1.6e-89, span: (3667, 3978), strand: +,…
HPSCSR.2771.5	ENSG00000163867.17	ENST00000357182.9	ZMYM6	coding	nonspecific	1.222	{E: 1.4e-16, span: (1216, 1396), strand: +, TEtype: MIRb}, {E: 2.2e-67, span: (1622, 1883), strand: -, TEtype: AluJb}, {E: 2.2e-19, span: (2754, 2925), strand: +, TEtype: MIR}, {E: 2.6e-55, span: (2926, 3132), strand: -, TEtype: AluJr}, {E: 8.7e-30, span: (2946, 3243), strand: +, TEtype: SVA_E}, {E: 3.3e-37, span: (3098, 3251), strand: -, TEtype: FRAM}, {E: 1.6e-89, span: (3698, 4009), strand: +,…
HPSCSR.2771.4	ENSG00000163867.17	ENST00000493328.5	ZMYM6	coding	depleted	0.781074	{E: 5.3e-28, span: (2093, 2202), strand: -, TEtype: AluSq4}, {E: 4.4e-16, span: (2215, 2338), strand: -, TEtype: L1ME4a_3end}, {E: 7.9e-94, span: (2480, 2786), strand: -, TEtype: AluSq2}, {E: 2.3e-66, span: (2847, 3150), strand: -, TEtype: AluJb}, {E: 8.1e-68, span: (3489, 5284), strand: +, TEtype: Charlie10}, {E: 6.7e-11, span: (4556, 5463), strand: +, TEtype: Charlie2a}, {E: 6.8e-91, span: (568…
HPSCSR.2771.14	ENSG00000284773.1	ENST00000417456.1	AC114490.3	coding	depleted	0.721847	{E: 7.4e-12, span: (1296, 1478), strand: +, TEtype: L2}, {E: 9.5e-52, span: (2591, 2796), strand: +, TEtype: AluJb}, {E: 8.3e-33, span: (2802, 3162), strand: -, TEtype: L1ME4b_3end}
HPSCSR.2771.15	ENSG00000163867.17	ENST00000471566.1	ZMYM6	coding	nonspecific	0.22182	{E: 8.6e-79, span: (402, 686), strand: -, TEtype: AluJb}
HPSCSR.2777.3	ENSG00000197056.11	ENST00000488455.5	ZMYM1	coding	nonspecific	1.12369	{E: 7.3e-35, span: (53, 178), strand: -, TEtype: AluSz6}
HPSCSR.2777.5	ENSG00000197056.11	ENST00000373329.5	ZMYM1	coding	nonspecific	6.39981	{E: 2.3e-73, span: (3447, 3962), strand: -, TEtype: L1ME4b_3end}
HPSCSR.2777.11	ENSG00000197056.11	ENST00000476269.1	ZMYM1	coding	enriched	0.336464	{E: 4e-41, span: (51, 207), strand: -, TEtype: AluSz6}
HPSCSR.2771.19	HPSCSR.2771	HPSCSR.2771.19	HPSCSR.2771.19	noncoding	nonspecific	2.11533	{E: 4.6e-91, span: (104, 376), strand: -, TEtype: AluYc}, {E: 9.1e-102, span: (554, 861), strand: -, TEtype: AluSq2}, {E: 2.7e-37, span: (863, 990), strand: -, TEtype: AluSz}
HPSCSR.2773.1	HPSCSR.2773	HPSCSR.2773.1	HPSCSR.2773.1	noncoding	enriched	0.188084	{E: 0.0, span: (678, 2154), strand: +, TEtype: HERVFH21}, {E: 0.0, span: (2149, 4230), strand: +, TEtype: HERVH48}, {E: 3.5e-57, span: (4235, 4449), strand: +, TEtype: HERVH}, {E: 3.1e-73, span: (4451, 4719), strand: +, TEtype: HERVH}
HPSCSR.2771.26	ENSG00000116560.11	ENST00000357214.6	SFPQ	coding	enriched	264.704	{E: 6.4e-97, span: (3160, 3452), strand: +, TEtype: AluSx3}
HPSCSR.2771.29	ENSG00000116560.11	ENST00000466213.5	SFPQ	coding	nonspecific	17.5762	{E: 6.4e-97, span: (1319, 1611), strand: +, TEtype: AluSx3}
HPSCSR.2771.36	ENSG00000116560.11	ENST00000471991.5	SFPQ	noncoding	nonspecific	2.2008	{E: 2.2e-22, span: (27, 142), strand: +, TEtype: FLAM_C}, {E: 3.6e-51, span: (28, 241), strand: +, TEtype: AluJr}, {E: 4.8e-16, span: (146, 242), strand: +, TEtype: FRAM}
HPSCSR.2771.37	HPSCSR.2771	HPSCSR.2771.37	HPSCSR.2771.37	noncoding	enriched	0.116211	{E: 2.2e-23, span: (1, 131), strand: -, TEtype: Charlie1a}, {E: 3.6e-98, span: (129, 440), strand: +, TEtype: AluSq2}, {E: 2.7e-101, span: (558, 867), strand: +, TEtype: AluSx1}, {E: 8e-94, span: (1666, 1962), strand: +, TEtype: AluSx}, {E: 4.1e-12, span: (2049, 2253), strand: -, TEtype: MIR}, {E: 1.1e-77, span: (2216, 2532), strand: +, TEtype: AluJr4}, {E: 2.1e-83, span: (2697, 3000), strand: -,…
HPSCSR.2771.38	HPSCSR.2771	HPSCSR.2771.38	HPSCSR.2771.38	noncoding	enriched	0.416662	{E: 6.7e-79, span: (11, 290), strand: -, TEtype: AluSx1}
HPSCSR.2771.42	ENSG00000227409.1	ENST00000432683.1	ZMYM4-AS1	noncoding	nonspecific	0.259515	{E: 2.1e-20, span: (300, 586), strand: -, TEtype: L1ME4a_3end}, {E: 4e-15, span: (583, 772), strand: +, TEtype: Charlie29b}, {E: 2.9e-44, span: (993, 1204), strand: +, TEtype: MER96B}, {E: 1.4e-20, span: (1219, 1462), strand: -, TEtype: L1ME4c_3end}, {E: 1.9e-49, span: (1756, 2007), strand: -, TEtype: MER58A}, {E: 1.7e-87, span: (2043, 2331), strand: -, TEtype: AluSx1}, {E: 4.5e-19, span: (2209, …
HPSCSR.2771.45	HPSCSR.2771	HPSCSR.2771.45	HPSCSR.2771.45	noncoding	nonspecific	0.589706	{E: 2.9e-91, span: (420, 714), strand: -, TEtype: AluSq2}, {E: 8.1e-32, span: (723, 887), strand: -, TEtype: FRAM}, {E: 4.9e-44, span: (1182, 1353), strand: -, TEtype: FRAM}, {E: 8.9e-16, span: (1271, 1354), strand: -, TEtype: AluJr4}, {E: 1.6e-100, span: (1581, 1889), strand: +, TEtype: AluSx}
HPSCLR.14943.1	ENSG00000146463.12	ENST00000441447.1	ZMYM4	noncoding	nonspecific	0.356353	{E: 2e-21, span: (816, 1024), strand: -, TEtype: MIRb}, {E: 2.8e-89, span: (1230, 1546), strand: +, TEtype: AluSx1}, {E: 4.3e-32, span: (1364, 1547), strand: +, TEtype: FRAM}
HPSCSR.2777.39	ENSG00000236274.1	ENST00000442276.1	AC004865.1	noncoding	nonspecific	0.645796	{E: 4.1e-16, span: (155, 305), strand: -, TEtype: MIR}, {E: 1.3e-91, span: (292, 591), strand: +, TEtype: AluSx}, {E: 9.2e-15, span: (831, 997), strand: -, TEtype: MIRb}, {E: 3.9e-100, span: (1693, 1997), strand: -, TEtype: AluY}, {E: 1.4e-32, span: (2323, 2528), strand: +, TEtype: MIR}, {E: 3.3e-89, span: (3087, 3377), strand: +, TEtype: AluSc8}, {E: 1.5e-15, span: (3383, 3597), strand: +, TEtyp…
HPSCSR.2771.46	ENSG00000142687.18	ENST00000325722.8	KIAA0319L	coding	nonspecific	18.311	{E: 4.7e-100, span: (3883, 4188), strand: +, TEtype: AluSc8}
HPSCSR.2771.48	ENSG00000142687.18	ENST00000485551.5	KIAA0319L	coding	nonspecific	2.92309	{E: 8.1e-42, span: (3125, 3291), strand: -, TEtype: AluJo}, {E: 3.9e-80, span: (3910, 4228), strand: -, TEtype: AluJb}, {E: 1.4e-31, span: (4240, 4398), strand: +, TEtype: AluSx1}
HPSCLR.14964.12	ENSG00000142687.18	ENST00000431916.5	KIAA0319L	noncoding	nonspecific	0.666184	{E: 1.6e-99, span: (387, 742), strand: +, TEtype: MER1B}, {E: 6e-23, span: (1829, 2076), strand: -, TEtype: L1ME4b_3end}, {E: 8.5e-101, span: (2068, 2368), strand: -, TEtype: AluSp}, {E: 2.1e-69, span: (2368, 2866), strand: -, TEtype: L1ME4b_3end}, {E: 9.2e-15, span: (4695, 4861), strand: +, TEtype: MIRb}, {E: 1.3e-91, span: (5101, 5400), strand: -, TEtype: AluSx}, {E: 4.1e-16, span: (5387, 5537)…
HPSCLR.14964.13	ENSG00000142687.18	ENST00000470388.5	KIAA0319L	noncoding	nonspecific	0.23182	{E: 4.5e-30, span: (23, 145), strand: -, TEtype: AluJb}, {E: 1.4e-33, span: (145, 274), strand: +, TEtype: FRAM}, {E: 1.8e-29, span: (978, 1107), strand: -, TEtype: FLAM_A}, {E: 3.7e-29, span: (1320, 1557), strand: -, TEtype: MIRb}
HPSCSR.2777.33	ENSG00000020129.16	ENST00000423723.1	NCDN	coding	nonspecific	0.481906	{E: 1.1e-13, span: (550, 764), strand: -, TEtype: MIRb}, {E: 9.9e-12, span: (789, 985), strand: -, TEtype: MER102a}
HPSCSR.2771.64	ENSG00000239636.1	ENST00000444348.1	AC004865.2	noncoding	nonspecific	0.127529	{E: 4.2e-34, span: (1660, 2170), strand: +, TEtype: L2}, {E: 8.2e-30, span: (2174, 2302), strand: +, TEtype: AluJr4}, {E: 5.5e-12, span: (2360, 2654), strand: +, TEtype: L2c_3end}, {E: 1.8e-87, span: (2639, 2945), strand: -, TEtype: AluJr4}
HPSCSR.2777.34	ENSG00000116819.8	ENST00000650429.1	TFAP2E	noncoding	nonspecific	0.341202	{E: 3.4e-50, span: (588, 766), strand: +, TEtype: AluSc}, {E: 2.3e-14, span: (1042, 1128), strand: +, TEtype: MER96B}, {E: 4e-91, span: (1129, 1427), strand: +, TEtype: AluSz}, {E: 1.1e-94, span: (1431, 1730), strand: +, TEtype: AluSq2}, {E: 3.8e-83, span: (1730, 2013), strand: -, TEtype: AluSx1}, {E: 1.7e-97, span: (2244, 2548), strand: +, TEtype: AluSp}, {E: 1.1e-37, span: (2383, 2549), strand:…
HPSCSR.2777.38	ENSG00000116819.8	ENST00000650429.1	TFAP2E	coding	nonspecific	0.0984	{E: 3.4e-50, span: (588, 766), strand: +, TEtype: AluSc}, {E: 2.3e-14, span: (1042, 1128), strand: +, TEtype: MER96B}, {E: 4e-91, span: (1129, 1427), strand: +, TEtype: AluSz}, {E: 1.1e-94, span: (1431, 1730), strand: +, TEtype: AluSq2}, {E: 3.8e-83, span: (1730, 2013), strand: -, TEtype: AluSx1}, {E: 1.7e-97, span: (2244, 2548), strand: +, TEtype: AluSp}, {E: 1.1e-37, span: (2383, 2549), strand:…
HPSCSR.2771.72	ENSG00000126067.12	ENST00000373237.4	PSMB2	coding	nonspecific	65.1388	{E: 8.8e-96, span: (1173, 1467), strand: +, TEtype: AluSc}, {E: 3.2e-82, span: (1613, 1915), strand: -, TEtype: AluJb}, {E: 3.7e-17, span: (1794, 1916), strand: -, TEtype: PB1D11}, {E: 8.4e-15, span: (1932, 2067), strand: -, TEtype: L1ME4b_3end}, {E: 7e-97, span: (2594, 2908), strand: +, TEtype: AluSx}, {E: 8.1e-13, span: (2981, 3105), strand: +, TEtype: MIR}, {E: 2.5e-50, span: (3448, 3711), str…
HPSCSR.2777.46	ENSG00000232335.1	ENST00000373226.2	AL354864.1	noncoding	enriched	0.219583	{E: 3.2e-74, span: (476, 779), strand: -, TEtype: AluJb}, {E: 4.6e-84, span: (842, 1189), strand: -, TEtype: L1MB2_3end}, {E: 8.6e-76, span: (1171, 1453), strand: -, TEtype: AluJb}, {E: 4.9e-45, span: (1451, 1682), strand: -, TEtype: L1MB3_3end}, {E: 1e-82, span: (1667, 1928), strand: -, TEtype: AluSp}, {E: 7.3e-36, span: (1927, 2136), strand: -, TEtype: L1MB2_3end}
HPSCSR.2777.47	HPSCSR.2777	HPSCSR.2777.47	HPSCSR.2777.47	noncoding	enriched	1.09152	{E: 1.7e-87, span: (395, 681), strand: -, TEtype: AluSz}, {E: 5.8e-11, span: (582, 683), strand: -, TEtype: PB1D11}, {E: 2.2e-36, span: (1162, 1339), strand: -, TEtype: AluJb}, {E: 9.6e-98, span: (1328, 1632), strand: -, TEtype: AluSx}, {E: 1.8e-35, span: (1627, 1766), strand: -, TEtype: AluSz6}, {E: 5.4e-77, span: (1770, 2050), strand: -, TEtype: AluJr4}, {E: 1.2e-14, span: (2850, 3084), strand:…
HPSCSR.2771.66	ENSG00000092853.14	ENST00000373220.7	CLSPN	coding	enriched	3.57826	{E: 3.4e-89, span: (4335, 4636), strand: -, TEtype: AluSz}, {E: 2.4e-95, span: (4852, 5148), strand: -, TEtype: AluSz}, {E: 4.7e-93, span: (5871, 6176), strand: -, TEtype: AluSx1}, {E: 1.6e-75, span: (6575, 6877), strand: -, TEtype: AluJr4}, {E: 4.4e-28, span: (7130, 7261), strand: +, TEtype: FLAM_C}, {E: 9.2e-96, span: (7307, 7614), strand: +, TEtype: AluSx1}, {E: 4e-52, span: (8693, 9169), stra…
HPSCSR.2771.67	ENSG00000092853.14	ENST00000373220.7	CLSPN	coding	nonspecific	0.795588	{E: 6.1e-90, span: (5083, 5382), strand: +, TEtype: AluSz6}, {E: 9.1e-92, span: (5464, 5763), strand: +, TEtype: AluSx1}, {E: 3.9e-96, span: (5848, 6156), strand: -, TEtype: AluSz}, {E: 3.8e-96, span: (6326, 6625), strand: +, TEtype: AluSz}, {E: 1.3e-38, span: (6462, 6626), strand: +, TEtype: FRAM}, {E: 8.2e-13, span: (6640, 6854), strand: +, TEtype: ERVL-E}, {E: 2.3e-98, span: (7268, 7570), stra…
HPSCSR.2771.69	ENSG00000092853.14	ENST00000318121.8	CLSPN	coding	enriched	2.18088	{E: 3.4e-89, span: (4385, 4686), strand: -, TEtype: AluSz}, {E: 2.4e-95, span: (4902, 5198), strand: -, TEtype: AluSz}, {E: 4.7e-93, span: (5921, 6226), strand: -, TEtype: AluSx1}, {E: 1.6e-75, span: (6625, 6927), strand: -, TEtype: AluJr4}, {E: 4.4e-28, span: (7180, 7311), strand: +, TEtype: FLAM_C}, {E: 9.2e-96, span: (7357, 7664), strand: +, TEtype: AluSx1}
HPSCSR.2771.68	ENSG00000092853.14	ENST00000251195.9	CLSPN	coding	enriched	1.19475	{E: 2.3e-98, span: (4242, 4544), strand: +, TEtype: AluSg}
HPSCSR.2771.76	ENSG00000142686.8	ENST00000503824.1	C1orf216	noncoding	nonspecific	0.571579	{E: 2.4e-63, span: (1, 195), strand: -, TEtype: AluSx1}
HPSCSR.2771.78	HPSCSR.2771	HPSCSR.2771.78	HPSCSR.2771.78	noncoding	nonspecific	0.184604	{E: 4e-70, span: (254, 567), strand: +, TEtype: AluJo}, {E: 4e-57, span: (570, 762), strand: +, TEtype: AluSq2}, {E: 9.8e-93, span: (707, 1014), strand: +, TEtype: AluSq}, {E: 1.4e-152, span: (1007, 1460), strand: +, TEtype: L1PA8_3end}, {E: 2.1e-13, span: (1451, 1576), strand: -, TEtype: L1M4_orf2}
HPSCSR.2777.57	ENSG00000134698.11	ENST00000488778.1	AGO4	coding	nonspecific	0.40031	{E: 1.8e-26, span: (3295, 3699), strand: -, TEtype: L2c_3end}, {E: 6.8e-21, span: (4074, 4373), strand: -, TEtype: L2c_3end}, {E: 3.8e-102, span: (4474, 4777), strand: +, TEtype: AluYk3}, {E: 9.7e-88, span: (6201, 6482), strand: +, TEtype: AluSp}
HPSCSR.2777.58	ENSG00000134698.11	ENST00000373210.4	AGO4	coding	nonspecific	2.79371	{E: 1.8e-26, span: (3487, 3891), strand: -, TEtype: L2c_3end}, {E: 6.8e-21, span: (4266, 4565), strand: -, TEtype: L2c_3end}, {E: 3.8e-102, span: (4666, 4969), strand: +, TEtype: AluYk3}, {E: 9.7e-88, span: (8246, 8527), strand: +, TEtype: AluSp}
HPSCLR.14985.1	HPSCLR.14985	HPSCLR.14985.1	HPSCLR.14985.1	noncoding	nonspecific	0.091057	{E: 5.8e-76, span: (3, 281), strand: -, TEtype: AluJr}, {E: 4.2e-21, span: (153, 282), strand: -, TEtype: PB1D11}, {E: 3e-83, span: (1042, 1326), strand: +, TEtype: AluSq}, {E: 2.9e-11, span: (1487, 1833), strand: +, TEtype: L3b_3end}, {E: 7.9e-94, span: (2405, 2701), strand: +, TEtype: AluYj4}, {E: 7.3e-95, span: (2833, 3126), strand: -, TEtype: AluSx4}, {E: 2.8e-19, span: (3141, 3231), strand: …
HPSCSR.2777.66	ENSG00000092847.12	ENST00000373204.6	AGO1	coding	nonspecific	3.42206	{E: 3.3e-25, span: (7758, 8371), strand: -, TEtype: L2}, {E: 4.8e-57, span: (10411, 10920), strand: -, TEtype: MLT1L}, {E: 8.2e-75, span: (11461, 11772), strand: -, TEtype: AluJr}, {E: 5.2e-23, span: (11774, 12003), strand: -, TEtype: L1M5_orf2}, {E: 3.3e-15, span: (12987, 13134), strand: -, TEtype: MIRb}
HPSCLR.14903.3	ENSG00000092847.12	ENST00000373204.6	AGO1	coding	enriched	0.01681	{E: 3.3e-25, span: (6524, 7137), strand: -, TEtype: L2}, {E: 4.8e-57, span: (9177, 9686), strand: -, TEtype: MLT1L}, {E: 8.2e-75, span: (10227, 10538), strand: -, TEtype: AluJr}, {E: 5.2e-23, span: (10540, 10769), strand: -, TEtype: L1M5_orf2}, {E: 3.3e-15, span: (11753, 11900), strand: -, TEtype: MIRb}
HPSCLR.14903.4	ENSG00000092847.12	ENST00000635259.1	AGO1	coding	nonspecific	0.489247	{E: 2.8e-26, span: (1, 116), strand: +, TEtype: MER5A1}, {E: 1e-13, span: (2493, 2604), strand: +, TEtype: MER5A1}, {E: 8e-102, span: (2596, 2892), strand: -, TEtype: AluSp}, {E: 1.3e-75, span: (2966, 3251), strand: -, TEtype: AluSz6}, {E: 2.4e-44, span: (3603, 4068), strand: -, TEtype: L2c_3end}, {E: 2e-14, span: (3926, 4107), strand: -, TEtype: L2}, {E: 1.3e-13, span: (4142, 4211), strand: +, T…
HPSCSR.2771.82	HPSCSR.2771	HPSCSR.2771.82	HPSCSR.2771.82	noncoding	nonspecific	0.851428	{E: 2.6e-30, span: (76, 353), strand: -, TEtype: L1M5_orf2}, {E: 9.9e-38, span: (339, 472), strand: -, TEtype: FLAM_C}, {E: 9.6e-13, span: (967, 1061), strand: -, TEtype: L1MC4_3end}, {E: 3.5e-44, span: (1072, 1756), strand: +, TEtype: L1M7_5end}, {E: 6.3e-102, span: (1756, 2798), strand: +, TEtype: L1M8_5end}, {E: 1.8e-35, span: (2484, 2971), strand: +, TEtype: L1MC4_5end}, {E: 1.8e-27, span: (2…
HPSCSR.2777.64	ENSG00000126070.20	ENST00000246314.10	AGO3	coding	nonspecific	1.31625	{E: 8.2e-23, span: (970, 1114), strand: +, TEtype: MLT1J-int}, {E: 3.7e-79, span: (1113, 1491), strand: -, TEtype: MLT2C1}, {E: 5.5e-73, span: (1500, 1818), strand: +, TEtype: AluJr}, {E: 1.1e-34, span: (1655, 1819), strand: +, TEtype: FRAM}, {E: 2.6e-42, span: (2381, 2561), strand: +, TEtype: AluJo}, {E: 9.5e-27, span: (2653, 2958), strand: +, TEtype: L2c_3end}, {E: 4.6e-70, span: (3218, 3509), …
HPSCSR.2777.67	ENSG00000126070.20	ENST00000373191.9	AGO3	coding	depleted	2.29649	{E: 2.7e-102, span: (3893, 4199), strand: -, TEtype: AluSc}, {E: 8.1e-93, span: (4855, 5160), strand: +, TEtype: AluSq2}, {E: 3.5e-51, span: (9318, 9493), strand: -, TEtype: AluSz6}, {E: 2.1e-60, span: (10965, 11205), strand: -, TEtype: AluJr}, {E: 7.6e-101, span: (11258, 11566), strand: +, TEtype: AluSq2}, {E: 5.3e-96, span: (12043, 12347), strand: +, TEtype: AluSg}, {E: 1.3e-101, span: (12488, …
HPSCSR.2777.72	ENSG00000126070.20	ENST00000491443.2	AGO3	coding	enriched	1.43698	{E: 2.5e-24, span: (915, 1201), strand: +, TEtype: L2c_3end}, {E: 4.6e-70, span: (1461, 1752), strand: +, TEtype: AluJb}, {E: 6.8e-45, span: (1748, 2398), strand: +, TEtype: L1M5_orf2}, {E: 5.4e-56, span: (2338, 2855), strand: +, TEtype: L1ME3C_3end}, {E: 1.3e-84, span: (2861, 3160), strand: +, TEtype: AluSz6}, {E: 7.6e-37, span: (2993, 3161), strand: +, TEtype: FRAM}, {E: 8.5e-96, span: (3164, 3…
HPSCLR.14953.1	ENSG00000126070.20	ENST00000634486.1	AGO3	noncoding	nonspecific	0.316574	{E: 1.3e-12, span: (283, 450), strand: +, TEtype: UCON96}, {E: 3.8e-42, span: (1701, 1918), strand: -, TEtype: MER20}, {E: 1.9e-83, span: (2158, 2426), strand: +, TEtype: AluSq}
HPSCLR.14986.1	ENSG00000271554.1	ENST00000466576.2	AL138787.2	noncoding	nonspecific	0.314086	{E: 1.4e-64, span: (2, 263), strand: -, TEtype: AluJr4}, {E: 1e-85, span: (344, 638), strand: +, TEtype: AluSz}, {E: 9.3e-54, span: (633, 1077), strand: -, TEtype: L1M5_orf2}, {E: 1.6e-54, span: (1100, 1298), strand: -, TEtype: AluSx3}, {E: 1.5e-61, span: (1296, 1667), strand: +, TEtype: MLT1F}, {E: 6.6e-12, span: (1786, 1963), strand: +, TEtype: HAL1}, {E: 7.3e-48, span: (1974, 2377), strand: +,…
HPSCSR.2771.83	HPSCSR.2771	HPSCSR.2771.83	HPSCSR.2771.83	coding	nonspecific	0.935237	{E: 2.3e-22, span: (92, 345), strand: +, TEtype: MIR}
HPSCSR.2771.97	ENSG00000054116.12	ENST00000462715.1	TRAPPC3	coding	nonspecific	12.9267	{E: 3.9e-35, span: (1, 124), strand: -, TEtype: AluSx}
HPSCSR.2777.101	ENSG00000116871.15	ENST00000527764.1	MAP7D1	coding	nonspecific	1.63862	{E: 6.7e-53, span: (777, 945), strand: +, TEtype: AluSp}
HPSCSR.2777.103	ENSG00000116871.15	ENST00000462118.1	MAP7D1	coding	nonspecific	0.738568	{E: 7.5e-17, span: (13, 189), strand: -, TEtype: MIRb}
HPSCSR.2777.83	ENSG00000214193.11	ENST00000505871.7	SH3D21	coding	depleted	1.43519	{TEtype: MIRb, span: (4813, 5006), E: 1.2e-12, strand: -}
HPSCSR.2777.87	ENSG00000214193.11	ENST00000672976.1	SH3D21	coding	enriched	6.10025	{E: 8.4e-87, span: (1536, 1843), strand: +, TEtype: AluJb}, {E: 1.7e-12, span: (2100, 2262), strand: -, TEtype: MER20B}
HPSCSR.2777.102	ENSG00000214193.11	ENST00000672313.1	SH3D21	noncoding	nonspecific	1.49148	{E: 4.3e-74, span: (1, 233), strand: -, TEtype: AluSp}
HPSCSR.2777.104	ENSG00000286379.1	ENST00000657488.1	AL591845.1	noncoding	nonspecific	0.285635	{E: 1.5e-47, span: (229, 476), strand: +, TEtype: LTR21C}, {E: 9.4e-104, span: (232, 643), strand: +, TEtype: LTR21B}, {E: 4.7e-30, span: (471, 644), strand: +, TEtype: LTR21C}, {E: 1.8e-265, span: (646, 1915), strand: +, TEtype: HERVFH21}, {E: 0.0, span: (1916, 3531), strand: +, TEtype: HERVFH21}, {E: 1e-97, span: (3522, 3821), strand: -, TEtype: AluY}, {E: 2e-17, span: (4044, 4208), strand: +, …
HPSCSR.2771.107	ENSG00000196182.10	ENST00000359297.6	STK40	coding	depleted	4.93013	{E: 7e-18, span: (1841, 2001), strand: -, TEtype: MIRb}
HPSCSR.2777.108	HPSCSR.2777	HPSCSR.2777.108	HPSCSR.2777.108	noncoding	nonspecific	0.444786	{E: 4.9e-18, span: (1544, 1739), strand: +, TEtype: MIR}, {E: 4.7e-93, span: (1723, 2023), strand: +, TEtype: AluSq2}, {E: 2.1e-89, span: (2180, 2485), strand: -, TEtype: AluJr}, {E: 3e-14, span: (2527, 2622), strand: +, TEtype: MIR3}, {E: 1.7e-37, span: (2722, 3307), strand: +, TEtype: MamGypLTR1c}, {E: 1.2e-12, span: (2949, 3457), strand: +, TEtype: MamGypLTR2b}, {E: 1.6e-21, span: (3319, 3547)…
HPSCSR.2777.109	HPSCSR.2777	HPSCSR.2777.109	HPSCSR.2777.109	noncoding	nonspecific	0.089433	{E: 2.2e-13, span: (1102, 1235), strand: -, TEtype: MIRb}, {E: 4.9e-18, span: (2128, 2323), strand: +, TEtype: MIR}, {E: 4.7e-93, span: (2307, 2607), strand: +, TEtype: AluSq2}, {E: 2.1e-89, span: (2764, 3069), strand: -, TEtype: AluJr}, {E: 3e-14, span: (3111, 3206), strand: +, TEtype: MIR3}, {E: 1.7e-37, span: (3306, 3891), strand: +, TEtype: MamGypLTR1c}, {E: 1.2e-12, span: (3533, 4041), stran…
HPSCSR.2771.110	ENSG00000181817.6	ENST00000476041.1	LSM10	coding	nonspecific	1.17592	{E: 2.5e-26, span: (510, 623), strand: -, TEtype: FLAM_C}
HPSCSR.2771.119	ENSG00000116885.18	ENST00000354267.3	OSCP1	coding	nonspecific	1.15147	{TEtype: L1ME4b_3end, span: (590, 744), E: 3.4e-14, strand: +}
HPSCSR.2771.139	ENSG00000116898.12	ENST00000488606.5	MRPS15	coding	enriched	7.86236	{E: 1.2e-84, span: (275, 592), strand: -, TEtype: AluJb}, {E: 7.5e-96, span: (1176, 1469), strand: +, TEtype: AluSx1}
HPSCSR.2777.111	HPSCSR.2777	HPSCSR.2777.111	HPSCSR.2777.111	noncoding	nonspecific	0.123139	{E: 8.6e-38, span: (2, 154), strand: -, TEtype: LTR2752}, {E: 3.4e-33, span: (153, 311), strand: -, TEtype: AluJr}, {E: 3.4e-87, span: (303, 596), strand: -, TEtype: AluSp}, {E: 5.5e-82, span: (1090, 1361), strand: -, TEtype: AluSg7}, {E: 6.1e-42, span: (1687, 1865), strand: -, TEtype: AluJb}, {E: 3.9e-76, span: (2149, 2438), strand: +, TEtype: AluJb}, {E: 5.6e-91, span: (2441, 2734), strand: +, …
HPSCSR.2921.3	ENSG00000233621.2	ENST00000424989.1	LINC01137	noncoding	nonspecific	0.119795	{E: 4.2e-80, span: (1057, 1344), strand: -, TEtype: AluJb}, {E: 1.5e-22, span: (1232, 1346), strand: -, TEtype: BC200}
HPSCSR.2921.9	ENSG00000233621.2	ENST00000424989.1	LINC01137	noncoding	depleted	0.221076	{E: 3.4e-30, span: (242, 357), strand: -, TEtype: AluJb}
HPSCSR.2921.15	ENSG00000163875.15	ENST00000373075.6	MEAF6	coding	depleted	3.04178	{E: 4.6e-24, span: (1740, 1884), strand: -, TEtype: MER5B}
HPSCSR.2921.23	ENSG00000163875.15	ENST00000485039.1	MEAF6	coding	nonspecific	6.35418	{E: 8.8e-80, span: (1912, 2204), strand: -, TEtype: AluSx}, {E: 4.3e-79, span: (3062, 3358), strand: -, TEtype: AluJb}, {E: 2.7e-71, span: (3499, 3801), strand: +, TEtype: AluJo}, {E: 3.8e-100, span: (4338, 4649), strand: +, TEtype: AluSq2}, {E: 8e-33, span: (4866, 4996), strand: +, TEtype: AluYj4}
HPSCSR.2933.13	HPSCSR.2933	HPSCSR.2933.13	HPSCSR.2933.13	noncoding	nonspecific	0.20385	{E: 1.5e-75, span: (2, 276), strand: +, TEtype: LTR12D}, {E: 2e-102, span: (198, 510), strand: +, TEtype: LTR12C}, {E: 1.8e-12, span: (535, 608), strand: +, TEtype: LTR9A1}, {E: 1.4e-90, span: (608, 898), strand: +, TEtype: AluSx4}, {E: 4.4e-48, span: (809, 1132), strand: -, TEtype: SVA_E}, {E: 2.8e-93, span: (900, 1208), strand: +, TEtype: AluSx}, {E: 3.8e-20, span: (1210, 1366), strand: +, TEty…
HPSCSR.2933.15	HPSCSR.2933	HPSCSR.2933.15	HPSCSR.2933.15	noncoding	nonspecific	0.506459	{TEtype: L2c_3end, span: (380, 813), E: 2.8e-26, strand: +}
HPSCSR.2921.31	ENSG00000163877.11	ENST00000296215.8	SNIP1	coding	depleted	2.56436	{E: 1.9e-97, span: (2895, 3196), strand: +, TEtype: AluSx}, {E: 1.4e-40, span: (3588, 3757), strand: -, TEtype: FRAM}, {E: 9.1e-94, span: (3589, 3913), strand: -, TEtype: AluSx4}
HPSCSR.2921.35	ENSG00000163877.11	ENST00000638725.1	SNIP1	noncoding	nonspecific	2.03933	{E: 1.4e-70, span: (2, 214), strand: -, TEtype: AluSp}
HPSCSR.2933.21	ENSG00000163879.11	ENST00000466723.1	DNALI1	noncoding	nonspecific	2.90033	{E: 0.0, span: (574, 1562), strand: -, TEtype: LTR5A}, {E: 7.6e-69, span: (1226, 1591), strand: -, TEtype: SVA_A}
HPSCSR.2933.24	ENSG00000163879.11	ENST00000490312.1	DNALI1	noncoding	nonspecific	2.72786	{TEtype: L2, span: (436, 691), E: 2.4e-39, strand: +}
HPSCSR.2933.23	ENSG00000163879.11	ENST00000497858.1	DNALI1	noncoding	nonspecific	2.59991	{E: 3.3e-35, span: (1, 127), strand: -, TEtype: LTR5B}
HPSCSR.2921.30	ENSG00000134697.13	ENST00000462812.5	GNL2	coding	nonspecific	1.96823	{E: 5.7e-45, span: (143, 349), strand: -, TEtype: MSTD}, {E: 1e-100, span: (346, 644), strand: -, TEtype: AluSg}, {E: 9.8e-23, span: (646, 777), strand: -, TEtype: MSTD}, {E: 4.6e-102, span: (778, 1133), strand: -, TEtype: THE1B}
HPSCSR.2942.3	ENSG00000116922.14	ENST00000461359.5	C1orf109	coding	enriched	14.4885	{E: 5.5e-17, span: (199, 288), strand: +, TEtype: AluSx}, {E: 1.8e-23, span: (1939, 2061), strand: -, TEtype: FLAM_C}
HPSCSR.2942.4	ENSG00000116922.14	ENST00000464178.1	C1orf109	coding	nonspecific	5.60004	{E: 7.2e-80, span: (199, 467), strand: +, TEtype: AluSx1}, {E: 1.8e-23, span: (2157, 2279), strand: -, TEtype: FLAM_C}
HPSCSR.2942.1	ENSG00000116922.14	ENST00000464085.5	C1orf109	coding	nonspecific	0.657777	{E: 9.1e-17, span: (221, 313), strand: +, TEtype: AluSx}
HPSCSR.2942.2	ENSG00000116922.14	ENST00000358011.8	C1orf109	coding	nonspecific	0.146115	{E: 1.8e-23, span: (1859, 1981), strand: -, TEtype: FLAM_C}
HPSCSR.2942.7	ENSG00000116922.14	ENST00000486637.1	C1orf109	coding	enriched	0.502364	{E: 7.2e-80, span: (226, 494), strand: +, TEtype: AluSx1}
HPSCSR.2942.8	ENSG00000116922.14	ENST00000461359.5	C1orf109	coding	enriched	0.17614	{E: 5.5e-17, span: (237, 326), strand: +, TEtype: AluSx}
HPSCSR.2942.10	ENSG00000116922.14	ENST00000472584.1	C1orf109	noncoding	nonspecific	0.635709	{E: 7.2e-80, span: (199, 467), strand: +, TEtype: AluSx1}
HPSCSR.2942.11	ENSG00000116922.14	ENST00000491797.1	C1orf109	coding	enriched	0.392767	{E: 6.5e-17, span: (230, 319), strand: +, TEtype: AluSx}
HPSCSR.2942.12	ENSG00000116922.14	ENST00000609516.1	C1orf109	noncoding	nonspecific	0.787027	{E: 1.8e-23, span: (2127, 2249), strand: -, TEtype: FLAM_C}
HPSCSR.2949.9	ENSG00000183317.17	ENST00000534097.5	EPHA10	coding	nonspecific	0.012902	{E: 6.2e-16, span: (997, 1174), strand: +, TEtype: MIRb}, {E: 5.3e-38, span: (1615, 1751), strand: -, TEtype: AluSx1}, {E: 5.6e-16, span: (6313, 6549), strand: -, TEtype: L2}, {E: 5.3e-89, span: (6685, 6978), strand: +, TEtype: AluSz}, {E: 2.3e-32, span: (6821, 6980), strand: +, TEtype: FRAM}, {E: 2.2e-75, span: (7051, 7476), strand: -, TEtype: MLT1B}, {E: 4.2e-17, span: (7974, 8111), strand: -, …
HPSCSR.2921.41	ENSG00000196449.4	ENST00000373044.3	YRDC	coding	enriched	27.2176	{E: 2.3e-31, span: (1289, 1425), strand: +, TEtype: FLAM_C}
HPSCSR.2921.50	ENSG00000188786.10	ENST00000373036.5	MTF1	coding	depleted	4.60525	{E: 1.5e-97, span: (4215, 4510), strand: -, TEtype: AluSp}
HPSCSR.2945.12	ENSG00000230955.1	ENST00000419993.1	AL929472.2	noncoding	nonspecific	0.044696	{E: 1.1e-17, span: (471, 616), strand: +, TEtype: MIRb}, {E: 1.2e-43, span: (615, 791), strand: +, TEtype: MSTC}, {E: 1.6e-22, span: (796, 915), strand: +, TEtype: FLAM_A}, {E: 4.5e-19, span: (811, 980), strand: -, TEtype: SVA_A}, {E: 4e-99, span: (916, 1205), strand: +, TEtype: AluY}, {E: 1.7e-98, span: (1206, 1507), strand: +, TEtype: AluY}, {E: 7.2e-63, span: (1503, 1731), strand: +, TEtype: M…
HPSCSR.2945.16	ENSG00000252448.1	ENST00000516639.1	SNORA63	noncoding	depleted	0.189696	{E: 1.5e-51, span: (1467, 1662), strand: -, TEtype: AluJo}, {E: 7e-98, span: (1750, 2048), strand: +, TEtype: AluSp}, {E: 2.4e-14, span: (2043, 2132), strand: +, TEtype: L1MC3_3end}, {E: 1.4e-92, span: (2129, 2431), strand: +, TEtype: AluSp}, {E: 4.2e-27, span: (2428, 2568), strand: -, TEtype: MER119}, {E: 3.9e-90, span: (2565, 2862), strand: -, TEtype: AluYj4}, {E: 1.8e-12, span: (2741, 2863), s…
HPSCSR.2921.45	ENSG00000204084.13	ENST00000373023.6	INPP5B	coding	depleted	0.021738	{E: 9.5e-92, span: (3328, 3637), strand: -, TEtype: AluSx}, {E: 2.1e-38, span: (3442, 3735), strand: +, TEtype: SVA_D}, {E: 2e-94, span: (3639, 3947), strand: -, TEtype: AluSq2}, {E: 3.8e-83, span: (4264, 4578), strand: +, TEtype: AluJr}
HPSCSR.2921.47	ENSG00000204084.13	ENST00000467066.1	INPP5B	coding	nonspecific	0.66525	{E: 4.3e-89, span: (594, 854), strand: -, TEtype: AluSp}
HPSCSR.2921.48	ENSG00000204084.13	ENST00000373027.5	INPP5B	coding	enriched	16.8251	{E: 9.5e-92, span: (2539, 2848), strand: -, TEtype: AluSx}, {E: 2.1e-38, span: (2653, 2946), strand: +, TEtype: SVA_D}, {E: 2e-94, span: (2850, 3158), strand: -, TEtype: AluSq2}, {E: 3.8e-83, span: (3475, 3789), strand: +, TEtype: AluJr}
HPSCSR.2921.57	ENSG00000204084.13	ENST00000373021.1	INPP5B	coding	nonspecific	0.255951	{E: 4.2e-39, span: (2250, 2420), strand: +, TEtype: FAM}, {E: 2.8e-96, span: (2439, 2736), strand: +, TEtype: AluSx1}, {E: 6.3e-94, span: (3054, 3347), strand: +, TEtype: AluSg}, {E: 9e-36, span: (3680, 3812), strand: +, TEtype: AluSg}, {E: 2.8e-30, span: (3694, 3876), strand: -, TEtype: SVA_A}, {E: 3.6e-37, span: (3812, 3934), strand: +, TEtype: AluSc8}
HPSCSR.2921.49	ENSG00000183431.12	ENST00000373019.5	SF3A3	coding	enriched	130.655	{E: 1.6e-41, span: (2119, 2313), strand: +, TEtype: AluJr4}, {E: 8.6e-28, span: (2180, 2359), strand: +, TEtype: AluSc8}, {E: 1.9e-15, span: (2272, 2405), strand: +, TEtype: AluJb}
HPSCSR.2945.22	ENSG00000212541.1	ENST00000391239.1	RNU6-510P	noncoding	nonspecific	0.091659	{E: 8.8e-79, span: (41, 353), strand: +, TEtype: AluJr}, {E: 1.1e-95, span: (610, 922), strand: +, TEtype: AluSx1}, {E: 1.6e-28, span: (824, 1120), strand: -, TEtype: SVA_C}, {E: 3.9e-77, span: (986, 1232), strand: +, TEtype: AluSc8}, {E: 2.7e-37, span: (1307, 1569), strand: +, TEtype: L1MB8_3end}, {E: 2e-16, span: (1590, 1657), strand: +, TEtype: U6}, {E: 6.9e-59, span: (1674, 1886), strand: -, …
HPSCSR.2945.24	ENSG00000212541.1	ENST00000391239.1	RNU6-510P	noncoding	nonspecific	0.795083	{E: 1e-94, span: (411, 723), strand: +, TEtype: AluSx1}, {E: 6.9e-37, span: (625, 996), strand: -, TEtype: SVA_C}, {E: 3.9e-77, span: (787, 1033), strand: +, TEtype: AluSc8}, {E: 2.7e-37, span: (1108, 1370), strand: +, TEtype: L1MB8_3end}, {E: 2e-16, span: (1391, 1458), strand: +, TEtype: U6}, {E: 6.9e-59, span: (1475, 1687), strand: -, TEtype: MER57B1}, {E: 4.9e-32, span: (1687, 1922), strand: +…
HPSCSR.2945.20	ENSG00000183520.12	ENST00000373014.5	UTP11	coding	nonspecific	50.1362	{E: 2.1e-77, span: (1036, 1340), strand: -, TEtype: AluJr4}, {E: 1.5e-112, span: (1596, 1909), strand: -, TEtype: AluYb8}
HPSCSR.2945.21	ENSG00000183520.12	ENST00000488453.1	UTP11	coding	nonspecific	0.595593	{E: 9e-34, span: (456, 708), strand: -, TEtype: MIR}
HPSCSR.2921.73	ENSG00000284623.1	ENST00000641212.1	LINC02786	noncoding	enriched	0.225446	{E: 1.1e-49, span: (1, 201), strand: -, TEtype: AluJb}, {E: 3.9e-12, span: (202, 483), strand: -, TEtype: L4_A_Mam}, {E: 5.3e-89, span: (630, 904), strand: +, TEtype: AluSc8}, {E: 1.4e-40, span: (740, 906), strand: +, TEtype: FRAM}, {E: 1.1e-50, span: (809, 1167), strand: -, TEtype: SVA_B}, {E: 3.1e-77, span: (958, 1197), strand: +, TEtype: AluSq4}, {E: 2e-97, span: (1276, 1580), strand: +, TEtyp…
HPSCSR.2945.36	ENSG00000224592.5	ENST00000432922.5	MIR3659HG	noncoding	enriched	0.520565	{E: 2e-25, span: (490, 591), strand: -, TEtype: AluSc8}
HPSCSR.2945.37	ENSG00000224592.5	ENST00000428151.1	MIR3659HG	noncoding	enriched	0.150804	{E: 6.5e-16, span: (1094, 1312), strand: -, TEtype: MIRb}, {E: 2e-25, span: (1435, 1536), strand: -, TEtype: AluSc8}
HPSCLR.15010.3	HPSCLR.15010	HPSCLR.15010.3	HPSCLR.15010.3	coding	enriched	9.51583	{E: 7.4e-30, span: (2, 107), strand: +, TEtype: LTR7Y}, {E: 0.0, span: (1588, 3055), strand: +, TEtype: HERVFH21}, {E: 2e-16, span: (3050, 3197), strand: +, TEtype: HERVFH21}, {E: 5.5e-153, span: (3197, 3690), strand: +, TEtype: HERVH}, {E: 1.4e-226, span: (3693, 4355), strand: +, TEtype: HERVH}, {E: 3.2e-57, span: (4358, 4572), strand: +, TEtype: HERVH}, {E: 3.7e-109, span: (4574, 4949), strand:…
HPSCSR.2953.14	ENSG00000275350.1	ENST00000611376.1	AL513479.1	noncoding	enriched	1.38082	{E: 5.9e-16, span: (2, 110), strand: -, TEtype: LTR7B}, {E: 1.5e-118, span: (3, 371), strand: -, TEtype: LTR7}, {E: 3.7e-109, span: (372, 747), strand: -, TEtype: HERVH}, {E: 2.9e-57, span: (749, 963), strand: -, TEtype: HERVH}, {E: 1.3e-226, span: (966, 1628), strand: -, TEtype: HERVH}, {E: 4.9e-153, span: (1631, 2124), strand: -, TEtype: HERVH}, {E: 0.0, span: (2124, 3314), strand: -, TEtype: H…
HPSCSR.2953.16	HPSCSR.2953	HPSCSR.2953.16	HPSCSR.2953.16	noncoding	enriched	0.023104	{E: 1.1e-13, span: (356, 587), strand: +, TEtype: MIRc}, {E: 9.6e-27, span: (1793, 1982), strand: +, TEtype: MIR}, {E: 5.5e-22, span: (1983, 2094), strand: -, TEtype: AluJb}, {E: 4e-12, span: (2930, 3031), strand: -, TEtype: MIR}, {E: 7.5e-20, span: (3327, 3534), strand: +, TEtype: MIR}, {E: 2.8e-31, span: (3858, 4092), strand: -, TEtype: MIR}, {E: 2.1e-19, span: (6978, 7194), strand: -, TEtype: …
HPSCSR.3080.5	ENSG00000116954.8	ENST00000474456.1	RRAGC	noncoding	depleted	0.096159	{E: 3.7e-71, span: (24, 310), strand: -, TEtype: AluJo}, {E: 1.4e-24, span: (643, 747), strand: -, TEtype: AluJo}, {E: 5.3e-88, span: (938, 1254), strand: -, TEtype: AluSz}
HPSCSR.3080.6	ENSG00000214114.9	ENST00000397572.5	MYCBP	coding	nonspecific	24.2229	{E: 2.5e-24, span: (1350, 1521), strand: +, TEtype: MIRc}
HPSCSR.3080.9	ENSG00000131233.10	ENST00000360786.3	GJA9	coding	depleted	0.168601	{E: 4.6e-13, span: (1, 84), strand: +, TEtype: FRAM}
HPSCSR.3064.14	ENSG00000228436.3	ENST00000456813.1	AL139260.1	noncoding	depleted	0.428317	{E: 6.1e-103, span: (1018, 1315), strand: +, TEtype: AluYh3}, {E: 1.6e-40, span: (1150, 1317), strand: +, TEtype: FRAM}, {E: 4.3e-16, span: (1473, 1600), strand: +, TEtype: MER3}, {E: 3.2e-46, span: (1592, 1765), strand: -, TEtype: FRAM}, {E: 5.6e-97, span: (1593, 1889), strand: -, TEtype: AluYc}, {E: 1.5e-97, span: (1995, 2302), strand: +, TEtype: AluSx1}, {E: 9.5e-42, span: (2133, 2303), strand…
HPSCSR.3080.10	ENSG00000158315.11	ENST00000372990.6	RHBDL2	coding	nonspecific	0.79626	{E: 4.5e-99, span: (1436, 1747), strand: +, TEtype: AluSx}
HPSCSR.3064.3	ENSG00000174574.16	ENST00000432648.8	AKIRIN1	coding	enriched	159.336	{E: 3.5e-96, span: (1653, 1959), strand: +, TEtype: AluSx1}
HPSCSR.3080.27	ENSG00000226438.1	ENST00000289890.7	AL442071.1	noncoding	nonspecific	0.554358	{E: 7.9e-41, span: (74, 334), strand: -, TEtype: L1ME1_3end}, {E: 8.2e-102, span: (336, 629), strand: +, TEtype: AluY}, {E: 8e-63, span: (630, 1001), strand: -, TEtype: L1MD3_3end}, {E: 4.7e-19, span: (2749, 2934), strand: +, TEtype: MIR3}
HPSCSR.3080.28	ENSG00000217897.2	ENST00000406997.2	HSPE1P8	noncoding	depleted	0.349808	{E: 1.3e-78, span: (274, 528), strand: +, TEtype: L1PA5_3end}, {E: 6.3e-91, span: (660, 979), strand: -, TEtype: AluSx1}, {E: 2.4e-41, span: (769, 1073), strand: +, TEtype: SVA_D}, {E: 7.9e-63, span: (984, 1203), strand: -, TEtype: AluSz6}
HPSCSR.3064.28	ENSG00000127603.27	ENST00000476350.1	MACF1	coding	enriched	3.46176	{E: 2.7e-16, span: (4779, 4856), strand: +, TEtype: AluSq4}, {E: 1.9e-20, span: (4784, 4919), strand: -, TEtype: SVA_A}, {E: 7.3e-91, span: (4856, 5147), strand: +, TEtype: AluYf1}, {E: 8.8e-32, span: (4991, 5148), strand: +, TEtype: FRAM}, {E: 2.7e-38, span: (5138, 5302), strand: +, TEtype: AluSx4}
HPSCSR.3064.33	ENSG00000127603.27	ENST00000480624.5	MACF1	coding	nonspecific	0.161575	{E: 4.6e-45, span: (477, 641), strand: -, TEtype: AluSp}
HPSCSR.3064.41	ENSG00000127603.27	ENST00000497964.1	MACF1	coding	nonspecific	2.22624	{E: 2.1e-50, span: (98, 986), strand: +, TEtype: L2}, {E: 2.6e-118, span: (1101, 1518), strand: -, TEtype: MSTB}, {E: 2.4e-82, span: (3877, 4159), strand: +, TEtype: AluSz}
HPSCLR.15022.1	ENSG00000127603.27	ENST00000524432.5	MACF1	coding	nonspecific	0.36916	{E: 1.1e-15, span: (325, 501), strand: -, TEtype: MIRc}, {E: 3.6e-28, span: (1502, 1727), strand: +, TEtype: MIR}, {E: 5.2e-16, span: (1721, 1799), strand: +, TEtype: MER5A}, {E: 3.1e-27, span: (1797, 1928), strand: +, TEtype: AluJr4}, {E: 1.3e-18, span: (1936, 2055), strand: +, TEtype: MER5A}, {E: 8.1e-41, span: (2426, 2826), strand: +, TEtype: L2}
HPSCSR.3064.31	ENSG00000183682.8	ENST00000331593.6	BMP8A	coding	nonspecific	0.807593	{E: 9.9e-96, span: (2107, 2404), strand: -, TEtype: AluSx1}, {E: 9e-16, span: (3480, 3651), strand: +, TEtype: MIR3}, {E: 6.3e-67, span: (4467, 4787), strand: -, TEtype: AluSx4}, {E: 8.8e-21, span: (5356, 5635), strand: -, TEtype: L1ME4a_3end}
HPSCSR.3094.17	ENSG00000243970.3	ENST00000649325.1	PPIEL	noncoding	nonspecific	0.759465	{E: 1.5e-15, span: (602, 1197), strand: +, TEtype: L2}, {E: 9.1e-12, span: (1706, 1807), strand: -, TEtype: FLAM_C}
HPSCSR.3064.58	HPSCSR.3064	HPSCSR.3064.58	HPSCSR.3064.58	noncoding	depleted	0.101645	{E: 2.9e-109, span: (121, 594), strand: +, TEtype: L1M4_orf2}, {E: 7.2e-102, span: (579, 886), strand: +, TEtype: AluYj4}, {E: 5.4e-42, span: (714, 887), strand: +, TEtype: FRAM}, {E: 4.6e-28, span: (932, 1066), strand: -, TEtype: AluJr}, {E: 2e-20, span: (1067, 1218), strand: -, TEtype: L1M4_orf2}, {E: 2.4e-100, span: (1226, 1527), strand: +, TEtype: AluY}, {E: 6.5e-39, span: (1361, 1528), stran…
HPSCSR.3094.22	ENSG00000090621.14	ENST00000513632.2	PABPC4	noncoding	nonspecific	4.71896	{E: 3.2e-18, span: (6, 131), strand: -, TEtype: MER5A}, {E: 5.4e-101, span: (130, 433), strand: -, TEtype: AluY}
HPSCSR.3094.23	ENSG00000090621.14	ENST00000468476.1	PABPC4	coding	nonspecific	2.46975	{TEtype: MER20, span: (3085, 3195), E: 4.4e-14, strand: +}
HPSCSR.3088.3	ENSG00000228060.3	ENST00000415255.2	PABPC4-AS1	noncoding	nonspecific	1.20052	{E: 8.1e-95, span: (1088, 1396), strand: +, TEtype: AluSq2}, {E: 7.8e-37, span: (1224, 1398), strand: +, TEtype: FRAM}
HPSCSR.3064.53	ENSG00000228060.3	ENST00000650144.1	PABPC4-AS1	noncoding	enriched	0.671706	{E: 4.7e-29, span: (46, 172), strand: +, TEtype: FLAM_C}, {E: 2.1e-104, span: (174, 480), strand: +, TEtype: AluYk3}, {E: 5e-31, span: (482, 606), strand: -, TEtype: AluJr}, {E: 7e-14, span: (670, 762), strand: +, TEtype: MER33}
HPSCSR.3094.8	ENSG00000163909.8	ENST00000372852.4	HEYL	coding	nonspecific	1.78081	{E: 5.2e-19, span: (2248, 2489), strand: -, TEtype: MamRep38}, {E: 2.3e-28, span: (3353, 3765), strand: +, TEtype: L2}, {E: 1.9e-47, span: (3607, 4077), strand: +, TEtype: L2c_3end}
HPSCSR.3094.9	ENSG00000163909.8	ENST00000372852.4	HEYL	coding	nonspecific	0.632814	{E: 5.2e-19, span: (2262, 2503), strand: -, TEtype: MamRep38}, {E: 2.3e-28, span: (3367, 3779), strand: +, TEtype: L2}, {E: 1.9e-47, span: (3621, 4091), strand: +, TEtype: L2c_3end}
HPSCSR.3095.1	ENSG00000116983.13	ENST00000617690.2	HPCAL4	coding	nonspecific	0.067832	{E: 2.5e-13, span: (1580, 1748), strand: -, TEtype: hAT-1_Mam}, {E: 4.8e-60, span: (1747, 2446), strand: -, TEtype: hAT-1_Mam}, {E: 5e-14, span: (2983, 3167), strand: -, TEtype: MIRc}, {E: 3.3e-31, span: (3742, 4392), strand: -, TEtype: hAT-1_Mam}
HPSCLR.15032.4	ENSG00000084072.16	ENST00000372835.9	PPIE	noncoding	nonspecific	4.83988	{E: 1.1e-45, span: (2500, 2937), strand: -, TEtype: HAL1}, {E: 1.3e-63, span: (2942, 3431), strand: -, TEtype: HAL1}, {E: 1.4e-117, span: (3429, 4029), strand: -, TEtype: L1MB4_3end}, {E: 4.2e-36, span: (4028, 4173), strand: -, TEtype: AluSz6}, {E: 1.8e-32, span: (4150, 4281), strand: +, TEtype: AluSq2}
HPSCSR.3091.11	ENSG00000084072.16	ENST00000485507.5	PPIE	coding	nonspecific	1.24629	{E: 4.5e-40, span: (271, 553), strand: +, TEtype: Tigger18a}, {E: 4.1e-13, span: (552, 765), strand: +, TEtype: Tigger18a}
HPSCSR.3093.1	ENSG00000261798.1	ENST00000566366.1	AL033527.3	noncoding	nonspecific	0.136883	{E: 1.3e-14, span: (759, 950), strand: -, TEtype: MIR}
HPSCSR.3094.4	ENSG00000116985.12	ENST00000372827.8	BMP8B	coding	depleted	0.573169	{E: 4.6e-12, span: (2423, 2588), strand: -, TEtype: MER117}, {E: 5.3e-81, span: (3482, 3775), strand: +, TEtype: AluSq2}
HPSCSR.3094.39	ENSG00000043514.17	ENST00000465417.5	TRIT1	coding	nonspecific	2.26106	{E: 1e-79, span: (342, 646), strand: +, TEtype: AluJb}, {E: 2.2e-14, span: (737, 927), strand: -, TEtype: MIRb}
HPSCLR.15033.1	ENSG00000043514.17	ENST00000316891.10	TRIT1	coding	nonspecific	0.291836	{E: 1.1e-23, span: (2376, 2523), strand: -, TEtype: L1MB4_3end}, {E: 9.2e-14, span: (2996, 3197), strand: -, TEtype: MIR}, {E: 2.5e-71, span: (4363, 4692), strand: +, TEtype: AluJo}
HPSCSR.3125.5	ENSG00000168389.17	ENST00000483824.5	MFSD2A	coding	nonspecific	4.0523	{E: 4.1e-15, span: (1834, 2107), strand: -, TEtype: MIR}
HPSCSR.3125.22	ENSG00000168389.17	ENST00000481612.1	MFSD2A	coding	nonspecific	0.414481	{TEtype: MER91A, span: (428, 601), E: 1.4e-19, strand: +}
HPSCSR.3094.55	ENSG00000131238.17	ENST00000642050.1	PPT1	coding	nonspecific	73.3337	{E: 7.6e-22, span: (41, 262), strand: +, TEtype: MIR}, {E: 8.2e-17, span: (2332, 2576), strand: -, TEtype: MER103C}
HPSCSR.3094.57	ENSG00000131238.17	ENST00000530704.6	PPT1	coding	enriched	0.257606	{TEtype: MER103C, span: (1927, 2171), E: 8.2e-17, strand: -}
HPSCSR.3094.58	ENSG00000131238.17	ENST00000439754.6	PPT1	coding	nonspecific	0.88209	{TEtype: MER103C, span: (1785, 2029), E: 8.2e-17, strand: -}
HPSCSR.3094.67	ENSG00000259943.1	ENST00000567508.1	AL050341.2	noncoding	depleted	6.70188	{E: 2e-24, span: (333, 611), strand: +, TEtype: Charlie2b}, {E: 1.5e-112, span: (643, 1538), strand: +, TEtype: Charlie2a}
HPSCSR.3125.35	ENSG00000084073.9	ENST00000472583.1	ZMPSTE24	coding	enriched	7.3608	{E: 1.5e-11, span: (152, 211), strand: -, TEtype: AluSc5}
HPSCSR.3125.36	ENSG00000084073.9	ENST00000479131.5	ZMPSTE24	coding	nonspecific	0.106761	{E: 1.5e-11, span: (155, 214), strand: -, TEtype: AluSc5}
HPSCSR.3125.37	ENSG00000084073.9	ENST00000474142.1	ZMPSTE24	coding	nonspecific	0.30432	{E: 6.5e-37, span: (1, 117), strand: -, TEtype: AluSc8}
HPSCSR.3157.27	ENSG00000260920.2	ENST00000565390.2	AL031985.3	noncoding	enriched	5.88865	{E: 1.5e-24, span: (23, 149), strand: -, TEtype: AluJr}, {E: 1.7e-25, span: (482, 612), strand: -, TEtype: MER58A}, {E: 4.7e-45, span: (615, 840), strand: -, TEtype: MER20}, {E: 3.2e-15, span: (1157, 1262), strand: -, TEtype: L1MC5_3end}, {E: 2.9e-12, span: (1900, 2017), strand: +, TEtype: L2}, {E: 9.9e-21, span: (1997, 2374), strand: +, TEtype: L2d_3end}
HPSCSR.3157.28	ENSG00000279667.1	ENST00000624658.1	AL603839.4	noncoding	nonspecific	0.59725	{E: 6e-41, span: (1, 361), strand: +, TEtype: L2}, {E: 1.9e-60, span: (615, 1005), strand: -, TEtype: L1ME3A_3end}
HPSCSR.3157.13	ENSG00000187815.10	ENST00000372705.3	ZFP69	coding	depleted	0.440751	{E: 3.6e-27, span: (1077, 1343), strand: +, TEtype: Kanga11a}, {E: 3.1e-21, span: (1349, 1545), strand: -, TEtype: MIR}
HPSCSR.3157.21	ENSG00000187815.10	ENST00000482712.1	ZFP69	coding	nonspecific	0.285452	{E: 6.2e-17, span: (260, 534), strand: -, TEtype: L1ME3Cz_3end}
HPSCSR.3157.20	ENSG00000164002.11	ENST00000296380.8	EXO5	coding	nonspecific	0.464748	{E: 7.4e-94, span: (1920, 2216), strand: +, TEtype: AluSx}
HPSCSR.3157.31	ENSG00000117010.17	ENST00000372697.7	ZNF684	coding	nonspecific	1.09549	{E: 1.8e-79, span: (385, 640), strand: -, TEtype: AluSc}
HPSCSR.3157.35	ENSG00000117010.17	ENST00000472043.1	ZNF684	coding	nonspecific	0.318531	{E: 3.4e-51, span: (1, 169), strand: -, TEtype: AluSc8}
HPSCSR.3094.81	ENSG00000238186.1	ENST00000437060.1	AL603839.2	noncoding	nonspecific	0.332463	{E: 1.4e-49, span: (232, 575), strand: -, TEtype: L2}, {E: 1.8e-76, span: (580, 886), strand: +, TEtype: AluJr}, {E: 4.9e-100, span: (923, 1232), strand: +, TEtype: AluSx1}, {E: 5.9e-40, span: (1236, 1541), strand: -, TEtype: L2}, {E: 1e-21, span: (1552, 1721), strand: +, TEtype: MER104}, {E: 2.8e-49, span: (2102, 2411), strand: -, TEtype: L1MC5_3end}, {E: 4.7e-23, span: (2434, 2574), strand: +, …
HPSCSR.3094.80	ENSG00000238287.1	ENST00000450713.1	AL603839.3	noncoding	enriched	0.319516	{E: 1.2e-23, span: (96, 356), strand: +, TEtype: LTR78}, {E: 5e-21, span: (518, 605), strand: -, TEtype: AluSq2}
HPSCSR.3094.83	ENSG00000238287.1	ENST00000450713.1	AL603839.3	noncoding	nonspecific	0.28949	{E: 5.8e-97, span: (717, 1019), strand: +, TEtype: AluSc}, {E: 6.8e-16, span: (1015, 1156), strand: +, TEtype: L1M5_orf2}, {E: 9.5e-95, span: (1184, 1492), strand: +, TEtype: AluSx1}, {E: 2.5e-43, span: (1573, 1769), strand: +, TEtype: AluJb}, {E: 9.2e-96, span: (1886, 2189), strand: +, TEtype: AluSx1}, {E: 1.2e-60, span: (2208, 2418), strand: -, TEtype: THE1B}, {E: 3.3e-98, span: (2417, 2724), s…
HPSCSR.3094.82	ENSG00000238287.1	ENST00000450713.1	AL603839.3	noncoding	depleted	0.179234	{E: 4.5e-104, span: (193, 813), strand: +, TEtype: L1M4_orf2}, {E: 3.4e-37, span: (580, 1054), strand: +, TEtype: L1MC3_3end}, {E: 3.1e-25, span: (857, 1055), strand: +, TEtype: L1MA10_3end}, {E: 4e-42, span: (1060, 1267), strand: -, TEtype: AluJr4}, {E: 2.2e-109, span: (1260, 1569), strand: +, TEtype: AluYa5}, {E: 1e-43, span: (1395, 1570), strand: +, TEtype: FRAM}, {E: 8.3e-24, span: (2161, 242…
HPSCLR.15049.1	ENSG00000238287.1	ENST00000450713.1	AL603839.3	noncoding	nonspecific	0.00682	{E: 5.8e-97, span: (721, 1023), strand: +, TEtype: AluSc}, {E: 6.8e-16, span: (1019, 1160), strand: +, TEtype: L1M5_orf2}, {E: 1.6e-88, span: (1188, 1469), strand: +, TEtype: AluSx1}
HPSCSR.3157.62	ENSG00000287743.1	ENST00000658681.1	AL031289.2	noncoding	enriched	0.367511	{E: 7.3e-44, span: (474, 915), strand: +, TEtype: MLT1O}, {E: 6.4e-12, span: (1093, 1264), strand: -, TEtype: L2c_3end}, {E: 3.1e-27, span: (1176, 1494), strand: -, TEtype: L2}, {E: 5.2e-20, span: (1510, 1815), strand: -, TEtype: L2c_3end}, {E: 4.6e-39, span: (1821, 2329), strand: -, TEtype: L2}, {E: 1.2e-91, span: (2368, 2684), strand: -, TEtype: AluJb}, {E: 2.9e-33, span: (3086, 3294), strand: …
HPSCSR.3172.4	ENSG00000117016.10	ENST00000372684.8	RIMS3	coding	enriched	14.3362	{TEtype: MIR3, span: (6202, 6377), E: 3e-14, strand: +}
HPSCSR.3157.53	ENSG00000066136.20	ENST00000416859.6	NFYC	coding	nonspecific	3.69849	{E: 1.1e-18, span: (1078, 1258), strand: -, TEtype: MIR3}
HPSCLR.15053.1	ENSG00000066136.20	ENST00000531464.5	NFYC	noncoding	nonspecific	0.1591	{E: 3e-16, span: (2, 90), strand: -, TEtype: FLAM_C}, {E: 1.3e-28, span: (90, 238), strand: -, TEtype: Tigger1}, {E: 9.2e-70, span: (619, 942), strand: +, TEtype: MER6A}, {E: 3.7e-92, span: (929, 1222), strand: -, TEtype: AluSx1}, {E: 2e-36, span: (1028, 1327), strand: +, TEtype: SVA_D}, {E: 1.8e-91, span: (1227, 1533), strand: -, TEtype: AluSc}, {E: 6.1e-63, span: (1541, 1775), strand: +, TEtype…
HPSCSR.3172.7	ENSG00000272145.1	ENST00000606277.1	NFYC-AS1	noncoding	nonspecific	3.42212	{E: 1.1e-14, span: (981, 1148), strand: -, TEtype: MIRb}, {E: 2.6e-12, span: (1376, 1621), strand: +, TEtype: MIRc}
HPSCSR.3157.45	ENSG00000117013.17	ENST00000509682.6	KCNQ4	coding	nonspecific	0.598038	{E: 9.1e-21, span: (5181, 5357), strand: +, TEtype: MER5A}, {E: 1.1e-15, span: (5776, 5924), strand: +, TEtype: MIR3}, {E: 9.2e-12, span: (6586, 6706), strand: +, TEtype: MIR}, {E: 3.8e-25, span: (7187, 7362), strand: -, TEtype: MER20}, {E: 1.1e-16, span: (7396, 7566), strand: +, TEtype: MIRb}
HPSCSR.3219.2	ENSG00000233118.2	ENST00000437166.2	UBE2V1P8	noncoding	nonspecific	2.37058	{E: 1.1e-56, span: (3, 434), strand: -, TEtype: L1ME2_3end}, {E: 1.4e-32, span: (1191, 1414), strand: -, TEtype: MIR}, {E: 2.5e-12, span: (1285, 1415), strand: -, TEtype: MIR3}, {E: 1.6e-100, span: (1410, 1713), strand: -, TEtype: AluSc8}
HPSCSR.3219.4	HPSCSR.3219	HPSCSR.3219.4	HPSCSR.3219.4	noncoding	enriched	0.788842	{E: 1e-73, span: (945, 1222), strand: +, TEtype: AluSx3}, {E: 6.2e-75, span: (1229, 1521), strand: +, TEtype: AluJr}
HPSCSR.3220.3	ENSG00000171793.16	ENST00000648801.1	CTPS1	coding	enriched	22.1305	{E: 3.1e-32, span: (2015, 2164), strand: -, TEtype: FRAM}
HPSCLR.15056.10	ENSG00000171793.16	ENST00000486889.2	CTPS1	coding	nonspecific	0.172105	{E: 2.7e-71, span: (1, 226), strand: -, TEtype: AluSx}, {E: 1.7e-47, span: (227, 501), strand: -, TEtype: L1M4_orf2}, {E: 2.4e-44, span: (557, 1114), strand: -, TEtype: L1M5_orf2}, {E: 4.3e-37, span: (1118, 1292), strand: -, TEtype: MER5B}, {E: 2.2e-48, span: (1365, 1539), strand: -, TEtype: AluJb}, {E: 3.8e-83, span: (1543, 1846), strand: -, TEtype: AluJb}, {E: 3.1e-32, span: (3273, 3422), stran…
HPSCSR.3219.5	ENSG00000010803.16	ENST00000456518.3	SCMH1	coding	nonspecific	0.320897	{E: 1.3e-58, span: (181, 384), strand: -, TEtype: MER52D}, {E: 3.9e-33, span: (376, 560), strand: -, TEtype: MER52C}, {E: 6.7e-79, span: (413, 803), strand: -, TEtype: MER52A}, {E: 1.1e-11, span: (738, 809), strand: -, TEtype: MER52D}, {E: 2.2e-26, span: (906, 1227), strand: -, TEtype: L1ME4c_3end}
HPSCSR.3219.12	ENSG00000010803.16	ENST00000372595.5	SCMH1	coding	depleted	0.198458	{E: 5.3e-69, span: (2, 239), strand: -, TEtype: MER52D}
HPSCSR.3233.4	ENSG00000286640.1	ENST00000665468.1	AC093151.6	coding	nonspecific	0.006986	{TEtype: HSMAR1, span: (1, 1035), E: 0.0, strand: +}
HPSCSR.3305.4	ENSG00000123473.15	ENST00000371877.7	STIL	coding	nonspecific	4.56088	{E: 5.3e-96, span: (4254, 4556), strand: -, TEtype: AluSp}, {E: 1.4e-16, span: (4432, 4557), strand: -, TEtype: PB1D11}
HPSCSR.3305.5	ENSG00000123473.15	ENST00000436811.1	STIL	coding	enriched	11.1722	{E: 5.3e-96, span: (3766, 4068), strand: -, TEtype: AluSp}, {E: 1.4e-16, span: (3944, 4069), strand: -, TEtype: PB1D11}
HPSCSR.3305.6	ENSG00000123473.15	ENST00000418131.1	STIL	coding	enriched	0.367819	{E: 7.4e-38, span: (1, 191), strand: +, TEtype: AluSx4}, {E: 7.9e-20, span: (248, 716), strand: -, TEtype: MamGypLTR1c}, {E: 2.8e-13, span: (572, 1042), strand: -, TEtype: MamGypLTR2c}
HPSCSR.3305.12	ENSG00000123473.15	ENST00000413565.1	STIL	noncoding	enriched	0.785911	{E: 1.3e-13, span: (545, 745), strand: -, TEtype: L2d2_3end}, {E: 1.3e-94, span: (793, 1093), strand: -, TEtype: AluSx}, {E: 5e-23, span: (964, 1094), strand: -, TEtype: BC200}
HPSCLR.15167.2	ENSG00000123473.15	ENST00000337817.9	STIL	coding	enriched	0.512253	{E: 4.1e-88, span: (3, 298), strand: -, TEtype: AluSz}, {E: 4.8e-35, span: (927, 1112), strand: -, TEtype: MLT1A0}, {E: 2.1e-98, span: (1204, 1510), strand: +, TEtype: AluSx}, {E: 7.9e-30, span: (1340, 1511), strand: +, TEtype: FLAM_A}, {E: 4e-65, span: (1694, 1990), strand: -, TEtype: AluJr4}, {E: 5.3e-96, span: (3686, 3988), strand: -, TEtype: AluSp}, {E: 1.4e-16, span: (3864, 3989), strand: -,…
HPSCSR.3305.16	ENSG00000123473.15	ENST00000413565.1	STIL	coding	enriched	0.565084	{E: 3.8e-56, span: (1, 195), strand: +, TEtype: AluSg}
HPSCLR.15169.1	ENSG00000123473.15	ENST00000396221.6	STIL	noncoding	enriched	0.237995	{E: 1.3e-13, span: (255, 455), strand: -, TEtype: L2d2_3end}, {E: 1.3e-94, span: (503, 803), strand: -, TEtype: AluSx}, {E: 5e-23, span: (674, 804), strand: -, TEtype: BC200}, {E: 3.2e-77, span: (1377, 1639), strand: -, TEtype: AluY}, {E: 6.1e-87, span: (1802, 2083), strand: -, TEtype: AluSx}, {E: 1.2e-79, span: (2264, 2546), strand: +, TEtype: AluJb}
HPSCSR.3308.7	HPSCSR.3308	HPSCSR.3308.7	HPSCSR.3308.7	noncoding	depleted	0.126596	{E: 2.1e-117, span: (3, 432), strand: +, TEtype: L1PA16_3end}, {E: 2.9e-78, span: (708, 956), strand: +, TEtype: AluSz}
HPSCSR.3351.8	ENSG00000162374.17	ENST00000652693.1	ELAVL4	coding	nonspecific	0.153778	{E: 1.7e-18, span: (817, 1051), strand: -, TEtype: MER102a}, {E: 6.4e-52, span: (1155, 1363), strand: +, TEtype: Tigger4a}, {E: 7.8e-19, span: (1907, 2043), strand: -, TEtype: MIRb}
HPSCSR.3366.3	ENSG00000269113.4	ENST00000606738.3	TRABD2B	coding	nonspecific	1.49925	{E: 2.5e-19, span: (3081, 3277), strand: -, TEtype: MIRb}, {E: 2.6e-11, span: (3178, 3308), strand: -, TEtype: MIR3}, {E: 5.9e-26, span: (4088, 4307), strand: -, TEtype: MER121}, {E: 1e-24, span: (5876, 6157), strand: +, TEtype: L2c_3end}
HPSCSR.3408.1	ENSG00000272491.1	ENST00000606809.1	AL109659.2	noncoding	depleted	0.064864	{E: 9.3e-15, span: (792, 966), strand: -, TEtype: MIRb}, {E: 2.6e-23, span: (1302, 1452), strand: -, TEtype: MIR}
HPSCSR.3366.20	ENSG00000132122.12	ENST00000371847.8	SPATA6	coding	nonspecific	4.29465	{E: 1e-82, span: (4631, 5002), strand: -, TEtype: L1MB7_3end}, {E: 1.4e-18, span: (4840, 5003), strand: -, TEtype: L1ME3B_3end}
HPSCSR.4191.3	ENSG00000198815.9	ENST00000361346.6	FOXJ3	coding	depleted	3.85783	{E: 5e-89, span: (2967, 3270), strand: -, TEtype: AluSx}
HPSCSR.4191.9	ENSG00000198815.9	ENST00000372571.5	FOXJ3	coding	depleted	0.86552	{E: 3.9e-16, span: (88, 295), strand: +, TEtype: MIRc}, {E: 5e-89, span: (2201, 2504), strand: -, TEtype: AluSx}
HPSCSR.4214.2	HPSCSR.4214	HPSCSR.4214.2	HPSCSR.4214.2	noncoding	enriched	0.603886	{E: 1.7e-97, span: (1, 288), strand: +, TEtype: AluY}
HPSCSR.4214.4	ENSG00000177181.15	ENST00000431473.4	RIMKLA	coding	enriched	3.96082	{E: 9.7e-52, span: (2547, 3041), strand: +, TEtype: MARNA}, {E: 8e-15, span: (2922, 3048), strand: +, TEtype: Tigger22N1}, {E: 3.5e-87, span: (4021, 4297), strand: +, TEtype: AluSc8}, {E: 5.5e-43, span: (6421, 7034), strand: -, TEtype: LTR85a}, {E: 2.1e-91, span: (8022, 8439), strand: +, TEtype: MER63B}, {E: 4.6e-12, span: (9704, 9813), strand: -, TEtype: L1MC5a_3end}, {E: 3.7e-24, span: (10366, …
HPSCSR.4191.15	ENSG00000235002.1	ENST00000411908.1	AL513331.1	noncoding	nonspecific	0.108202	{E: 5.5e-18, span: (88, 386), strand: +, TEtype: L1ME4c_3end}, {E: 8.4e-75, span: (391, 709), strand: +, TEtype: AluJr}, {E: 1e-11, span: (734, 910), strand: +, TEtype: L1ME4a_3end}, {E: 3e-89, span: (917, 1225), strand: -, TEtype: AluSx1}, {E: 2.6e-100, span: (1290, 1591), strand: -, TEtype: AluSc}, {E: 1.2e-96, span: (2476, 2781), strand: +, TEtype: AluYj4}, {E: 1.6e-37, span: (2612, 2782), str…
HPSCSR.4214.55	ENSG00000127125.9	ENST00000372561.4	PPCS	coding	nonspecific	6.78909	{E: 6.3e-19, span: (1691, 1924), strand: +, TEtype: MIRb}
HPSCSR.4214.68	ENSG00000127125.9	ENST00000469615.1	PPCS	coding	nonspecific	9.00386	{E: 3.9e-28, span: (1, 104), strand: -, TEtype: AluJb}
HPSCSR.4214.70	ENSG00000127125.9	ENST00000482168.1	PPCS	coding	nonspecific	2.57746	{TEtype: L2c_3end, span: (149, 277), E: 5.4e-18, strand: -}
HPSCSR.4214.76	ENSG00000186409.17	ENST00000655265.1	CCDC30	noncoding	nonspecific	0.30774	{E: 1.3e-30, span: (57, 209), strand: +, TEtype: MST-int}, {E: 4.7e-36, span: (210, 393), strand: +, TEtype: MSTB}, {E: 3.3e-76, span: (392, 711), strand: +, TEtype: AluJb}
HPSCSR.4214.79	ENSG00000186409.17	ENST00000670292.1	CCDC30	coding	nonspecific	0.020412	{E: 2e-16, span: (1, 79), strand: +, TEtype: AluYh7}, {E: 2.1e-28, span: (73, 262), strand: +, TEtype: L1M5_orf2}, {E: 7.9e-118, span: (301, 794), strand: -, TEtype: LTR53B}, {E: 9.5e-27, span: (847, 1120), strand: -, TEtype: L1M5_orf2}, {E: 5.9e-22, span: (1145, 1257), strand: -, TEtype: FRAM}, {E: 2.2e-95, span: (1588, 2345), strand: -, TEtype: L1ME3A_3end}, {E: 2e-13, span: (2207, 2563), stran…
HPSCSR.4228.1	ENSG00000285728.2	ENST00000667389.1	AC098484.4	noncoding	nonspecific	0.609784	{E: 1.3e-20, span: (1952, 2402), strand: +, TEtype: L2}, {E: 3e-31, span: (2248, 2677), strand: +, TEtype: L2c_3end}, {E: 2.2e-17, span: (2767, 2992), strand: -, TEtype: MER113A}, {E: 5.4e-85, span: (3407, 3689), strand: +, TEtype: AluJb}, {E: 2.8e-93, span: (3745, 4049), strand: +, TEtype: AluSz}, {E: 1.9e-20, span: (4372, 4505), strand: +, TEtype: MER5A1}, {E: 1.5e-101, span: (4509, 4816), stra…
HPSCSR.4228.3	ENSG00000285728.2	ENST00000667389.1	AC098484.4	noncoding	nonspecific	0.430736	{E: 1.2e-32, span: (1722, 1865), strand: -, TEtype: AluJr4}, {E: 2.3e-12, span: (1786, 1866), strand: -, TEtype: 7SLRNA}, {E: 1.6e-12, span: (2438, 2699), strand: -, TEtype: L1ME4b_3end}, {E: 1.3e-20, span: (2930, 3380), strand: +, TEtype: L2}, {E: 3e-31, span: (3226, 3655), strand: +, TEtype: L2c_3end}, {E: 2.2e-17, span: (3745, 3970), strand: -, TEtype: MER113A}, {E: 5.4e-85, span: (4385, 4667)…
HPSCLR.15068.1	ENSG00000285728.2	ENST00000667389.1	AC098484.4	noncoding	nonspecific	4.43471	{E: 5e-95, span: (272, 569), strand: -, TEtype: AluSg4}, {E: 1.6e-12, span: (1526, 1787), strand: -, TEtype: L1ME4b_3end}, {E: 1.3e-20, span: (2018, 2468), strand: +, TEtype: L2}, {E: 7.1e-20, span: (2314, 2535), strand: +, TEtype: L2c_3end}
HPSCSR.4214.32	ENSG00000065978.19	ENST00000321358.12	YBX1	coding	nonspecific	695.294	{E: 2.2e-90, span: (2105, 2397), strand: -, TEtype: AluSc}
HPSCSR.4228.9	HPSCSR.4228	HPSCSR.4228.9	HPSCSR.4228.9	noncoding	nonspecific	8.41122	{E: 7.5e-19, span: (1105, 1325), strand: -, TEtype: MIRc}, {E: 2e-11, span: (1623, 1822), strand: -, TEtype: X12_DNA}
HPSCSR.4214.85	HPSCSR.4214	HPSCSR.4214.85	HPSCSR.4214.85	noncoding	enriched	6.23578	{E: 2.9e-11, span: (6, 259), strand: -, TEtype: L1MC5a_3end}, {E: 3e-94, span: (1380, 1679), strand: -, TEtype: AluSx1}
HPSCSR.4228.11	ENSG00000164007.11	ENST00000372539.3	CLDN19	coding	enriched	5.57342	{E: 3.4e-19, span: (2973, 3127), strand: -, TEtype: MER5B}, {E: 3.6e-95, span: (3208, 3514), strand: +, TEtype: AluSx1}, {E: 1.1e-39, span: (3343, 3515), strand: +, TEtype: FRAM}, {E: 3.5e-95, span: (3527, 3828), strand: +, TEtype: AluSg}, {E: 2.9e-11, span: (4576, 4829), strand: +, TEtype: L1MC5a_3end}
HPSCSR.4228.10	ENSG00000164007.11	ENST00000296387.6	CLDN19	coding	enriched	1.44528	{E: 3.4e-19, span: (2326, 2480), strand: -, TEtype: MER5B}, {E: 2.1e-88, span: (2561, 2839), strand: +, TEtype: AluSx1}
HPSCSR.4228.13	ENSG00000164007.11	ENST00000539749.5	CLDN19	coding	enriched	0.182187	{E: 3.4e-19, span: (3002, 3156), strand: -, TEtype: MER5B}, {E: 2.1e-88, span: (3237, 3515), strand: +, TEtype: AluSx1}
HPSCSR.4228.17	ENSG00000117385.15	ENST00000431412.3	P3H1	coding	nonspecific	2.62512	{TEtype: THE1B, span: (385, 491), E: 1.2e-20, strand: -}
HPSCSR.4228.23	ENSG00000117385.15	ENST00000492956.1	P3H1	coding	nonspecific	0.513503	{E: 2.4e-40, span: (691, 848), strand: -, TEtype: AluJr4}, {E: 2.5e-91, span: (1076, 1383), strand: -, TEtype: AluJr}, {E: 8.7e-14, span: (1393, 1619), strand: -, TEtype: L1ME4a_3end}, {E: 3e-91, span: (1718, 2011), strand: +, TEtype: AluSz}, {E: 9.3e-93, span: (2035, 2331), strand: +, TEtype: AluSg}, {E: 1.6e-41, span: (2241, 2538), strand: -, TEtype: SVA_B}, {E: 2.5e-91, span: (2341, 2650), str…
HPSCSR.4214.45	ENSG00000283580.3	ENST00000650521.1	AC098484.3	coding	nonspecific	0.123555	{E: 3.3e-35, span: (2076, 2310), strand: -, TEtype: MLT1F2}, {E: 1.3e-13, span: (2086, 2449), strand: -, TEtype: MLT1D}, {E: 7e-84, span: (2303, 2598), strand: -, TEtype: AluSc}, {E: 2.8e-57, span: (2597, 2942), strand: -, TEtype: MLT1F2}, {E: 8.2e-19, span: (3403, 3670), strand: -, TEtype: L2c_3end}, {E: 3.3e-15, span: (4158, 4300), strand: +, TEtype: MER104}, {E: 1.6e-101, span: (4309, 4613), s…
HPSCSR.4214.48	ENSG00000164008.16	ENST00000372525.7	C1orf50	coding	nonspecific	1.36651	{E: 3.3e-35, span: (2133, 2367), strand: -, TEtype: MLT1F2}, {E: 1.3e-13, span: (2143, 2506), strand: -, TEtype: MLT1D}, {E: 7e-84, span: (2360, 2655), strand: -, TEtype: AluSc}, {E: 2.8e-57, span: (2654, 2999), strand: -, TEtype: MLT1F2}, {E: 8.2e-19, span: (3460, 3727), strand: -, TEtype: L2c_3end}, {E: 3.3e-15, span: (4215, 4357), strand: +, TEtype: MER104}, {E: 1.6e-101, span: (4366, 4670), s…
HPSCSR.4214.54	ENSG00000274386.5	ENST00000637012.1	TMEM269	noncoding	nonspecific	0.407937	{E: 7.8e-12, span: (1288, 1499), strand: -, TEtype: MIRb}, {E: 2.4e-27, span: (1659, 1791), strand: -, TEtype: AluJo}, {E: 2e-38, span: (1813, 1988), strand: -, TEtype: FRAM}, {E: 7.2e-99, span: (1814, 2123), strand: -, TEtype: AluSq2}, {E: 1.1e-19, span: (1998, 2124), strand: -, TEtype: PB1D11}, {E: 2.8e-38, span: (3499, 3634), strand: -, TEtype: FLAM_C}, {E: 1.8e-145, span: (3980, 4623), strand…
HPSCSR.4228.25	ENSG00000228192.8	ENST00000659750.1	AL512353.1	noncoding	nonspecific	0.259482	{E: 3.8e-30, span: (130, 350), strand: +, TEtype: MLT2B4}, {E: 4.6e-80, span: (1097, 1369), strand: -, TEtype: AluSx}, {E: 2.3e-23, span: (1482, 1907), strand: +, TEtype: L2c_3end}, {E: 1.1e-12, span: (1854, 2100), strand: +, TEtype: L1MEd_5end}, {E: 1.2e-93, span: (2381, 2691), strand: +, TEtype: AluSq2}, {E: 7.6e-27, span: (3241, 3353), strand: -, TEtype: AluSz6}, {E: 4e-32, span: (3379, 3517),…
HPSCSR.4228.30	ENSG00000228192.8	ENST00000659750.1	AL512353.1	noncoding	nonspecific	0.323184	{E: 3.2e-30, span: (131, 351), strand: +, TEtype: MLT2B4}, {E: 1.2e-93, span: (1447, 1757), strand: +, TEtype: AluSq2}, {E: 7.6e-27, span: (2307, 2419), strand: -, TEtype: AluSz6}, {E: 4e-32, span: (2445, 2583), strand: +, TEtype: FLAM_C}, {E: 1.3e-47, span: (2589, 3075), strand: +, TEtype: L1ME4a_3end}, {E: 4.5e-44, span: (3636, 3779), strand: +, TEtype: AluSp}
HPSCSR.4228.27	ENSG00000228192.8	ENST00000444563.5	AL512353.1	noncoding	enriched	0.280536	{E: 3.8e-30, span: (130, 350), strand: +, TEtype: MLT2B4}, {E: 9.2e-11, span: (507, 610), strand: +, TEtype: MSTA1}
HPSCSR.4214.15	ENSG00000164010.15	ENST00000372517.8	ERMAP	coding	nonspecific	0.051753	{E: 1.5e-116, span: (2876, 3371), strand: -, TEtype: MLT2B4}
HPSCSR.4214.20	ENSG00000164010.15	ENST00000647120.1	ERMAP	coding	nonspecific	1.43875	{E: 1.5e-116, span: (3088, 3583), strand: -, TEtype: MLT2B4}
HPSCSR.4214.18	ENSG00000164010.15	ENST00000372514.7	ERMAP	coding	nonspecific	0.020281	{E: 1.5e-116, span: (2807, 3302), strand: -, TEtype: MLT2B4}
HPSCSR.4214.29	ENSG00000164010.15	ENST00000328249.3	ERMAP	coding	nonspecific	0.185331	{E: 1.6e-18, span: (252, 435), strand: -, TEtype: MIRb}, {E: 1.5e-116, span: (3391, 3886), strand: -, TEtype: MLT2B4}
HPSCSR.4214.33	ENSG00000164010.15	ENST00000642150.1	ERMAP	coding	nonspecific	0.167041	{E: 1.7e-96, span: (1233, 1534), strand: +, TEtype: AluSp}
HPSCSR.4214.84	ENSG00000164011.18	ENST00000372503.2	ZNF691	coding	nonspecific	1.36279	{E: 8.9e-30, span: (1089, 1304), strand: +, TEtype: MIR}, {E: 5.2e-36, span: (2314, 2522), strand: +, TEtype: MER58A}
HPSCSR.4214.77	ENSG00000164010.15	ENST00000470938.1	ERMAP	noncoding	nonspecific	0.162208	{E: 3.9e-27, span: (90, 314), strand: -, TEtype: LTR16E1}
HPSCSR.4244.3	ENSG00000117394.23	ENST00000669445.1	SLC2A1	coding	nonspecific	0.112161	{E: 6.8e-143, span: (3166, 3750), strand: +, TEtype: ERVL}
HPSCSR.4214.104	ENSG00000227533.6	ENST00000431759.5	SLC2A1-AS1	noncoding	enriched	0.669473	{E: 1.3e-11, span: (221, 336), strand: +, TEtype: MIR}, {E: 3e-14, span: (696, 801), strand: -, TEtype: MIR1_Amn}, {E: 1.2e-27, span: (888, 996), strand: -, TEtype: AluSp}
HPSCSR.4214.108	ENSG00000227533.6	ENST00000416689.1	SLC2A1-AS1	noncoding	nonspecific	0.568484	{E: 1.3e-11, span: (166, 281), strand: +, TEtype: MIR}, {E: 3e-14, span: (641, 746), strand: -, TEtype: MIR1_Amn}, {E: 4.3e-81, span: (853, 1154), strand: +, TEtype: AluJb}, {E: 1.2e-21, span: (2166, 2353), strand: +, TEtype: MIR}, {E: 1.2e-52, span: (2601, 2814), strand: -, TEtype: LTR49}, {E: 4.5e-86, span: (2811, 3104), strand: +, TEtype: AluSq}, {E: 2.7e-89, span: (3139, 3489), strand: -, TEt…
HPSCSR.4214.109	ENSG00000227533.6	ENST00000416689.1	SLC2A1-AS1	noncoding	enriched	0.006013	{E: 1.3e-11, span: (166, 281), strand: +, TEtype: MIR}, {E: 3e-14, span: (641, 746), strand: -, TEtype: MIR1_Amn}, {E: 4.3e-81, span: (853, 1154), strand: +, TEtype: AluJb}, {E: 1.2e-21, span: (2166, 2353), strand: +, TEtype: MIR}, {E: 1.1e-52, span: (2601, 2814), strand: -, TEtype: LTR49}, {E: 3.8e-80, span: (2812, 3074), strand: +, TEtype: AluSq}
HPSCSR.4214.116	HPSCSR.4214	HPSCSR.4214.116	HPSCSR.4214.116	noncoding	enriched	0.377376	{E: 1.4e-36, span: (3, 128), strand: +, TEtype: LTR7Y}, {E: 0.0, span: (1616, 3112), strand: +, TEtype: HERV-Fc2}, {E: 2.4e-16, span: (3108, 3255), strand: +, TEtype: HERVFH21}, {E: 1.4e-165, span: (3255, 3750), strand: +, TEtype: HERVH}, {E: 9.1e-211, span: (3753, 4383), strand: +, TEtype: HERVH}, {E: 5.4e-57, span: (4384, 4599), strand: +, TEtype: HERVH}, {E: 1.8e-107, span: (4601, 4978), stran…
HPSCSR.4247.4	HPSCSR.4247	HPSCSR.4247.4	HPSCSR.4247.4	noncoding	enriched	0.00772	{E: 1.5e-248, span: (2, 865), strand: -, TEtype: L1PB4_3end}, {E: 9.8e-297, span: (723, 1837), strand: -, TEtype: L1P4_orf2}, {E: 1.8e-303, span: (1934, 2821), strand: -, TEtype: L1PA7_3end}, {E: 7.2e-241, span: (2675, 3397), strand: -, TEtype: L1P3_orf2}, {E: 0.0, span: (3397, 4441), strand: -, TEtype: L1P3_orf2}, {E: 1.8e-65, span: (4063, 4442), strand: -, TEtype: L1MC4_5end}, {E: 6.3e-29, span…
HPSCSR.4214.93	ENSG00000186973.11	ENST00000409396.5	FAM183A	noncoding	enriched	0.053115	{E: 6.4e-40, span: (2, 232), strand: -, TEtype: L1M4_orf2}, {E: 2e-92, span: (237, 786), strand: -, TEtype: L1ME3_3end}, {E: 1.8e-16, span: (643, 827), strand: -, TEtype: L1M5_orf2}, {E: 3.2e-19, span: (899, 1019), strand: -, TEtype: FLAM_A}, {E: 1.8e-13, span: (946, 1030), strand: -, TEtype: AluJr}, {E: 6.4e-103, span: (1074, 1382), strand: -, TEtype: AluY}, {E: 7.8e-190, span: (1501, 2261), str…
HPSCSR.4214.106	ENSG00000186973.11	ENST00000409396.5	FAM183A	noncoding	nonspecific	0.222957	{E: 6.4e-40, span: (2, 232), strand: -, TEtype: L1M4_orf2}, {E: 2e-92, span: (237, 786), strand: -, TEtype: L1ME3_3end}, {E: 1.8e-16, span: (643, 827), strand: -, TEtype: L1M5_orf2}, {E: 3.2e-19, span: (899, 1019), strand: -, TEtype: FLAM_A}, {E: 1.8e-13, span: (946, 1030), strand: -, TEtype: AluJr}, {E: 6.4e-103, span: (1074, 1382), strand: -, TEtype: AluY}, {E: 7.8e-190, span: (1501, 2261), str…
HPSCSR.4214.117	ENSG00000186973.11	ENST00000409396.5	FAM183A	noncoding	nonspecific	0.210522	{E: 6.5e-85, span: (529, 999), strand: -, TEtype: MER31A}
HPSCSR.4214.123	ENSG00000243710.7	ENST00000610710.4	CFAP57	noncoding	nonspecific	0.005071	{E: 4.1e-27, span: (13, 334), strand: -, TEtype: L2c_3end}
HPSCSR.4255.6	ENSG00000117395.12	ENST00000474566.1	EBNA1BP2	noncoding	nonspecific	0.052639	{E: 6.6e-11, span: (23, 139), strand: +, TEtype: L2c_3end}, {E: 2.4e-18, span: (327, 507), strand: +, TEtype: MIR}, {E: 9.8e-37, span: (1029, 1158), strand: -, TEtype: AluSc8}, {E: 0.0, span: (1303, 2983), strand: +, TEtype: L1M4b_5end}, {E: 8.9e-53, span: (2366, 3042), strand: +, TEtype: L1MEc_5end}, {E: 1.2e-84, span: (2841, 3283), strand: +, TEtype: L1M4_orf2}, {E: 4.2e-98, span: (3281, 3588),…
HPSCSR.4255.9	ENSG00000117395.12	ENST00000466927.5	EBNA1BP2	noncoding	nonspecific	0.655884	{E: 1.9e-19, span: (343, 419), strand: -, TEtype: LTR12}, {E: 1.6e-27, span: (407, 736), strand: +, TEtype: L2c_3end}
HPSCSR.4255.7	ENSG00000117395.12	ENST00000466927.5	EBNA1BP2	noncoding	nonspecific	0.158021	{E: 1.7e-16, span: (1, 69), strand: -, TEtype: LTR12}
HPSCSR.4255.14	ENSG00000253313.6	ENST00000523677.6	C1orf210	coding	enriched	11.4255	{E: 6.6e-97, span: (1083, 1380), strand: -, TEtype: AluSx}
HPSCSR.4214.132	ENSG00000066056.14	ENST00000461061.1	TIE1	coding	depleted	0.398524	{E: 1.1e-100, span: (489, 796), strand: +, TEtype: AluSx}, {E: 3.1e-94, span: (1318, 1616), strand: +, TEtype: AluSg4}, {E: 2.8e-53, span: (1798, 2019), strand: +, TEtype: AluJb}
HPSCSR.4214.148	ENSG00000117400.17	ENST00000643351.1	MPL	noncoding	depleted	0.087652	{E: 6.9e-17, span: (737, 1019), strand: +, TEtype: L2}, {E: 2e-16, span: (888, 1254), strand: +, TEtype: L2c_3end}, {E: 2.7e-27, span: (1482, 1705), strand: -, TEtype: LTR79}, {E: 2.3e-101, span: (1724, 2034), strand: +, TEtype: AluY}, {E: 2.5e-37, span: (1861, 2035), strand: +, TEtype: FRAM}, {E: 2.7e-16, span: (2149, 2339), strand: -, TEtype: L2c_3end}, {E: 1.2e-129, span: (2393, 2885), strand:…
HPSCSR.4255.24	ENSG00000234694.1	ENST00000424948.1	AL139289.2	noncoding	nonspecific	0.338411	{E: 7.8e-102, span: (617, 918), strand: +, TEtype: AluY}, {E: 2.4e-14, span: (913, 1110), strand: -, TEtype: MIRb}, {E: 3.1e-85, span: (1515, 1817), strand: +, TEtype: AluSz}, {E: 4.2e-104, span: (2077, 2486), strand: -, TEtype: MLT1C}, {E: 3.9e-32, span: (2484, 2620), strand: +, TEtype: AluJo}, {E: 2.6e-95, span: (2625, 2925), strand: +, TEtype: AluY}, {E: 3.9e-39, span: (2755, 2926), strand: +,…
HPSCSR.4255.25	ENSG00000234694.1	ENST00000424948.1	AL139289.2	noncoding	nonspecific	0.154084	{E: 1.3e-12, span: (790, 971), strand: -, TEtype: MIR3}, {E: 5.7e-27, span: (1084, 1183), strand: +, TEtype: AluYi6}, {E: 3.7e-40, span: (1190, 1503), strand: +, TEtype: LTR33}
HPSCSR.4255.43	ENSG00000159479.17	ENST00000372457.9	MED8	coding	depleted	15.7464	{E: 8.4e-42, span: (927, 1156), strand: +, TEtype: MIRb}
HPSCSR.4214.152	ENSG00000198198.17	ENST00000648058.1	SZT2	coding	nonspecific	0.536932	{E: 2.3e-90, span: (1373, 1670), strand: +, TEtype: AluSx1}, {E: 1.9e-27, span: (1667, 1863), strand: -, TEtype: MIR}
HPSCSR.4214.160	ENSG00000198198.17	ENST00000638263.1	SZT2	coding	enriched	1.86145	{E: 3.2e-28, span: (1769, 1928), strand: +, TEtype: MER5A1}
HPSCSR.4214.163	ENSG00000198198.17	ENST00000640484.1	SZT2	coding	nonspecific	0.609269	{E: 7e-86, span: (487, 779), strand: -, TEtype: AluSx}, {E: 3.2e-28, span: (3866, 4025), strand: +, TEtype: MER5A1}
HPSCSR.4214.164	ENSG00000198198.17	ENST00000638263.1	SZT2	coding	depleted	0.238262	{E: 3.2e-28, span: (2389, 2548), strand: +, TEtype: MER5A1}
HPSCSR.4214.165	ENSG00000198198.17	ENST00000357658.4	SZT2	coding	depleted	0.471282	{E: 1.7e-242, span: (514, 1294), strand: +, TEtype: L1M1_orf2}, {E: 3.1e-98, span: (1295, 1599), strand: +, TEtype: AluSg4}, {E: 8.1e-43, span: (1433, 1600), strand: +, TEtype: FRAM}
HPSCSR.4214.166	ENSG00000198198.17	ENST00000372450.8	SZT2	coding	nonspecific	0.271933	{E: 1.9e-33, span: (578, 694), strand: -, TEtype: AluSz}, {E: 3.1e-13, span: (697, 931), strand: -, TEtype: L2c_3end}, {E: 5.7e-32, span: (982, 1190), strand: +, TEtype: MIR}
HPSCSR.4214.168	ENSG00000198198.17	ENST00000638631.1	SZT2	coding	nonspecific	0.205714	{E: 1.6e-77, span: (551, 852), strand: +, TEtype: AluJb}, {E: 5.6e-33, span: (687, 853), strand: +, TEtype: FRAM}, {E: 1.5e-94, span: (1622, 1932), strand: -, TEtype: AluSq2}
HPSCSR.4269.16	HPSCSR.4269	HPSCSR.4269.16	HPSCSR.4269.16	noncoding	nonspecific	0.123371	{E: 1.4e-55, span: (50, 407), strand: -, TEtype: L1ME3E_3end}, {E: 2.7e-32, span: (1488, 2017), strand: -, TEtype: MLT1M}
HPSCSR.4214.187	ENSG00000142949.17	ENST00000372405.1	PTPRF	coding	nonspecific	1.0081	{E: 2.3e-95, span: (1679, 1961), strand: +, TEtype: AluSc5}
HPSCLR.15094.1	HPSCLR.15094	HPSCLR.15094.1	HPSCLR.15094.1	noncoding	nonspecific	0.990219	{E: 7e-83, span: (1, 290), strand: -, TEtype: AluSq}, {E: 1.9e-11, span: (429, 822), strand: +, TEtype: L2c_3end}, {E: 4.4e-86, span: (1273, 1564), strand: +, TEtype: AluSz}, {E: 7.6e-17, span: (1564, 1735), strand: +, TEtype: LTR79}, {E: 1e-80, span: (1846, 2143), strand: +, TEtype: AluJb}, {E: 4.9e-99, span: (3288, 3585), strand: +, TEtype: AluY}
HPSCSR.4214.196	ENSG00000066135.13	ENST00000485249.1	KDM4A	coding	nonspecific	0.328879	{TEtype: MamRep605, span: (10, 143), E: 4.3e-12, strand: +}
HPSCSR.4292.2	ENSG00000236200.6	ENST00000659644.1	KDM4A-AS1	noncoding	nonspecific	0.25622	{E: 1.6e-67, span: (994, 1460), strand: +, TEtype: Charlie1a}, {E: 5.3e-76, span: (1443, 1752), strand: +, TEtype: AluJr}, {E: 4.7e-33, span: (1579, 1755), strand: +, TEtype: FRAM}, {E: 7.4e-47, span: (1754, 2001), strand: +, TEtype: Charlie1a}, {E: 7e-98, span: (2011, 2313), strand: +, TEtype: AluSc}, {E: 1.6e-37, span: (2310, 2511), strand: +, TEtype: Charlie1}, {E: 2.3e-34, span: (2508, 2665),…
HPSCSR.4292.4	ENSG00000236200.6	ENST00000659644.1	KDM4A-AS1	noncoding	nonspecific	0.317076	{E: 7.9e-79, span: (823, 1063), strand: +, TEtype: AluYk2}, {E: 5.7e-79, span: (1058, 1315), strand: -, TEtype: AluSx}, {E: 1.6e-67, span: (1829, 2295), strand: +, TEtype: Charlie1a}, {E: 5.3e-76, span: (2278, 2587), strand: +, TEtype: AluJr}, {E: 4.7e-33, span: (2414, 2590), strand: +, TEtype: FRAM}, {E: 7.4e-47, span: (2589, 2836), strand: +, TEtype: Charlie1a}, {E: 7e-98, span: (2846, 3148), s…
HPSCSR.4292.3	ENSG00000236200.6	ENST00000434346.1	KDM4A-AS1	noncoding	enriched	0.010955	{E: 2.7e-14, span: (695, 820), strand: +, TEtype: Charlie1a}
HPSCSR.4292.8	ENSG00000229444.1	ENST00000437753.1	AL451062.1	noncoding	nonspecific	0.21522	{E: 1.7e-47, span: (5, 440), strand: +, TEtype: Charlie7}, {E: 6.3e-43, span: (443, 669), strand: +, TEtype: Charlie1}, {E: 4e-55, span: (655, 868), strand: -, TEtype: AluJo}, {E: 5.3e-90, span: (868, 1165), strand: -, TEtype: AluJb}, {E: 1.4e-17, span: (1315, 1470), strand: +, TEtype: Charlie7}, {E: 5.7e-92, span: (1831, 2150), strand: -, TEtype: AluSx}, {E: 1.5e-40, span: (1939, 2270), strand: …
HPSCSR.4214.202	ENSG00000126091.20	ENST00000645034.1	ST3GAL3	coding	nonspecific	0.338386	{E: 4.8e-39, span: (1757, 1899), strand: +, TEtype: AluJb}, {E: 1.2e-92, span: (1892, 2186), strand: +, TEtype: AluSx1}, {E: 4.7e-37, span: (2028, 2187), strand: +, TEtype: FRAM}, {E: 2.3e-15, span: (2099, 2254), strand: -, TEtype: SVA_D}, {E: 1.9e-13, span: (2191, 2256), strand: +, TEtype: AluSx}
HPSCSR.4214.204	ENSG00000126091.20	ENST00000372372.7	ST3GAL3	coding	nonspecific	0.1921	{E: 3.4e-23, span: (381, 521), strand: -, TEtype: MER5B}
HPSCSR.4214.235	ENSG00000126091.20	ENST00000646416.1	ST3GAL3	noncoding	nonspecific	0.120542	{E: 6.3e-102, span: (1625, 2011), strand: -, TEtype: MSTA}, {E: 7.6e-87, span: (2009, 2314), strand: -, TEtype: AluJb}, {E: 1.2e-21, span: (2374, 2487), strand: -, TEtype: MST-int}, {E: 1.8e-108, span: (2487, 2795), strand: +, TEtype: MER11C}, {E: 0.0, span: (2799, 4323), strand: -, TEtype: THE1D-int}, {E: 4.3e-35, span: (4366, 4511), strand: +, TEtype: MSTB}, {E: 2.2e-81, span: (4516, 4767), str…
HPSCLR.15098.7	ENSG00000126091.20	ENST00000495482.2	ST3GAL3	noncoding	nonspecific	0.033383	{E: 2.1e-88, span: (1, 265), strand: -, TEtype: AluSq}, {E: 3.2e-18, span: (141, 266), strand: -, TEtype: PB1D11}
HPSCSR.4214.237	ENSG00000126091.20	ENST00000646776.1	ST3GAL3	noncoding	nonspecific	0.086602	{E: 5.2e-17, span: (1739, 1938), strand: -, TEtype: MIRb}, {E: 6e-29, span: (2042, 2351), strand: -, TEtype: Charlie30a}, {E: 2.6e-87, span: (2385, 2693), strand: -, TEtype: AluJb}, {E: 1.8e-17, span: (3120, 3216), strand: -, TEtype: AluJb}
HPSCLR.15100.1	ENSG00000126091.20	ENST00000643989.1	ST3GAL3	noncoding	nonspecific	0.528806	{E: 4.3e-87, span: (1494, 1752), strand: +, TEtype: AluSx1}, {E: 2.7e-74, span: (2246, 2535), strand: -, TEtype: AluJr}
HPSCSR.4294.5	ENSG00000237950.2	ENST00000657883.1	AL357079.1	noncoding	depleted	0.32661	{E: 2e-94, span: (1715, 2017), strand: +, TEtype: AluSg}, {E: 2.9e-40, span: (2022, 2510), strand: -, TEtype: L1MEd_5end}, {E: 1.1e-42, span: (2491, 3376), strand: +, TEtype: L2}, {E: 1e-34, span: (3376, 3653), strand: -, TEtype: LTR41}, {E: 8.5e-91, span: (3969, 4255), strand: -, TEtype: AluSx4}, {E: 1.8e-94, span: (4289, 4570), strand: -, TEtype: AluY}, {E: 8e-77, span: (4572, 4853), strand: -,…
HPSCSR.4214.258	ENSG00000132768.14	ENST00000495421.1	DPH2	coding	enriched	6.13949	{E: 2.8e-52, span: (1946, 2154), strand: -, TEtype: MER20}, {E: 8.6e-30, span: (2167, 2351), strand: -, TEtype: MER3}
HPSCSR.4214.257	ENSG00000132768.14	ENST00000255108.8	DPH2	coding	nonspecific	2.80977	{E: 2.8e-52, span: (1998, 2206), strand: -, TEtype: MER20}, {E: 8.6e-30, span: (2219, 2403), strand: -, TEtype: MER3}
HPSCSR.4294.7	ENSG00000285649.1	ENST00000647729.1	AL357079.2	noncoding	nonspecific	1.72141	{E: 1.2e-25, span: (486, 733), strand: +, TEtype: L2}, {E: 6.9e-22, span: (614, 1027), strand: +, TEtype: L2c_3end}, {E: 8.6e-30, span: (1642, 1826), strand: +, TEtype: MER3}, {E: 2.8e-52, span: (1839, 2047), strand: +, TEtype: MER20}
HPSCSR.4214.274	ENSG00000159214.13	ENST00000486064.5	CCDC24	coding	nonspecific	2.87304	{E: 2.8e-58, span: (920, 1182), strand: +, TEtype: AluJb}, {E: 1.3e-16, span: (1059, 1183), strand: +, TEtype: FRAM}, {E: 3e-99, span: (1189, 1496), strand: -, TEtype: AluYh3}
HPSCSR.4214.281	ENSG00000159214.13	ENST00000466180.1	CCDC24	coding	enriched	0.558272	{E: 3.8e-87, span: (1016, 1314), strand: +, TEtype: AluJr}, {E: 3.9e-54, span: (1315, 1529), strand: +, TEtype: AluJb}, {E: 2.6e-11, span: (1525, 1652), strand: -, TEtype: MIRb}
HPSCSR.4214.288	ENSG00000159214.13	ENST00000485811.5	CCDC24	noncoding	nonspecific	0.705687	{E: 3.8e-87, span: (1223, 1521), strand: +, TEtype: AluJr}, {E: 3.9e-54, span: (1522, 1736), strand: +, TEtype: AluJb}, {E: 2.6e-11, span: (1732, 1859), strand: -, TEtype: MIRb}
HPSCSR.4214.302	ENSG00000159214.13	ENST00000485811.5	CCDC24	noncoding	nonspecific	0.639359	{E: 2.8e-58, span: (1064, 1326), strand: +, TEtype: AluJb}, {E: 1.3e-16, span: (1203, 1327), strand: +, TEtype: FRAM}, {E: 3e-99, span: (1333, 1640), strand: -, TEtype: AluYh3}
HPSCSR.4214.305	HPSCSR.4214	HPSCSR.4214.305	HPSCSR.4214.305	noncoding	enriched	0.541452	{E: 2.4e-91, span: (461, 758), strand: +, TEtype: AluSq}, {E: 2.9e-94, span: (975, 1281), strand: -, TEtype: AluSx}
HPSCSR.4214.310	ENSG00000230615.7	ENST00000623351.1	AL139220.2	noncoding	enriched	1.00639	{E: 8.1e-31, span: (126, 284), strand: +, TEtype: AluJr4}, {E: 2.4e-46, span: (322, 473), strand: +, TEtype: AluSp}
HPSCSR.4214.307	ENSG00000230615.7	ENST00000657086.1	AL139220.2	noncoding	nonspecific	0.587872	{E: 8.1e-31, span: (141, 299), strand: +, TEtype: AluJr4}, {E: 2.5e-99, span: (337, 639), strand: +, TEtype: AluSp}, {E: 1.2e-194, span: (705, 1558), strand: +, TEtype: Charlie1}, {E: 5.1e-67, span: (1568, 1775), strand: +, TEtype: AluSq2}, {E: 3.5e-13, span: (1704, 1776), strand: +, TEtype: FAM}
HPSCLR.15108.6	ENSG00000178028.14	ENST00000488433.5	DMAP1	coding	nonspecific	8.15325	{E: 4.5e-21, span: (280, 652), strand: +, TEtype: L2}, {E: 5.3e-88, span: (1396, 1697), strand: -, TEtype: AluJb}, {E: 2.1e-12, span: (1743, 1964), strand: -, TEtype: L2c_3end}, {E: 8.4e-33, span: (2189, 2443), strand: -, TEtype: MER5C}, {E: 6.8e-26, span: (2444, 2852), strand: -, TEtype: L2}
HPSCSR.4368.16	HPSCSR.4368	HPSCSR.4368.16	HPSCSR.4368.16	noncoding	nonspecific	0.785817	{E: 1.4e-26, span: (2151, 2778), strand: +, TEtype: L2}, {E: 1.2e-31, span: (3652, 3809), strand: -, TEtype: AluSz6}, {E: 1.3e-15, span: (4633, 5075), strand: -, TEtype: L2}, {E: 9.9e-18, span: (5177, 5393), strand: -, TEtype: L1M5_orf2}, {E: 5.5e-23, span: (6130, 6319), strand: +, TEtype: MIR}
HPSCSR.4368.17	HPSCSR.4368	HPSCSR.4368.17	HPSCSR.4368.17	noncoding	nonspecific	0.593213	{E: 3.4e-49, span: (120, 513), strand: -, TEtype: MLT1J}, {E: 3.1e-29, span: (557, 935), strand: +, TEtype: L2}, {E: 1.3e-50, span: (1015, 1184), strand: -, TEtype: AluSc8}, {E: 2.5e-33, span: (1198, 1814), strand: +, TEtype: L2}, {E: 2.1e-89, span: (1995, 2295), strand: +, TEtype: AluSx3}, {E: 1.3e-39, span: (2366, 2519), strand: -, TEtype: AluSz6}, {E: 1.8e-21, span: (2537, 2676), strand: +, TE…
HPSCSR.4368.18	HPSCSR.4368	HPSCSR.4368.18	HPSCSR.4368.18	noncoding	nonspecific	0.65314	{E: 6.6e-17, span: (2137, 2393), strand: +, TEtype: L2c_3end}
HPSCSR.4381.1	HPSCSR.4381	HPSCSR.4381.1	HPSCSR.4381.1	noncoding	enriched	1.26451	{E: 1e-95, span: (3, 311), strand: +, TEtype: AluSx3}, {E: 3.3e-41, span: (142, 312), strand: +, TEtype: FRAM}
HPSCSR.4380.17	HPSCSR.4380	HPSCSR.4380.17	HPSCSR.4380.17	noncoding	enriched	0.197112	{E: 2.6e-31, span: (970, 1209), strand: -, TEtype: MIRb}, {E: 1.5e-90, span: (4041, 4345), strand: -, TEtype: AluSz6}, {E: 1.9e-26, span: (4344, 4527), strand: +, TEtype: MIRb}, {E: 2.5e-96, span: (6248, 6552), strand: -, TEtype: AluSx1}, {E: 1.3e-43, span: (6355, 6651), strand: +, TEtype: SVA_C}, {E: 4.1e-95, span: (6555, 6857), strand: -, TEtype: AluSx1}, {E: 4.8e-13, span: (6859, 7153), strand…
HPSCSR.4378.14	ENSG00000187147.18	ENST00000496262.1	RNF220	coding	enriched	1.06143	{E: 6.1e-99, span: (540, 838), strand: +, TEtype: AluSc}, {E: 3.6e-43, span: (674, 839), strand: +, TEtype: FRAM}
HPSCSR.4380.11	ENSG00000126106.14	ENST00000372244.3	TMEM53	noncoding	nonspecific	0.791236	{E: 1.1e-19, span: (2059, 2264), strand: -, TEtype: MIRb}, {E: 1.7e-17, span: (3098, 3278), strand: +, TEtype: MIRb}
HPSCSR.4380.9	ENSG00000126106.14	ENST00000372237.8	TMEM53	coding	nonspecific	0.171237	{E: 1.1e-46, span: (1330, 1502), strand: -, TEtype: FRAM}, {E: 1.4e-14, span: (1435, 1503), strand: -, TEtype: AluSx1}
HPSCSR.4380.13	ENSG00000126106.14	ENST00000476724.1	TMEM53	coding	nonspecific	0.5009	{E: 1.1e-46, span: (1169, 1341), strand: -, TEtype: FRAM}, {E: 1.4e-14, span: (1274, 1342), strand: -, TEtype: AluSx1}
HPSCSR.4380.14	ENSG00000126106.14	ENST00000476724.1	TMEM53	coding	nonspecific	0.063693	{E: 1.1e-46, span: (1204, 1376), strand: -, TEtype: FRAM}, {E: 1.4e-14, span: (1309, 1377), strand: -, TEtype: AluSx1}
HPSCSR.4380.4	ENSG00000225721.5	ENST00000428791.1	AL592166.1	noncoding	enriched	0.598891	{E: 8.9e-16, span: (270, 433), strand: +, TEtype: L1M4_orf2}, {E: 3.6e-19, span: (436, 513), strand: +, TEtype: AluJr4}, {E: 1.4e-66, span: (897, 1145), strand: -, TEtype: AluSp}, {E: 4.6e-33, span: (984, 1229), strand: +, TEtype: SVA_B}, {E: 1.5e-86, span: (1146, 1438), strand: -, TEtype: AluSg}
HPSCSR.4380.16	ENSG00000225721.5	ENST00000440985.5	AL592166.1	noncoding	enriched	0.568107	{E: 8.5e-97, span: (764, 1070), strand: -, TEtype: AluSq2}
HPSCSR.4378.61	ENSG00000142937.12	ENST00000470475.1	RPS8	coding	enriched	30.2332	{E: 1.5e-28, span: (296, 441), strand: +, TEtype: AluJr4}, {E: 8.9e-81, span: (538, 826), strand: -, TEtype: AluSz}
HPSCLR.15118.2	ENSG00000142937.12	ENST00000464658.1	RPS8	noncoding	nonspecific	11.8058	{E: 2.4e-37, span: (1, 145), strand: -, TEtype: AluSz}
HPSCSR.4380.28	ENSG00000142959.5	ENST00000372207.4	BEST4	coding	nonspecific	0.078507	{E: 3.3e-45, span: (192, 378), strand: -, TEtype: AluJb}, {E: 2.7e-51, span: (364, 553), strand: -, TEtype: AluSz}, {E: 5.8e-98, span: (542, 825), strand: -, TEtype: AluYc}, {E: 2.4e-95, span: (827, 1129), strand: -, TEtype: AluSx1}, {E: 1e-14, span: (1235, 1525), strand: -, TEtype: L2c_3end}, {E: 1.1e-62, span: (2056, 2295), strand: -, TEtype: AluJb}, {E: 2.7e-71, span: (2609, 2848), strand: -, …
HPSCSR.4380.30	ENSG00000234093.3	ENST00000594193.1	RPS15AP11	coding	depleted	0.104061	{E: 2e-30, span: (898, 1027), strand: +, TEtype: FLAM_A}, {E: 4.3e-34, span: (3724, 3903), strand: -, TEtype: MER5A}, {E: 8e-76, span: (4063, 4309), strand: -, TEtype: AluSz}, {E: 5.5e-33, span: (4616, 4746), strand: -, TEtype: AluJr}, {E: 8.9e-43, span: (4950, 5195), strand: +, TEtype: AluJr}, {E: 7.7e-32, span: (5282, 5413), strand: +, TEtype: AluSz}
HPSCSR.4378.44	ENSG00000173846.13	ENST00000492398.5	PLK3	coding	nonspecific	2.89828	{E: 5.6e-101, span: (1233, 1540), strand: +, TEtype: AluYk3}
HPSCSR.4378.71	ENSG00000173846.13	ENST00000493100.1	PLK3	noncoding	nonspecific	0.079436	{E: 5.6e-101, span: (204, 511), strand: +, TEtype: AluYk3}
HPSCSR.4378.79	HPSCSR.4378	HPSCSR.4378.79	HPSCSR.4378.79	noncoding	depleted	0.278564	{E: 2.3e-29, span: (327, 549), strand: +, TEtype: MIR}, {E: 5e-73, span: (951, 1208), strand: +, TEtype: AluJb}, {E: 2.2e-30, span: (1091, 1273), strand: +, TEtype: FAM}, {E: 1.4e-18, span: (1273, 1466), strand: -, TEtype: L2}, {E: 1.2e-90, span: (1708, 2005), strand: +, TEtype: AluSq}, {E: 3.3e-31, span: (1844, 2006), strand: +, TEtype: FRAM}, {E: 6.8e-96, span: (2042, 2335), strand: +, TEtype: …
HPSCLR.15122.1	HPSCLR.15122	HPSCLR.15122.1	HPSCLR.15122.1	noncoding	nonspecific	0.201596	{E: 3.5e-31, span: (2, 135), strand: -, TEtype: AluJr}, {E: 1.7e-87, span: (362, 650), strand: -, TEtype: AluSz}, {E: 1.6e-24, span: (658, 778), strand: -, TEtype: FLAM_A}, {E: 2.1e-13, span: (709, 793), strand: -, TEtype: AluSx3}, {E: 2.5e-77, span: (903, 1189), strand: +, TEtype: AluJo}, {E: 2.3e-94, span: (1261, 1571), strand: +, TEtype: AluSq2}, {E: 1e-71, span: (1658, 1890), strand: -, TEtyp…
HPSCSR.4380.36	ENSG00000117425.14	ENST00000372192.4	PTCH2	coding	depleted	3.66082	{E: 5.2e-95, span: (4588, 4884), strand: +, TEtype: AluSq}, {E: 6.4e-89, span: (5523, 5824), strand: +, TEtype: AluJb}, {E: 7.4e-80, span: (6563, 6849), strand: -, TEtype: AluJr}, {E: 4.6e-22, span: (7068, 7252), strand: +, TEtype: L1ME4c_3end}, {E: 1.5e-85, span: (7713, 8010), strand: +, TEtype: AluJb}, {E: 9.3e-83, span: (8570, 8863), strand: +, TEtype: AluJb}, {E: 4.6e-94, span: (9837, 10138),…
HPSCSR.4380.59	ENSG00000070785.17	ENST00000372183.7	EIF2B3	coding	depleted	0.459311	{E: 4.7e-65, span: (1326, 1838), strand: +, TEtype: HAL1}, {E: 1.3e-48, span: (1835, 2038), strand: +, TEtype: Tigger4a}, {E: 7.1e-101, span: (2034, 2353), strand: +, TEtype: AluSx}, {E: 5.2e-56, span: (2329, 2794), strand: +, TEtype: HAL1}, {E: 6.6e-32, span: (2832, 3025), strand: -, TEtype: MER63A}, {E: 4e-13, span: (3048, 3294), strand: -, TEtype: L2c_3end}, {E: 4.3e-91, span: (3315, 3619), st…
HPSCSR.4380.61	ENSG00000070785.17	ENST00000360403.7	EIF2B3	coding	nonspecific	0.270181	{E: 6.6e-11, span: (1899, 2018), strand: -, TEtype: L2d_3end}, {E: 9.1e-33, span: (2275, 2525), strand: -, TEtype: L1MC5_3end}, {E: 3.3e-13, span: (4467, 4609), strand: -, TEtype: MIRb}, {E: 9.1e-43, span: (4801, 5061), strand: +, TEtype: AluJr4}, {E: 9e-88, span: (5513, 5816), strand: -, TEtype: AluJr}, {E: 3.5e-14, span: (5935, 6136), strand: +, TEtype: MIRc}, {E: 8.6e-33, span: (6076, 6208), s…
HPSCSR.4380.66	ENSG00000070785.17	ENST00000360403.7	EIF2B3	coding	nonspecific	0.200928	{E: 1.6e-37, span: (306, 457), strand: +, TEtype: AluSg4}, {E: 1e-115, span: (1482, 1791), strand: +, TEtype: AluYb8}, {E: 1.1e-32, span: (1794, 2010), strand: -, TEtype: MIR}, {E: 1.3e-76, span: (2097, 2369), strand: -, TEtype: AluJb}, {E: 2.4e-45, span: (2384, 2586), strand: -, TEtype: AluSg}, {E: 5.4e-90, span: (2580, 2871), strand: +, TEtype: AluSq2}, {E: 1.8e-38, span: (2868, 2996), strand: …
HPSCSR.4380.65	ENSG00000070785.17	ENST00000360403.7	EIF2B3	coding	nonspecific	0.13991	{E: 1.4e-40, span: (1513, 1684), strand: -, TEtype: FRAM}, {E: 7.6e-103, span: (1516, 1818), strand: -, TEtype: AluYj4}, {E: 8.3e-34, span: (2285, 2419), strand: +, TEtype: FLAM_A}, {E: 6.1e-11, span: (2347, 2421), strand: +, TEtype: AluJb}
HPSCSR.4380.81	ENSG00000070785.17	ENST00000480675.5	EIF2B3	coding	nonspecific	0.288063	{E: 2.6e-62, span: (739, 1001), strand: -, TEtype: L1MB2_3end}
HPSCSR.4378.83	HPSCSR.4378	HPSCSR.4378.83	HPSCSR.4378.83	noncoding	nonspecific	0.267964	{E: 1.8e-30, span: (537, 717), strand: -, TEtype: Charlie1a}, {E: 7.8e-99, span: (755, 1058), strand: +, TEtype: AluSq2}, {E: 3.9e-22, span: (1184, 1400), strand: +, TEtype: MIR}, {E: 9.7e-39, span: (1423, 1911), strand: +, TEtype: L1ME4a_3end}, {E: 1e-90, span: (1914, 2210), strand: +, TEtype: AluSx1}, {E: 7.5e-78, span: (3268, 3557), strand: -, TEtype: AluJb}, {E: 1.9e-13, span: (3436, 3558), s…
HPSCSR.4380.84	ENSG00000126107.15	ENST00000486132.5	HECTD3	coding	nonspecific	0.306767	{TEtype: L2c_3end, span: (455, 737), E: 8.2e-11, strand: +}
HPSCSR.4380.109	ENSG00000162415.7	ENST00000464588.1	ZSWIM5	noncoding	nonspecific	0.129045	{E: 3.1e-256, span: (1, 658), strand: -, TEtype: SVA_E}, {E: 1.8e-23, span: (644, 750), strand: -, TEtype: SVA_F}
HPSCSR.4378.109	ENSG00000281912.1	ENST00000626198.1	LINC01144	noncoding	nonspecific	0.737328	{E: 2.1e-22, span: (1178, 1296), strand: -, TEtype: MER4A1}, {E: 1.5e-125, span: (1304, 1710), strand: +, TEtype: MER4A1}
HPSCSR.4378.108	ENSG00000186603.6	ENST00000334815.5	HPDL	coding	enriched	31.294	{E: 6.2e-18, span: (1553, 1780), strand: -, TEtype: L1ME3E_3end}
HPSCSR.4380.52	ENSG00000132781.18	ENST00000672314.1	MUTYH	coding	nonspecific	0.447199	{E: 7.1e-87, span: (1, 276), strand: -, TEtype: LTR7B}, {E: 4e-32, span: (298, 427), strand: -, TEtype: AluJo}, {E: 1.9e-74, span: (463, 798), strand: -, TEtype: LTR29}, {E: 6.4e-58, span: (794, 1055), strand: -, TEtype: AluJb}
HPSCSR.4380.96	ENSG00000132781.18	ENST00000483127.1	MUTYH	coding	enriched	2.14268	{TEtype: L2c_3end, span: (50, 421), E: 5.4e-15, strand: -}
HPSCSR.4380.98	ENSG00000132781.18	ENST00000485271.5	MUTYH	coding	nonspecific	0.937968	{E: 3.8e-35, span: (129, 248), strand: -, TEtype: AluSz}
HPSCLR.15136.18	ENSG00000132781.18	ENST00000534453.1	MUTYH	coding	nonspecific	1.24445	{E: 3.3e-49, span: (484, 671), strand: +, TEtype: AluJb}
HPSCSR.4380.115	ENSG00000070759.17	ENST00000493974.1	TESK2	coding	nonspecific	0.648861	{E: 2e-29, span: (239, 428), strand: -, TEtype: MLT1J2}
HPSCSR.4380.123	ENSG00000280670.3	ENST00000629482.3	CCDC163	coding	depleted	0.144606	{E: 8.4e-71, span: (1063, 1286), strand: -, TEtype: AluSz}, {E: 8.4e-83, span: (1478, 1790), strand: -, TEtype: AluJb}, {E: 2e-19, span: (1911, 2084), strand: -, TEtype: MER112}
HPSCSR.4378.110	ENSG00000132763.15	ENST00000401061.9	MMACHC	coding	nonspecific	6.70863	{E: 1.7e-94, span: (1082, 1378), strand: -, TEtype: AluSg7}, {E: 2.1e-88, span: (1468, 1761), strand: +, TEtype: AluSx4}, {E: 4.6e-20, span: (2081, 2210), strand: +, TEtype: FLAM_C}, {E: 6.7e-49, span: (3736, 3925), strand: -, TEtype: AluSx1}, {E: 1.7e-36, span: (3920, 4046), strand: -, TEtype: AluY}, {E: 4.1e-46, span: (4044, 4211), strand: +, TEtype: AluSz6}, {E: 4.2e-22, span: (4729, 4830), st…
HPSCSR.4380.120	ENSG00000117450.14	ENST00000424390.1	PRDX1	coding	enriched	32.7606	{E: 1.1e-76, span: (4, 290), strand: +, TEtype: AluSx}, {E: 1.9e-26, span: (141, 291), strand: +, TEtype: FRAM}
HPSCSR.4387.1	HPSCSR.4387	HPSCSR.4387.1	HPSCSR.4387.1	noncoding	nonspecific	0.560143	{E: 5.4e-115, span: (1, 308), strand: +, TEtype: LTR5_Hs}
HPSCSR.4380.130	HPSCSR.4380	HPSCSR.4380.130	HPSCSR.4380.130	noncoding	nonspecific	0.023825	{E: 4.2e-107, span: (2, 291), strand: -, TEtype: LTR5_Hs}
HPSCLR.15142.1	HPSCLR.15142	HPSCLR.15142.1	HPSCLR.15142.1	noncoding	enriched	2.15547	{E: 1.5e-92, span: (1, 268), strand: -, TEtype: AluSp}, {E: 7.8e-42, span: (512, 651), strand: -, TEtype: AluSc}, {E: 1.7e-29, span: (516, 745), strand: +, TEtype: SVA_D}, {E: 1.2e-98, span: (653, 949), strand: -, TEtype: AluSx}, {E: 4.2e-18, span: (820, 950), strand: -, TEtype: PB1D11}, {E: 9.1e-50, span: (1289, 1625), strand: +, TEtype: AluJr4}, {E: 1.7e-11, span: (2345, 2556), strand: -, TEtyp…
HPSCSR.4378.120	ENSG00000117448.13	ENST00000497973.5	AKR1A1	coding	enriched	42.941	{E: 1.7e-11, span: (613, 682), strand: -, TEtype: FLAM_C}
HPSCSR.4378.123	ENSG00000117448.13	ENST00000434299.5	AKR1A1	coding	enriched	7.70186	{E: 1.7e-11, span: (263, 332), strand: -, TEtype: FLAM_C}
HPSCLR.15143.8	ENSG00000117448.13	ENST00000473038.5	AKR1A1	noncoding	enriched	18.3523	{E: 1.5e-102, span: (2, 299), strand: +, TEtype: AluYk3}
HPSCLR.15144.1	HPSCLR.15144	HPSCLR.15144.1	HPSCLR.15144.1	noncoding	nonspecific	15.9281	{E: 1e-10, span: (536, 661), strand: -, TEtype: MIRb}, {E: 1.5e-39, span: (2204, 2345), strand: -, TEtype: AluYj4}, {E: 8.9e-33, span: (2317, 2469), strand: +, TEtype: AluSx}, {E: 3.6e-102, span: (2502, 2800), strand: +, TEtype: AluSp}
HPSCSR.4380.131	HPSCSR.4380	HPSCSR.4380.131	HPSCSR.4380.131	noncoding	nonspecific	0.774996	{E: 6.6e-20, span: (5, 169), strand: +, TEtype: L1ME1_3end}, {E: 2.5e-97, span: (661, 968), strand: +, TEtype: AluSx4}, {E: 3.5e-65, span: (981, 1269), strand: +, TEtype: AluJo}, {E: 1.6e-27, span: (1616, 1970), strand: -, TEtype: L2}, {E: 1e-63, span: (2006, 2218), strand: +, TEtype: AluSx}, {E: 9.1e-22, span: (2220, 2644), strand: -, TEtype: L2}, {E: 4.6e-61, span: (2648, 3059), strand: -, TEty…
HPSCSR.4380.127	ENSG00000281825.1	ENST00000626823.1	AL355480.4	noncoding	enriched	6.19229	{E: 3.9e-92, span: (1819, 2119), strand: +, TEtype: AluSp}, {E: 8e-97, span: (2131, 2427), strand: +, TEtype: AluSx}
HPSCSR.4378.116	ENSG00000132780.17	ENST00000530073.5	NASP	coding	nonspecific	63.9663	{E: 1.8e-86, span: (620, 916), strand: +, TEtype: AluSx4}, {E: 2.8e-28, span: (1302, 1465), strand: -, TEtype: AluJo}, {E: 4.4e-67, span: (1458, 1697), strand: -, TEtype: AluSq}, {E: 2.9e-21, span: (1584, 1699), strand: -, TEtype: FLAM_A}
HPSCSR.4378.121	ENSG00000132780.17	ENST00000481782.1	NASP	coding	enriched	94.6263	{E: 2.8e-28, span: (48, 211), strand: -, TEtype: AluJo}, {E: 2.1e-72, span: (208, 464), strand: -, TEtype: AluSx}, {E: 2.9e-101, span: (905, 1211), strand: -, TEtype: AluSc8}, {E: 1.3e-96, span: (1302, 1619), strand: -, TEtype: AluY}
HPSCSR.4378.129	ENSG00000132780.17	ENST00000528084.5	NASP	coding	enriched	1.77137	{E: 1.9e-13, span: (211, 294), strand: -, TEtype: AluJb}
HPSCSR.4378.135	ENSG00000132780.17	ENST00000530840.5	NASP	coding	enriched	0.661978	{E: 2e-84, span: (169, 447), strand: +, TEtype: AluYf1}, {E: 3.2e-28, span: (304, 448), strand: +, TEtype: FRAM}
HPSCSR.4380.135	ENSG00000159592.11	ENST00000480083.5	GPBP1L1	coding	enriched	1.02833	{E: 5.8e-84, span: (1436, 1731), strand: -, TEtype: AluJb}, {E: 1e-31, span: (1898, 2024), strand: +, TEtype: AluJr}
HPSCSR.4380.140	ENSG00000159592.11	ENST00000479235.5	GPBP1L1	coding	depleted	8.5681	{TEtype: MER103C, span: (1093, 1294), E: 5.6e-17, strand: -}
HPSCSR.4380.142	ENSG00000159592.11	ENST00000498128.1	GPBP1L1	coding	enriched	0.278495	{E: 7.8e-40, span: (412, 559), strand: -, TEtype: AluSc}
HPSCSR.4380.154	ENSG00000159592.11	ENST00000496278.1	GPBP1L1	coding	nonspecific	2.18467	{E: 1.5e-69, span: (92, 371), strand: +, TEtype: AluJr4}, {E: 8.4e-24, span: (227, 372), strand: +, TEtype: FAM}
HPSCSR.4380.153	ENSG00000159592.11	ENST00000495616.1	GPBP1L1	noncoding	nonspecific	1.22581	{E: 1.1e-43, span: (384, 592), strand: -, TEtype: AluJo}
HPSCSR.4378.137	ENSG00000159596.7	ENST00000372025.5	TMEM69	coding	enriched	58.0544	{E: 7.4e-23, span: (946, 1061), strand: +, TEtype: SVA_A}
HPSCSR.4380.138	ENSG00000197429.11	ENST00000396478.4	IPP	coding	depleted	4.00477	{E: 3.6e-41, span: (2001, 2165), strand: +, TEtype: FRAM}, {E: 3.2e-14, span: (2081, 2168), strand: +, TEtype: AluSz6}, {E: 1.4e-88, span: (2802, 3116), strand: +, TEtype: AluJb}
HPSCSR.4378.150	ENSG00000086015.21	ENST00000372009.3	MAST2	coding	nonspecific	2.0208	{TEtype: L2c_3end, span: (732, 1006), E: 1e-12, strand: -}
HPSCSR.4378.159	ENSG00000086015.21	ENST00000488619.1	MAST2	coding	nonspecific	0.071959	{E: 1.1e-19, span: (289, 419), strand: -, TEtype: MER58B}
HPSCSR.4380.166	ENSG00000117461.15	ENST00000488808.1	PIK3R3	coding	nonspecific	0.084679	{E: 9.7e-97, span: (71, 442), strand: -, TEtype: THE1B}, {E: 4.3e-18, span: (438, 579), strand: -, TEtype: MIR}, {E: 1.6e-56, span: (613, 1065), strand: -, TEtype: MLT1K}, {E: 7.4e-97, span: (1087, 1383), strand: +, TEtype: AluSx}
HPSCSR.4378.199	ENSG00000171357.6	ENST00000371980.4	LURAP1	coding	nonspecific	3.13453	{E: 1.6e-81, span: (1017, 1308), strand: -, TEtype: AluJr}, {E: 5e-16, span: (1206, 1309), strand: -, TEtype: PB1D11}
HPSCSR.4380.179	ENSG00000085998.14	ENST00000485714.1	POMGNT1	coding	nonspecific	0.849584	{E: 1.5e-16, span: (951, 1087), strand: +, TEtype: MIR}, {E: 4.2e-102, span: (1090, 1390), strand: +, TEtype: AluY}, {E: 4.5e-68, span: (2680, 2874), strand: +, TEtype: AluSc8}, {E: 5.7e-14, span: (2815, 2906), strand: +, TEtype: FLAM_A}
HPSCSR.4378.203	ENSG00000173660.12	ENST00000486951.1	UQCRH	coding	enriched	5.82251	{E: 7.2e-81, span: (424, 687), strand: +, TEtype: AluSp}
HPSCSR.4378.185	ENSG00000117481.10	ENST00000474844.5	NSUN4	coding	nonspecific	2.45158	{E: 1.8e-59, span: (1, 185), strand: -, TEtype: AluYe5}
HPSCSR.4378.190	ENSG00000117481.10	ENST00000307089.7	NSUN4	coding	nonspecific	1.62051	{E: 3.9e-64, span: (2723, 3075), strand: +, TEtype: L1ME3F_3end}, {E: 6.4e-85, span: (3214, 3545), strand: +, TEtype: AluJo}, {E: 1.3e-80, span: (3587, 3888), strand: +, TEtype: AluSx1}, {E: 7.5e-79, span: (3886, 4268), strand: +, TEtype: LTR108a_Mam}
HPSCSR.4380.187	ENSG00000132128.16	ENST00000615587.4	LRRC41	coding	nonspecific	10.3305	{E: 2.6e-27, span: (1880, 2247), strand: +, TEtype: L2}, {E: 8.4e-71, span: (2835, 3089), strand: +, TEtype: AluSg7}, {E: 4.8e-33, span: (3328, 3461), strand: -, TEtype: AluSz}, {E: 1.6e-85, span: (3754, 4049), strand: -, TEtype: AluSq2}, {E: 1.6e-95, span: (4703, 5000), strand: -, TEtype: AluSz}, {E: 3e-17, span: (4877, 5001), strand: -, TEtype: PB1D11}
HPSCSR.4380.188	ENSG00000132128.16	ENST00000472710.2	LRRC41	coding	depleted	3.65021	{E: 4.9e-92, span: (2, 292), strand: -, TEtype: AluSz}, {E: 2.4e-48, span: (35, 435), strand: +, TEtype: SVA_F}, {E: 5.7e-50, span: (298, 618), strand: -, TEtype: AluYk4}, {E: 4.8e-33, span: (462, 647), strand: -, TEtype: AluJr}, {E: 1.5e-11, span: (626, 758), strand: -, TEtype: MIRb}, {E: 7.3e-11, span: (877, 1147), strand: -, TEtype: L2c_3end}
HPSCSR.4380.191	ENSG00000132128.16	ENST00000469150.1	LRRC41	noncoding	nonspecific	0.990291	{E: 4.4e-73, span: (434, 723), strand: -, TEtype: AluJb}, {E: 1.2e-94, span: (876, 1183), strand: -, TEtype: AluSz6}, {E: 3.2e-48, span: (925, 1321), strand: +, TEtype: SVA_F}, {E: 7.4e-48, span: (1187, 1374), strand: -, TEtype: AluJb}, {E: 4.6e-49, span: (1189, 1508), strand: -, TEtype: AluYi6_4d}, {E: 3.9e-33, span: (1352, 1537), strand: -, TEtype: AluJr}, {E: 1.5e-11, span: (1516, 1648), stran…
HPSCSR.4380.192	ENSG00000132128.16	ENST00000496156.5	LRRC41	noncoding	enriched	0.166844	{E: 8.3e-86, span: (287, 575), strand: -, TEtype: AluSg}, {E: 3.7e-73, span: (578, 842), strand: -, TEtype: AluJb}, {E: 5.1e-38, span: (845, 1134), strand: +, TEtype: L1M5_orf2}, {E: 1.1e-72, span: (1102, 1356), strand: +, TEtype: AluJb}, {E: 8e-37, span: (1345, 1596), strand: +, TEtype: L1M5_orf2}, {E: 2.2e-75, span: (1600, 1900), strand: +, TEtype: AluJr}, {E: 6.6e-37, span: (1740, 1903), stran…
HPSCSR.4380.195	ENSG00000224863.3	ENST00000663451.1	LINC01398	noncoding	nonspecific	0.09404	{E: 5.5e-13, span: (648, 945), strand: -, TEtype: L2c_3end}, {E: 6.1e-33, span: (1116, 1250), strand: -, TEtype: FAM}, {E: 4.7e-31, span: (2726, 3005), strand: +, TEtype: MER110A}, {E: 3.9e-88, span: (3270, 3599), strand: +, TEtype: AluSx4}
HPSCSR.4378.211	ENSG00000232022.7	ENST00000429784.2	FAAHP1	coding	nonspecific	0.483577	{E: 4.5e-28, span: (1163, 1283), strand: +, TEtype: FLAM_C}
HPSCSR.4378.212	ENSG00000232022.7	ENST00000635298.1	FAAHP1	coding	enriched	0.125455	{E: 6.2e-43, span: (457, 708), strand: +, TEtype: MLT1F}
HPSCSR.4415.3	ENSG00000197587.10	ENST00000360032.3	DMBX1	coding	nonspecific	0.074204	{E: 3.4e-87, span: (3599, 3894), strand: +, TEtype: AluSx}, {E: 3.9e-26, span: (3725, 3895), strand: +, TEtype: FLAM_A}
HPSCSR.4412.14	ENSG00000079277.21	ENST00000484301.5	MKNK1	noncoding	depleted	0.584452	{E: 1.6e-40, span: (2800, 3054), strand: +, TEtype: MIR}, {E: 5.9e-99, span: (3112, 3407), strand: +, TEtype: AluSz}
HPSCSR.4412.15	ENSG00000079277.21	ENST00000532897.5	MKNK1	coding	nonspecific	0.399353	{E: 4.1e-18, span: (1, 84), strand: +, TEtype: AluSz6}
HPSCSR.4378.216	ENSG00000269956.2	ENST00000657773.1	MKNK1-AS1	noncoding	depleted	0.544945	{E: 4.8e-101, span: (445, 751), strand: +, TEtype: AluSc8}, {E: 5.2e-105, span: (1950, 2251), strand: +, TEtype: AluY}, {E: 2.9e-99, span: (2653, 2967), strand: -, TEtype: AluSp}, {E: 9.9e-25, span: (3437, 3676), strand: -, TEtype: MIR}
HPSCSR.4378.222	ENSG00000269956.2	ENST00000602433.1	MKNK1-AS1	noncoding	nonspecific	0.110101	{E: 8.4e-41, span: (837, 997), strand: -, TEtype: AluSg4}
HPSCSR.4412.35	ENSG00000123472.12	ENST00000576409.5	ATPAF1	coding	nonspecific	16.9805	{E: 7.6e-85, span: (2256, 2564), strand: -, TEtype: AluSz}, {E: 9.1e-22, span: (3346, 3533), strand: +, TEtype: MIRb}, {E: 1.5e-16, span: (3674, 3872), strand: -, TEtype: MER5A}, {E: 7.8e-15, span: (3942, 4134), strand: +, TEtype: L2c_3end}
HPSCSR.4412.42	ENSG00000123472.12	ENST00000460928.1	ATPAF1	coding	nonspecific	0.487911	{E: 1.5e-41, span: (538, 742), strand: -, TEtype: MER58A}
HPSCSR.4421.1	ENSG00000228237.5	ENST00000418985.1	EFCAB14-AS1	noncoding	nonspecific	0.406016	{E: 2.1e-98, span: (172, 480), strand: +, TEtype: AluSx3}, {E: 2.6e-79, span: (1232, 1520), strand: -, TEtype: AluSz}, {E: 1.3e-180, span: (1618, 2384), strand: +, TEtype: L1MB7_3end}, {E: 3.1e-83, span: (2597, 2886), strand: -, TEtype: AluJb}, {E: 4.6e-18, span: (3701, 4012), strand: -, TEtype: L2c_3end}, {E: 2.5e-77, span: (4370, 4636), strand: +, TEtype: AluSz}, {E: 5.1e-12, span: (4507, 4641)…
HPSCSR.4423.1	ENSG00000228237.5	ENST00000418985.1	EFCAB14-AS1	noncoding	nonspecific	0.624247	{E: 1e-36, span: (1496, 1733), strand: -, TEtype: MLT1H2}, {E: 1.2e-13, span: (1735, 1836), strand: +, TEtype: MLT1H1}, {E: 3.7e-130, span: (2272, 3022), strand: -, TEtype: L1ME1_3end}, {E: 5.6e-217, span: (4169, 4797), strand: +, TEtype: L1P1_orf2}, {E: 0.0, span: (4648, 5537), strand: +, TEtype: L1PA6_3end}, {E: 4.6e-66, span: (6050, 6286), strand: -, TEtype: AluJr}
HPSCSR.4425.9	ENSG00000186377.8	ENST00000371901.4	CYP4X1	coding	nonspecific	2.45609	{TEtype: L1ME3G_3end, span: (1957, 2237), E: 7e-15, strand: -}
HPSCSR.4477.7	ENSG00000225506.2	ENST00000444042.2	CYP4A22-AS1	noncoding	nonspecific	0.255148	{E: 2.8e-15, span: (573, 800), strand: +, TEtype: MIR}, {E: 6e-143, span: (1356, 1823), strand: -, TEtype: L1PA10_3end}, {E: 2.1e-27, span: (1573, 1841), strand: -, TEtype: L1ME2_3end}, {E: 2.9e-94, span: (1818, 2130), strand: -, TEtype: AluSx1}, {E: 6.4e-39, span: (2130, 2271), strand: -, TEtype: L1PA10_3end}, {E: 6.6e-82, span: (2622, 2924), strand: +, TEtype: L1PREC2_orf2}, {E: 2.8e-88, span: …
HPSCSR.3481.2	HPSCSR.3481	HPSCSR.3481.2	HPSCSR.3481.2	noncoding	enriched	0.358205	{E: 1.5e-162, span: (287, 912), strand: +, TEtype: LTR49-int}, {E: 1e-88, span: (945, 1225), strand: -, TEtype: AluSc8}, {E: 2.2e-22, span: (1222, 1336), strand: +, TEtype: LTR49-int}, {E: 1.4e-140, span: (1338, 1765), strand: +, TEtype: LTR7B}, {E: 2.3e-47, span: (1770, 1915), strand: +, TEtype: HERVH}, {E: 0.0, span: (1915, 3067), strand: +, TEtype: HERVH}, {E: 1.3e-156, span: (3067, 3559), str…
HPSCSR.3542.1	ENSG00000225767.1	ENST00000424664.1	AL049637.1	noncoding	depleted	0.160541	{E: 6.4e-24, span: (152, 333), strand: +, TEtype: Charlie17a}, {E: 2e-31, span: (1981, 2293), strand: +, TEtype: L2d2_3end}, {E: 3e-17, span: (3413, 3606), strand: -, TEtype: MIR3}, {E: 2.7e-72, span: (3642, 3896), strand: +, TEtype: AluSz}, {E: 2.3e-38, span: (3896, 4060), strand: -, TEtype: FAM}, {E: 1.2e-15, span: (4431, 4672), strand: -, TEtype: L2c_3end}, {E: 2.2e-70, span: (5414, 5696), str…
HPSCSR.3511.2	ENSG00000185104.20	ENST00000396153.7	FAF1	coding	nonspecific	17.0068	{E: 3.4e-14, span: (5586, 5779), strand: -, TEtype: MIRc}, {E: 6.3e-102, span: (5801, 6108), strand: -, TEtype: AluSx}, {E: 2.8e-65, span: (6178, 6470), strand: +, TEtype: AluJr4}, {E: 2.7e-36, span: (6301, 6471), strand: +, TEtype: FRAM}
HPSCSR.3580.8	ENSG00000236434.2	ENST00000422306.2	AL162430.2	noncoding	depleted	0.245854	{E: 8.8e-35, span: (472, 636), strand: -, TEtype: AluJr4}, {E: 4.6e-91, span: (1879, 2177), strand: +, TEtype: AluSx}, {E: 4.7e-83, span: (2177, 2574), strand: +, TEtype: MER68}, {E: 1.6e-55, span: (2713, 2941), strand: -, TEtype: AluJr}, {E: 2.6e-76, span: (3148, 3435), strand: +, TEtype: AluJb}, {E: 2e-39, span: (3895, 4057), strand: +, TEtype: AluSz6}, {E: 2.5e-94, span: (4567, 4875), strand: …
HPSCSR.3580.16	ENSG00000085831.15	ENST00000262676.9	TTC39A	coding	nonspecific	0.12007	{E: 1.5e-38, span: (2166, 2377), strand: +, TEtype: MER3}, {E: 1.4e-24, span: (2384, 2655), strand: -, TEtype: MLT1K}, {E: 1.2e-12, span: (2629, 2799), strand: -, TEtype: MLT1K}, {E: 2.4e-15, span: (2935, 3099), strand: -, TEtype: MER117}, {E: 7.9e-26, span: (3568, 3680), strand: -, TEtype: AluJo}, {E: 4.3e-102, span: (4106, 4528), strand: -, TEtype: LTR22C0}, {E: 2.6e-89, span: (5987, 6286), str…
HPSCSR.3588.8	ENSG00000261664.5	ENST00000564479.5	TTC39A-AS1	noncoding	nonspecific	1.163	{E: 7e-90, span: (2, 304), strand: -, TEtype: AluSz6}, {E: 6.5e-28, span: (180, 305), strand: -, TEtype: FLAM_C}
HPSCSR.3580.18	ENSG00000085832.17	ENST00000371727.5	EPS15	coding	depleted	0.202704	{E: 1.3e-82, span: (574, 854), strand: -, TEtype: AluSx}, {E: 3.3e-67, span: (1501, 1771), strand: +, TEtype: Tigger4b}
HPSCSR.3580.26	ENSG00000085832.17	ENST00000464478.5	EPS15	coding	nonspecific	0.115332	{E: 2e-84, span: (344, 639), strand: -, TEtype: AluSx}
HPSCSR.3619.1	HPSCSR.3619	HPSCSR.3619.1	HPSCSR.3619.1	noncoding	nonspecific	0.140325	{E: 5.2e-26, span: (151, 371), strand: +, TEtype: L1MEg_5end}, {E: 3.3e-99, span: (501, 810), strand: +, TEtype: AluSx1}, {E: 4.4e-63, span: (850, 1504), strand: +, TEtype: L1MEg_5end}, {E: 5.2e-200, span: (1509, 2094), strand: +, TEtype: SVA_F}, {E: 1.8e-45, span: (2062, 2233), strand: +, TEtype: SVA_B}, {E: 2.4e-182, span: (2215, 2778), strand: +, TEtype: SVA_F}, {E: 1.3e-97, span: (2771, 3431)…
HPSCLR.40.4	ENSG00000117859.19	ENST00000475697.5	OSBPL9	coding	nonspecific	8.87285	{E: 8.1e-74, span: (302, 618), strand: +, TEtype: MER2}
HPSCSR.3588.24	ENSG00000117859.19	ENST00000526917.5	OSBPL9	coding	nonspecific	0.084842	{E: 1.1e-16, span: (295, 381), strand: -, TEtype: AluJr4}
HPSCSR.3588.27	ENSG00000117859.19	ENST00000533884.5	OSBPL9	coding	nonspecific	0.382441	{E: 1.1e-16, span: (344, 430), strand: -, TEtype: AluJr4}
HPSCSR.3588.32	ENSG00000117859.19	ENST00000534040.5	OSBPL9	coding	nonspecific	0.641644	{E: 8.9e-41, span: (340, 522), strand: -, TEtype: MLT1B}
HPSCSR.3588.31	ENSG00000117859.19	ENST00000481937.5	OSBPL9	coding	enriched	0.623857	{E: 1.1e-16, span: (443, 529), strand: -, TEtype: AluJr4}
HPSCSR.3588.34	ENSG00000117859.19	ENST00000625138.1	OSBPL9	coding	depleted	2.20581	{E: 7.8e-25, span: (388, 505), strand: -, TEtype: AluJr4}
HPSCSR.3621.1	ENSG00000272175.1	ENST00000607338.1	AL050343.3	noncoding	nonspecific	0.337272	{E: 6.8e-15, span: (2, 76), strand: -, TEtype: FLAM_A}
HPSCSR.3621.2	HPSCSR.3621	HPSCSR.3621.2	HPSCSR.3621.2	noncoding	nonspecific	0.262236	{TEtype: Charlie17a, span: (188, 310), E: 2.5e-16, strand: -}
HPSCSR.3580.37	ENSG00000078618.21	ENST00000483007.1	NRDC	noncoding	nonspecific	1.04724	{E: 6.5e-51, span: (317, 492), strand: -, TEtype: L1PREC2_3end}
HPSCSR.3580.36	ENSG00000169213.7	ENST00000371655.4	RAB3B	coding	enriched	19.4636	{E: 2.2e-117, span: (1454, 1770), strand: +, TEtype: AluYb8}, {E: 2.5e-80, span: (2892, 3168), strand: +, TEtype: AluJr4}, {E: 7e-19, span: (3240, 3402), strand: +, TEtype: MIR3}, {E: 4.2e-39, span: (3495, 3736), strand: -, TEtype: MIR}, {E: 8.4e-95, span: (4745, 5049), strand: +, TEtype: AluSx1}, {E: 1.5e-13, span: (5242, 5406), strand: -, TEtype: MIR3}, {E: 4.7e-53, span: (6603, 6950), strand: …
HPSCSR.3622.6	ENSG00000134717.18	ENST00000313334.13	BTF3L4	coding	nonspecific	12.2212	{E: 3e-11, span: (2457, 2586), strand: +, TEtype: MIR3}, {E: 2.4e-70, span: (2590, 2876), strand: -, TEtype: AluSq}
HPSCLR.24.1	ENSG00000134717.18	ENST00000533836.1	BTF3L4	noncoding	nonspecific	0.663283	{E: 8.2e-32, span: (760, 1408), strand: -, TEtype: hAT-1_Mam}, {E: 2.1e-93, span: (1405, 1704), strand: +, TEtype: AluSx}, {E: 1.2e-74, span: (1954, 2209), strand: -, TEtype: AluSx}, {E: 2.1e-23, span: (2203, 2545), strand: -, TEtype: hAT-1_Mam}, {E: 1.9e-96, span: (3318, 3622), strand: -, TEtype: AluYk2}, {E: 3.2e-70, span: (3624, 3990), strand: -, TEtype: L1MB4_3end}, {E: 2.9e-90, span: (4053, …
HPSCSR.3580.59	ENSG00000154222.14	ENST00000371586.6	CC2D1B	coding	nonspecific	2.73954	{E: 2.2e-96, span: (4330, 4630), strand: -, TEtype: AluSg}, {E: 5.6e-19, span: (4504, 4631), strand: -, TEtype: PB1D11}, {E: 3.4e-88, span: (5189, 5489), strand: +, TEtype: AluSx1}
HPSCSR.3580.60	ENSG00000154222.14	ENST00000491136.6	CC2D1B	coding	nonspecific	1.71427	{E: 3.6e-18, span: (2106, 2256), strand: -, TEtype: MIRb}
HPSCSR.3628.1	ENSG00000287078.1	ENST00000661897.1	AL513218.2	noncoding	nonspecific	0.113002	{E: 4.7e-27, span: (297, 463), strand: -, TEtype: MER3}, {E: 6.5e-14, span: (542, 938), strand: -, TEtype: L2c_3end}
HPSCSR.3580.90	HPSCSR.3580	HPSCSR.3580.90	HPSCSR.3580.90	coding	nonspecific	0.177413	{E: 1.6e-87, span: (496, 802), strand: +, TEtype: AluJb}
HPSCSR.3580.66	ENSG00000085840.13	ENST00000371566.1	ORC1	coding	enriched	3.22574	{E: 1.6e-50, span: (381, 559), strand: -, TEtype: AluSx1}, {E: 7.5e-92, span: (559, 862), strand: -, TEtype: AluSx}, {E: 8.2e-46, span: (849, 998), strand: -, TEtype: AluSz}, {E: 1.3e-16, span: (1073, 1287), strand: +, TEtype: MIRb}, {E: 5.3e-92, span: (1323, 1614), strand: +, TEtype: AluY}, {E: 1e-27, span: (1711, 1908), strand: +, TEtype: MIR}, {E: 5e-17, span: (1964, 2150), strand: -, TEtype: …
HPSCSR.3580.67	ENSG00000085840.13	ENST00000371566.1	ORC1	coding	enriched	43.5084	{E: 3.2e-54, span: (2768, 2975), strand: -, TEtype: AluJb}
HPSCSR.3580.68	ENSG00000085840.13	ENST00000371568.8	ORC1	coding	enriched	0.014653	{E: 3.2e-54, span: (2807, 3014), strand: -, TEtype: AluJb}
HPSCSR.3580.91	ENSG00000134744.14	ENST00000528457.5	TUT4	noncoding	nonspecific	0.353571	{E: 3.4e-96, span: (26, 321), strand: +, TEtype: AluSx1}, {E: 9.5e-99, span: (495, 799), strand: +, TEtype: AluYk3}, {E: 1.1e-42, span: (628, 800), strand: +, TEtype: FRAM}, {E: 2.1e-19, span: (981, 1089), strand: +, TEtype: AluSq2}
HPSCSR.3622.27	ENSG00000134748.13	ENST00000257181.10	PRPF38A	coding	nonspecific	14.4557	{E: 1e-102, span: (3471, 3777), strand: +, TEtype: AluSp}, {E: 9.3e-91, span: (4166, 4455), strand: +, TEtype: AluY}, {E: 1.6e-75, span: (4440, 5225), strand: +, TEtype: HAL1b}
HPSCLR.51.2	ENSG00000134748.13	ENST00000474048.1	PRPF38A	noncoding	nonspecific	0.141764	{E: 4.8e-30, span: (1481, 1601), strand: +, TEtype: AluSq}, {E: 9.3e-91, span: (1992, 2281), strand: +, TEtype: AluY}, {E: 2.9e-75, span: (2266, 3050), strand: +, TEtype: HAL1b}
HPSCSR.3580.69	ENSG00000134744.14	ENST00000371541.5	TUT4	coding	enriched	3.39466	{E: 4.3e-25, span: (3805, 4038), strand: -, TEtype: MIRb}, {E: 4.2e-100, span: (4014, 4317), strand: +, TEtype: AluYk3}, {E: 4.6e-38, span: (4148, 4318), strand: +, TEtype: FRAM}
HPSCSR.3580.75	ENSG00000134744.14	ENST00000474453.6	TUT4	coding	nonspecific	1.59724	{E: 1.3e-95, span: (701, 1008), strand: -, TEtype: AluSx3}, {E: 8.6e-11, span: (1334, 1578), strand: +, TEtype: MIRb}
HPSCSR.3580.76	ENSG00000134744.14	ENST00000497120.1	TUT4	coding	nonspecific	2.80579	{E: 1.1e-34, span: (41, 205), strand: -, TEtype: MER5A1}
HPSCLR.52.7	ENSG00000134744.14	ENST00000484723.6	TUT4	coding	nonspecific	0.798053	{E: 3.6e-20, span: (19, 310), strand: +, TEtype: L1ME3G_3end}, {E: 1.9e-68, span: (307, 597), strand: +, TEtype: AluJb}, {E: 3.2e-11, span: (591, 814), strand: +, TEtype: L1ME3G_3end}, {E: 2e-91, span: (3104, 3405), strand: -, TEtype: AluJb}, {E: 1.7e-52, span: (3728, 4067), strand: -, TEtype: L1MA10_3end}, {E: 1.2e-19, span: (3896, 4068), strand: -, TEtype: L1MB1_3end}, {E: 4e-34, span: (5610, 5…
HPSCSR.3580.82	ENSG00000134744.14	ENST00000355809.4	TUT4	coding	nonspecific	0.498465	{E: 7.8e-29, span: (1260, 1482), strand: +, TEtype: MER58A}, {E: 1e-95, span: (1853, 2151), strand: +, TEtype: AluSx1}
HPSCSR.3580.85	ENSG00000134744.14	ENST00000466440.1	TUT4	noncoding	depleted	0.64536	{E: 1.5e-28, span: (1, 115), strand: -, TEtype: AluSx}, {E: 4.8e-17, span: (614, 853), strand: -, TEtype: L1ME3Cz_3end}, {E: 2.8e-14, span: (837, 1025), strand: -, TEtype: MIRb}, {E: 1.8e-28, span: (1303, 1434), strand: +, TEtype: FLAM_C}, {E: 8.6e-82, span: (1306, 1597), strand: +, TEtype: AluSx1}, {E: 1.4e-85, span: (1722, 2029), strand: -, TEtype: AluJb}, {E: 7.4e-16, span: (2074, 2322), stran…
HPSCLR.53.1	ENSG00000134744.14	ENST00000371541.5	TUT4	noncoding	nonspecific	0.303232	{E: 4.3e-25, span: (1142, 1375), strand: -, TEtype: MIRb}, {E: 9.5e-93, span: (1351, 1630), strand: +, TEtype: AluYk3}
HPSCSR.3622.36	ENSG00000116157.6	ENST00000361314.5	GPX7	coding	nonspecific	20.2507	{TEtype: MIRb, span: (911, 1023), E: 7.7e-11, strand: +}
HPSCSR.3580.93	ENSG00000162377.6	ENST00000371538.5	COA7	coding	enriched	33.0634	{E: 7e-99, span: (1690, 1987), strand: +, TEtype: AluYk3}, {E: 1e-95, span: (2272, 2570), strand: +, TEtype: AluSz}, {E: 2.5e-92, span: (2574, 2873), strand: +, TEtype: AluSg}, {E: 3.2e-38, span: (2709, 2879), strand: +, TEtype: FRAM}, {E: 4.3e-22, span: (2901, 3072), strand: +, TEtype: L1MC_orf2}, {E: 5.3e-267, span: (2941, 3981), strand: +, TEtype: L1MC1_3end}, {E: 1.6e-14, span: (3787, 3982), …
HPSCSR.3622.32	ENSG00000162378.13	ENST00000294353.7	ZYG11B	coding	depleted	10.1109	{E: 2e-40, span: (3969, 4132), strand: +, TEtype: AluJo}, {E: 5.3e-90, span: (4647, 4945), strand: +, TEtype: AluSz}, {E: 5.2e-32, span: (4951, 5090), strand: -, TEtype: AluJr}, {E: 8.5e-103, span: (5154, 5456), strand: +, TEtype: AluSg4}, {E: 3.5e-30, span: (6479, 6594), strand: -, TEtype: AluJr4}
HPSCSR.3580.120	ENSG00000242391.2	ENST00000446786.2	AC099677.4	noncoding	nonspecific	0.232112	{E: 1.2e-96, span: (223, 523), strand: -, TEtype: AluSc8}, {E: 6.1e-80, span: (559, 840), strand: +, TEtype: AluSx1}, {E: 2.4e-83, span: (1012, 1300), strand: +, TEtype: AluSz}, {E: 1.4e-85, span: (1315, 1628), strand: +, TEtype: AluSz}, {E: 8.6e-40, span: (1474, 1629), strand: +, TEtype: FRAM}, {E: 3.6e-72, span: (1750, 2395), strand: +, TEtype: HAL1}, {E: 6.2e-83, span: (2546, 2845), strand: +,…
HPSCSR.3622.45	ENSG00000203995.10	ENST00000371528.2	ZYG11A	coding	enriched	1.52239	{E: 1.8e-85, span: (2930, 3225), strand: +, TEtype: AluJb}, {E: 1.4e-100, span: (3248, 3557), strand: -, TEtype: AluSx4}
HPSCSR.3580.97	ENSG00000121310.17	ENST00000371522.9	ECHDC2	coding	depleted	0.334293	{E: 4e-13, span: (1387, 1493), strand: +, TEtype: MIR}
HPSCSR.3580.100	ENSG00000121310.17	ENST00000487851.5	ECHDC2	coding	nonspecific	1.76788	{E: 1.9e-23, span: (678, 952), strand: +, TEtype: L2c_3end}, {E: 3.4e-22, span: (1094, 1206), strand: +, TEtype: AluSp}, {E: 5.2e-96, span: (1214, 1536), strand: +, TEtype: AluSx3}
HPSCSR.3580.105	ENSG00000121310.17	ENST00000487851.5	ECHDC2	coding	depleted	1.08452	{E: 1.9e-23, span: (678, 952), strand: +, TEtype: L2c_3end}, {E: 3.4e-22, span: (1094, 1206), strand: +, TEtype: AluSp}, {E: 5.2e-96, span: (1214, 1536), strand: +, TEtype: AluSx3}
HPSCSR.3580.107	ENSG00000121310.17	ENST00000480312.6	ECHDC2	coding	nonspecific	0.115313	{E: 8.8e-28, span: (318, 460), strand: +, TEtype: AluSp}
HPSCSR.3580.116	ENSG00000121310.17	ENST00000493896.2	ECHDC2	noncoding	nonspecific	1.20571	{E: 1.1e-27, span: (21, 281), strand: +, TEtype: HAL1M8}, {E: 9.5e-77, span: (360, 591), strand: +, TEtype: AluSp}, {E: 2.3e-13, span: (495, 598), strand: +, TEtype: FLAM_A}
HPSCSR.3580.117	ENSG00000121310.17	ENST00000479183.6	ECHDC2	noncoding	nonspecific	0.406049	{E: 1.2e-102, span: (910, 1217), strand: +, TEtype: AluSc8}, {E: 2.5e-44, span: (1043, 1218), strand: +, TEtype: FRAM}, {E: 1.5e-16, span: (1192, 1320), strand: -, TEtype: MER3}, {E: 9.4e-19, span: (1431, 1605), strand: +, TEtype: MIR}
HPSCSR.3580.119	ENSG00000121310.17	ENST00000474789.1	ECHDC2	coding	depleted	1.32215	{E: 8e-21, span: (407, 544), strand: +, TEtype: L1MC1_3end}
HPSCSR.3580.123	ENSG00000121310.17	ENST00000539680.1	ECHDC2	noncoding	nonspecific	0.849179	{E: 2.8e-38, span: (616, 774), strand: -, TEtype: FRAM}, {E: 1.4e-82, span: (857, 1164), strand: -, TEtype: AluJb}, {E: 3.2e-12, span: (1271, 1363), strand: +, TEtype: MER81}, {E: 1.4e-11, span: (1702, 1959), strand: -, TEtype: L1MC4a_3end}, {E: 1.2e-102, span: (3525, 3832), strand: +, TEtype: AluSc8}, {E: 2.5e-44, span: (3658, 3833), strand: +, TEtype: FRAM}, {E: 1.5e-16, span: (3807, 3935), str…
HPSCSR.3622.47	ENSG00000230953.2	ENST00000420575.2	AC099677.1	noncoding	depleted	1.397	{E: 6.7e-69, span: (1218, 1782), strand: +, TEtype: MLT1F2}, {E: 2.9e-17, span: (1935, 2089), strand: +, TEtype: MIRb}, {E: 1.2e-89, span: (2477, 2776), strand: +, TEtype: AluSx}, {E: 1.4e-72, span: (3180, 3553), strand: +, TEtype: Tigger3}, {E: 1.9e-82, span: (3500, 3868), strand: -, TEtype: AluJb}, {E: 1.7e-130, span: (3876, 4378), strand: +, TEtype: Tigger3b}, {E: 4.8e-91, span: (4378, 4725), …
HPSCSR.3622.53	ENSG00000116171.18	ENST00000371513.9	SCP2	coding	depleted	0.646388	{E: 1.9e-20, span: (1476, 1658), strand: -, TEtype: L1ME3E_3end}
HPSCSR.3622.61	ENSG00000116171.18	ENST00000488965.1	SCP2	noncoding	nonspecific	4.65355	{TEtype: L2c_3end, span: (691, 1011), E: 1.8e-13, strand: +}
HPSCSR.3678.1	ENSG00000157184.7	ENST00000637252.1	CPT2	coding	nonspecific	5.045	{E: 7.8e-98, span: (2209, 2509), strand: +, TEtype: AluSz}
HPSCSR.3678.5	ENSG00000157184.7	ENST00000371486.4	CPT2	coding	nonspecific	5.51496	{E: 7.8e-98, span: (2181, 2481), strand: +, TEtype: AluSz}
HPSCSR.3678.10	ENSG00000157184.7	ENST00000637726.1	CPT2	coding	nonspecific	0.985252	{E: 5.4e-91, span: (1, 286), strand: -, TEtype: AluSc8}, {E: 1.6e-35, span: (283, 609), strand: -, TEtype: HAL1}, {E: 1e-53, span: (1323, 1609), strand: +, TEtype: L1MB8_3end}, {E: 4.8e-84, span: (1606, 1900), strand: +, TEtype: AluJr}, {E: 5.8e-33, span: (1742, 1901), strand: +, TEtype: FAM}, {E: 5.7e-30, span: (1899, 2058), strand: +, TEtype: L1MB8_3end}, {E: 1.8e-82, span: (2058, 2323), strand…
HPSCSR.3678.11	ENSG00000157184.7	ENST00000636673.1	CPT2	noncoding	nonspecific	0.134095	{E: 1.4e-86, span: (1398, 1828), strand: +, TEtype: MLT1C2}, {E: 9.6e-27, span: (2069, 2302), strand: -, TEtype: MIRb}, {E: 6.8e-12, span: (2979, 3229), strand: +, TEtype: L2d2_3end}, {E: 5.2e-205, span: (3243, 4538), strand: -, TEtype: HAL1}
HPSCSR.3683.1	ENSG00000162384.14	ENST00000294360.5	CZIB	coding	depleted	11.0115	{E: 7.8e-98, span: (1212, 1512), strand: -, TEtype: AluSz}
HPSCSR.3683.4	ENSG00000162384.14	ENST00000483739.5	CZIB	coding	nonspecific	13.6916	{E: 8.7e-78, span: (436, 721), strand: -, TEtype: L1MA5A_3end}
HPSCSR.3685.1	ENSG00000157193.18	ENST00000306052.12	LRP8	coding	nonspecific	10.9621	{TEtype: L2c_3end, span: (6076, 6459), E: 5.9e-19, strand: -}
HPSCSR.3685.7	ENSG00000157193.18	ENST00000669432.1	LRP8	coding	enriched	2.70244	{E: 7.8e-27, span: (8176, 8409), strand: -, TEtype: MIR}, {E: 1.3e-18, span: (8592, 8750), strand: +, TEtype: MIRc}
HPSCSR.3685.20	ENSG00000157193.18	ENST00000459674.5	LRP8	coding	enriched	0.664039	{E: 8.7e-89, span: (1113, 1415), strand: -, TEtype: AluJb}
HPSCSR.3685.23	ENSG00000157193.18	ENST00000657047.1	LRP8	coding	enriched	0.508294	{E: 8.1e-21, span: (567, 692), strand: -, TEtype: MIRb}
HPSCLR.36.4	ENSG00000157193.18	ENST00000347547.7	LRP8	noncoding	enriched	1.17589	{E: 1.3e-14, span: (507, 619), strand: +, TEtype: MIR1_Amn}, {E: 2e-74, span: (1613, 1914), strand: -, TEtype: MLT1A0}, {E: 3.3e-31, span: (3106, 3332), strand: -, TEtype: MIR}, {E: 1.2e-20, span: (4508, 4687), strand: -, TEtype: MIRb}, {E: 2.3e-78, span: (5892, 6163), strand: +, TEtype: AluSc8}
HPSCSR.3686.2	ENSG00000226754.2	ENST00000664677.1	AL606760.1	noncoding	depleted	0.211324	{E: 2.9e-19, span: (595, 732), strand: +, TEtype: MER5B}
HPSCSR.3686.5	ENSG00000225675.2	ENST00000445039.2	LINC01771	noncoding	enriched	0.215946	{E: 2.8e-17, span: (764, 1107), strand: -, TEtype: L2c_3end}, {E: 4.3e-100, span: (1449, 1755), strand: +, TEtype: AluY}, {E: 3.1e-22, span: (1807, 2028), strand: +, TEtype: MIR}, {E: 6.5e-183, span: (2509, 3176), strand: +, TEtype: MER44C}, {E: 4.8e-18, span: (3176, 3389), strand: -, TEtype: HAL1}, {E: 7.1e-95, span: (3415, 3720), strand: -, TEtype: AluSx}, {E: 2.1e-38, span: (3734, 3964), stran…
HPSCSR.3686.7	ENSG00000225675.2	ENST00000445039.2	LINC01771	noncoding	nonspecific	0.071663	{E: 2.2e-22, span: (120, 422), strand: +, TEtype: L1ME4a_3end}, {E: 2.4e-101, span: (425, 733), strand: -, TEtype: AluSp}, {E: 1.4e-100, span: (1045, 1352), strand: +, TEtype: AluYh3}, {E: 3.1e-22, span: (1403, 1624), strand: +, TEtype: MIR}, {E: 2.7e-30, span: (2153, 2348), strand: -, TEtype: MIR}, {E: 1.5e-122, span: (3695, 4227), strand: -, TEtype: MLT1F}, {E: 1.9e-92, span: (4261, 4597), stra…
HPSCSR.3687.2	ENSG00000232762.1	ENST00000446686.1	AL355483.2	noncoding	enriched	0.417688	{E: 1.3e-14, span: (351, 553), strand: -, TEtype: MIRb}, {E: 3.9e-14, span: (1103, 1283), strand: -, TEtype: MIRb}, {E: 6.8e-13, span: (2092, 2290), strand: +, TEtype: MIRc}, {E: 2e-23, span: (3343, 3568), strand: -, TEtype: MER103C}, {E: 4.6e-13, span: (4578, 4690), strand: -, TEtype: Charlie15a}, {E: 3.8e-86, span: (9141, 9444), strand: +, TEtype: AluJb}, {E: 5.2e-49, span: (10398, 10618), stra…
HPSCSR.3687.1	ENSG00000228838.1	ENST00000421637.1	AL355483.1	noncoding	enriched	0.383887	{E: 1.3e-14, span: (239, 351), strand: -, TEtype: MIR1_Amn}, {E: 7.2e-14, span: (970, 1119), strand: -, TEtype: MIRb}, {E: 1.7e-25, span: (1284, 1524), strand: +, TEtype: MIRb}, {E: 5.6e-19, span: (2778, 2951), strand: -, TEtype: MIRb}, {E: 1.9e-18, span: (4938, 5098), strand: +, TEtype: MIR}
HPSCLR.35.1	ENSG00000232762.1	ENST00000446686.1	AL355483.2	noncoding	enriched	0.00611	{E: 2.8e-12, span: (90, 193), strand: +, TEtype: MIRb}, {E: 3.4e-15, span: (2304, 2490), strand: +, TEtype: MIRb}, {E: 8.2e-16, span: (3571, 3746), strand: +, TEtype: MIR3}
HPSCSR.4029.1	ENSG00000236776.1	ENST00000446654.1	RPL21P23	noncoding	nonspecific	0.953749	{E: 2.6e-12, span: (82, 250), strand: -, TEtype: MIR3}, {E: 7.7e-19, span: (1179, 1323), strand: +, TEtype: L1ME4b_3end}, {E: 2e-96, span: (1933, 2230), strand: -, TEtype: AluSg}, {E: 7.3e-50, span: (3447, 3891), strand: -, TEtype: L2c_3end}, {E: 1e-93, span: (4022, 4331), strand: +, TEtype: AluSx1}, {E: 1.6e-34, span: (4699, 4872), strand: -, TEtype: L1MB5_3end}, {E: 2.8e-16, span: (5687, 5842),…
HPSCSR.3909.14	ENSG00000162407.9	ENST00000459962.1	PLPP3	coding	nonspecific	0.302665	{E: 4e-90, span: (1137, 1442), strand: -, TEtype: AluSx}
HPSCSR.4029.6	ENSG00000162409.11	ENST00000371244.9	PRKAA2	coding	nonspecific	5.73542	{E: 2.4e-20, span: (4286, 4543), strand: -, TEtype: MER103C}, {E: 5.8e-87, span: (6590, 6896), strand: +, TEtype: AluSx1}, {E: 1.1e-30, span: (6729, 6897), strand: +, TEtype: FRAM}
HPSCSR.4077.1	HPSCSR.4077	HPSCSR.4077.1	HPSCSR.4077.1	noncoding	nonspecific	0.343333	{E: 1.2e-37, span: (974, 1160), strand: +, TEtype: AluJr}, {E: 1.9e-45, span: (1220, 1503), strand: +, TEtype: L1MA9_3end}, {E: 1.5e-87, span: (2270, 2571), strand: -, TEtype: AluSg}
HPSCSR.4079.13	HPSCSR.4079	HPSCSR.4079.13	HPSCSR.4079.13	noncoding	nonspecific	0.469491	{E: 9.6e-17, span: (193, 283), strand: -, TEtype: AluJr}, {E: 1.6e-77, span: (280, 523), strand: +, TEtype: AluSp}, {E: 1.5e-34, span: (615, 1080), strand: +, TEtype: L1ME4c_3end}
HPSCSR.4079.14	HPSCSR.4079	HPSCSR.4079.14	HPSCSR.4079.14	noncoding	nonspecific	2.09919	{E: 7.6e-13, span: (193, 275), strand: -, TEtype: AluJr}, {E: 1.3e-79, span: (270, 524), strand: +, TEtype: AluSp}, {E: 1.5e-34, span: (616, 1081), strand: +, TEtype: L1ME4c_3end}
HPSCSR.4065.17	ENSG00000081870.11	ENST00000371378.6	HSPB11	coding	nonspecific	0.915219	{E: 5.2e-82, span: (351, 608), strand: -, TEtype: AluSq2}
HPSCSR.4065.21	ENSG00000081870.11	ENST00000489675.1	HSPB11	coding	nonspecific	3.03827	{E: 3.2e-17, span: (50, 252), strand: +, TEtype: MIR}
HPSCSR.4079.17	ENSG00000116212.15	ENST00000444987.1	LRRC42	coding	enriched	4.66076	{TEtype: MIRb, span: (216, 306), E: 1.7e-11, strand: +}
HPSCSR.4079.18	ENSG00000116212.15	ENST00000371368.5	LRRC42	coding	enriched	0.261566	{TEtype: MIRb, span: (151, 241), E: 1.7e-11, strand: +}
HPSCSR.4079.23	ENSG00000116205.14	ENST00000648983.1	TCEANC2	coding	nonspecific	0.081056	{E: 8.6e-20, span: (1818, 1967), strand: -, TEtype: MIRb}, {E: 6.2e-12, span: (2095, 2222), strand: -, TEtype: Tigger12c}, {E: 2.1e-73, span: (2227, 2540), strand: +, TEtype: AluJb}
HPSCSR.4079.25	ENSG00000116205.14	ENST00000234827.6	TCEANC2	coding	nonspecific	3.5805	{E: 1.6e-17, span: (2210, 2379), strand: -, TEtype: MIRb}, {E: 1.2e-20, span: (2390, 2642), strand: +, TEtype: L2}, {E: 3.9e-20, span: (2701, 3047), strand: +, TEtype: L2c_3end}, {E: 9.7e-16, span: (3063, 3358), strand: -, TEtype: L2c_3end}, {E: 2.4e-96, span: (3809, 4119), strand: +, TEtype: AluSx1}, {E: 8.7e-93, span: (4304, 4616), strand: +, TEtype: AluSx1}, {E: 3.8e-36, span: (4440, 4618), st…
HPSCSR.4065.29	ENSG00000116209.12	ENST00000234831.10	TMEM59	coding	depleted	9.7931	{E: 6.4e-93, span: (1881, 2168), strand: -, TEtype: AluSp}, {E: 1.1e-35, span: (2547, 2676), strand: +, TEtype: AluJr4}, {E: 8.2e-11, span: (3962, 4168), strand: -, TEtype: Charlie19a}, {E: 4.5e-16, span: (4244, 4627), strand: -, TEtype: L2c_3end}, {E: 2.7e-92, span: (5346, 5649), strand: -, TEtype: AluSz6}, {E: 9.2e-71, span: (5702, 6122), strand: -, TEtype: Charlie4a}, {E: 8.4e-34, span: (5923,…
HPSCSR.4065.35	ENSG00000116209.12	ENST00000371348.5	TMEM59	coding	nonspecific	1.67844	{E: 1.7e-77, span: (22, 335), strand: -, TEtype: AluJr4}
HPSCSR.4065.40	ENSG00000116209.12	ENST00000371344.5	TMEM59	coding	depleted	16.8175	{E: 9.3e-27, span: (78, 296), strand: -, TEtype: L1ME4b_3end}, {E: 3.7e-12, span: (286, 362), strand: -, TEtype: FLAM_A}, {E: 4.8e-13, span: (363, 444), strand: +, TEtype: FRAM}, {E: 7.8e-95, span: (581, 882), strand: -, TEtype: AluSc}
HPSCSR.4065.51	ENSG00000280378.1	ENST00000624679.1	AL353898.3	noncoding	nonspecific	0.283216	{E: 6.5e-95, span: (91, 389), strand: -, TEtype: AluSz}, {E: 6.2e-25, span: (510, 747), strand: -, TEtype: L1MB8_3end}, {E: 1.1e-100, span: (734, 1045), strand: -, TEtype: AluSx}, {E: 3.4e-19, span: (1045, 1262), strand: -, TEtype: hAT-1_Mam}, {E: 9.2e-95, span: (1257, 1562), strand: -, TEtype: AluSz6}, {E: 9.5e-30, span: (1625, 1752), strand: +, TEtype: FLAM_C}
HPSCSR.4079.35	ENSG00000116221.15	ENST00000487096.5	MRPL37	noncoding	nonspecific	0.238307	{E: 7.5e-11, span: (95, 266), strand: +, TEtype: MIR}, {E: 1.3e-38, span: (267, 438), strand: +, TEtype: AluJo}, {E: 2.4e-18, span: (593, 834), strand: +, TEtype: L2c_3end}, {E: 1e-70, span: (1069, 1327), strand: +, TEtype: AluJo}, {E: 5.8e-15, span: (1749, 1945), strand: +, TEtype: L1ME4a_3end}, {E: 7.2e-92, span: (1955, 2250), strand: -, TEtype: AluSz6}, {E: 5.1e-61, span: (2331, 2822), strand:…
HPSCSR.4065.34	ENSG00000215883.10	ENST00000490863.5	CYB5RL	coding	nonspecific	0.500616	{E: 9.9e-33, span: (37, 192), strand: +, TEtype: AluJr4}, {E: 1.7e-23, span: (613, 704), strand: -, TEtype: AluSz}, {E: 8.7e-111, span: (996, 1337), strand: -, TEtype: THE1B}, {E: 9.3e-20, span: (1636, 2163), strand: +, TEtype: L2d2_3end}, {E: 2.4e-53, span: (2247, 2558), strand: +, TEtype: Charlie8}, {E: 8.4e-11, span: (2645, 2780), strand: +, TEtype: MIRb}, {E: 4.7e-14, span: (3431, 3587), stra…
HPSCSR.4065.31	ENSG00000215883.10	ENST00000528287.5	CYB5RL	coding	enriched	0.133864	{E: 9.9e-33, span: (62, 217), strand: +, TEtype: AluJr4}, {E: 4.7e-14, span: (1292, 1448), strand: +, TEtype: MIR1_Amn}, {E: 9.7e-14, span: (2273, 2443), strand: -, TEtype: MIR3}, {E: 2e-14, span: (2446, 2632), strand: +, TEtype: Charlie15a}
HPSCSR.4065.36	ENSG00000215883.10	ENST00000421415.5	CYB5RL	coding	enriched	0.265058	{E: 9.9e-33, span: (36, 191), strand: +, TEtype: AluJr4}, {E: 4.7e-14, span: (1107, 1263), strand: +, TEtype: MIR1_Amn}, {E: 9.7e-14, span: (2088, 2258), strand: -, TEtype: MIR3}, {E: 1.6e-14, span: (2261, 2447), strand: +, TEtype: Charlie15a}, {E: 6.9e-21, span: (2541, 2705), strand: -, TEtype: MER103C}, {E: 8.5e-35, span: (3202, 3333), strand: +, TEtype: AluSz6}
HPSCSR.4065.37	ENSG00000215883.10	ENST00000534324.5	CYB5RL	coding	enriched	0.045015	{E: 7.6e-14, span: (1000, 1124), strand: +, TEtype: MIR3}
HPSCSR.4065.41	ENSG00000215883.10	ENST00000287899.13	CYB5RL	coding	nonspecific	4.34796	{E: 4.7e-14, span: (860, 1016), strand: +, TEtype: MIR1_Amn}, {E: 9.7e-14, span: (1841, 2011), strand: -, TEtype: MIR3}, {E: 1.6e-14, span: (2014, 2200), strand: +, TEtype: Charlie15a}, {E: 6.9e-21, span: (2294, 2458), strand: -, TEtype: MER103C}, {E: 2.9e-88, span: (2955, 3268), strand: +, TEtype: AluJb}, {E: 6.8e-14, span: (3323, 3749), strand: +, TEtype: LTR89}, {E: 3.4e-99, span: (4718, 5013)…
HPSCSR.4065.43	ENSG00000215883.10	ENST00000534324.5	CYB5RL	coding	enriched	0.527962	{E: 3.5e-29, span: (529, 759), strand: -, TEtype: MIR}, {E: 4.7e-14, span: (763, 890), strand: -, TEtype: MIR}, {E: 7.9e-23, span: (972, 1234), strand: -, TEtype: L2}, {E: 6e-99, span: (1887, 2192), strand: -, TEtype: AluSc}, {E: 6.2e-88, span: (3003, 3301), strand: -, TEtype: AluSz6}, {E: 4.7e-14, span: (4007, 4163), strand: +, TEtype: MIR1_Amn}, {E: 9.7e-14, span: (4988, 5158), strand: -, TEtyp…
HPSCLR.2796.1	ENSG00000215883.10	ENST00000493530.2	CYB5RL	noncoding	nonspecific	0.502672	{E: 1.2e-81, span: (52, 343), strand: -, TEtype: AluJb}, {E: 2.3e-72, span: (669, 984), strand: -, TEtype: MER2}
HPSCSR.4079.36	ENSG00000198711.5	ENST00000361350.5	SSBP3-AS1	noncoding	nonspecific	1.39253	{E: 1.6e-24, span: (5, 135), strand: -, TEtype: AluJr4}
HPSCSR.4079.38	HPSCSR.4079	HPSCSR.4079.38	HPSCSR.4079.38	noncoding	nonspecific	1.78303	{E: 2.1e-87, span: (1301, 1613), strand: -, TEtype: AluJo}, {E: 9.8e-93, span: (2945, 3252), strand: -, TEtype: AluSg}
HPSCLR.2802.2	ENSG00000157216.15	ENST00000533946.5	SSBP3	coding	enriched	1.91821	{E: 1.5e-89, span: (2514, 2815), strand: -, TEtype: AluSz}, {E: 9.8e-93, span: (3476, 3783), strand: +, TEtype: AluSg}, {E: 5.5e-80, span: (5115, 5397), strand: +, TEtype: AluJo}
HPSCSR.4065.65	ENSG00000157216.15	ENST00000530618.1	SSBP3	coding	nonspecific	0.321702	{E: 1.7e-27, span: (407, 524), strand: -, TEtype: AluSc8}
HPSCLR.2799.1	HPSCLR.2799	HPSCLR.2799.1	HPSCLR.2799.1	noncoding	nonspecific	0.985633	{E: 5.3e-28, span: (2, 133), strand: -, TEtype: FAM}, {E: 5.1e-20, span: (1538, 1763), strand: +, TEtype: MIRb}, {E: 5.7e-23, span: (2267, 2626), strand: +, TEtype: Charlie19a}, {E: 7.8e-84, span: (2873, 3187), strand: +, TEtype: AluJb}, {E: 2.5e-21, span: (3236, 3394), strand: +, TEtype: MIR}
HPSCSR.4065.74	ENSG00000162391.12	ENST00000371304.2	FAM151A	coding	depleted	0.063651	{E: 3e-71, span: (4, 271), strand: +, TEtype: AluJr}, {E: 1.3e-98, span: (274, 579), strand: +, TEtype: AluSc8}, {E: 2.2e-16, span: (582, 777), strand: -, TEtype: L1MEd_5end}, {E: 1e-91, span: (775, 1081), strand: -, TEtype: AluSz}, {E: 1.9e-52, span: (1239, 1493), strand: -, TEtype: AluJr}, {E: 9.9e-27, span: (1368, 1494), strand: -, TEtype: BC200}, {E: 2.2e-96, span: (2703, 3006), strand: +, TE…
HPSCSR.4112.16	ENSG00000162390.17	ENST00000481208.5	ACOT11	coding	nonspecific	0.092302	{E: 3.1e-98, span: (117, 419), strand: +, TEtype: AluSp}, {E: 1.7e-73, span: (407, 885), strand: +, TEtype: L1ME1_3end}, {E: 1.3e-97, span: (1136, 1442), strand: +, TEtype: AluSc}, {E: 2.6e-27, span: (1523, 1661), strand: +, TEtype: FLAM_C}, {E: 1.6e-16, span: (1936, 2020), strand: -, TEtype: LTR2C}, {E: 6.8e-98, span: (2554, 2863), strand: -, TEtype: AluSq2}
HPSCSR.4112.15	ENSG00000162390.17	ENST00000481208.5	ACOT11	coding	nonspecific	0.058017	{E: 3.1e-98, span: (117, 419), strand: +, TEtype: AluSp}, {E: 1.7e-73, span: (407, 885), strand: +, TEtype: L1ME1_3end}, {E: 1.3e-97, span: (1136, 1442), strand: +, TEtype: AluSc}, {E: 2.6e-27, span: (1523, 1661), strand: +, TEtype: FLAM_C}, {E: 1.6e-16, span: (1936, 2020), strand: -, TEtype: LTR2C}, {E: 6.8e-98, span: (2554, 2863), strand: -, TEtype: AluSq2}
HPSCSR.4112.18	ENSG00000162390.17	ENST00000479837.1	ACOT11	coding	nonspecific	1.66887	{E: 3.6e-26, span: (773, 988), strand: +, TEtype: MIR}, {E: 1.1e-87, span: (1258, 1566), strand: +, TEtype: AluSz6}
HPSCSR.4112.19	ENSG00000162390.17	ENST00000498228.1	ACOT11	coding	nonspecific	0.249175	{E: 1.4e-11, span: (1597, 1726), strand: +, TEtype: L2c_3end}, {E: 2.3e-87, span: (2161, 2449), strand: +, TEtype: AluSz6}
HPSCSR.4112.27	ENSG00000162390.17	ENST00000371316.3	ACOT11	noncoding	nonspecific	0.474833	{E: 1.2e-12, span: (36, 264), strand: -, TEtype: MIRb}, {E: 4.3e-75, span: (606, 873), strand: +, TEtype: AluSz}
HPSCLR.2800.1	ENSG00000162390.17	ENST00000481208.5	ACOT11	noncoding	enriched	0.305611	{E: 2.1e-16, span: (1180, 1600), strand: -, TEtype: L2c_3end}, {E: 1.1e-19, span: (2468, 2688), strand: +, TEtype: MIR}, {E: 9.6e-38, span: (2772, 2904), strand: +, TEtype: AluSz}, {E: 1.1e-100, span: (2910, 3206), strand: +, TEtype: AluY}, {E: 1.4e-39, span: (3044, 3207), strand: +, TEtype: FRAM}, {E: 3.8e-43, span: (3194, 3353), strand: +, TEtype: AluSx3}
HPSCSR.4112.28	ENSG00000243725.7	ENST00000371281.4	TTC4	coding	nonspecific	30.9292	{TEtype: MLT1I, span: (2088, 2316), E: 7.7e-13, strand: +}
HPSCSR.4112.30	ENSG00000243725.7	ENST00000486091.1	TTC4	noncoding	nonspecific	0.747101	{TEtype: MIRb, span: (597, 794), E: 8e-11, strand: +}
HPSCSR.4134.1	ENSG00000006555.11	ENST00000371276.9	TTC22	coding	nonspecific	0.164685	{E: 1.3e-16, span: (1900, 2365), strand: +, TEtype: MLT1O}, {E: 1.2e-94, span: (2607, 2906), strand: -, TEtype: AluSp}, {E: 2.7e-39, span: (2985, 3122), strand: -, TEtype: AluSz6}, {E: 7.8e-14, span: (3229, 3319), strand: -, TEtype: MIR3}
HPSCSR.4134.5	ENSG00000006555.11	ENST00000448308.2	TTC22	noncoding	nonspecific	0.166026	{E: 2.6e-87, span: (513, 816), strand: -, TEtype: AluJo}, {E: 1.3e-14, span: (917, 1110), strand: +, TEtype: MIRb}, {E: 2.1e-20, span: (1127, 1343), strand: +, TEtype: MIRb}, {E: 2.1e-13, span: (1755, 1910), strand: -, TEtype: MIRc}, {E: 1e-86, span: (2320, 2637), strand: -, TEtype: AluJr}, {E: 1.2e-17, span: (2675, 2868), strand: +, TEtype: L2c_3end}, {E: 3.1e-12, span: (2871, 3112), strand: -, …
HPSCSR.4112.36	ENSG00000162398.11	ENST00000358193.7	LEXM	noncoding	nonspecific	0.50025	{E: 1.2e-75, span: (166, 471), strand: -, TEtype: AluJb}, {E: 5e-13, span: (538, 836), strand: +, TEtype: L1M5_orf2}, {E: 2.3e-53, span: (1482, 2048), strand: -, TEtype: HAL1}, {E: 2e-97, span: (2056, 2363), strand: -, TEtype: AluSp}, {E: 1.1e-76, span: (2368, 2859), strand: -, TEtype: HAL1}, {E: 5.1e-29, span: (2867, 3219), strand: +, TEtype: L1M6_5end}, {E: 7.1e-95, span: (3218, 3510), strand: …
HPSCSR.4112.40	ENSG00000287724.1	ENST00000658428.1	AC096536.3	noncoding	nonspecific	2.90979	{E: 2.9e-24, span: (2142, 2306), strand: +, TEtype: Tigger3c}, {E: 3.2e-141, span: (2143, 2660), strand: +, TEtype: Tigger3b}, {E: 2.4e-83, span: (2652, 2953), strand: -, TEtype: AluJb}, {E: 1.3e-198, span: (2954, 3633), strand: +, TEtype: Tigger3}, {E: 7.5e-16, span: (3687, 3828), strand: +, TEtype: MIRb}, {E: 1.4e-23, span: (3695, 3968), strand: +, TEtype: MIR}, {E: 5.1e-20, span: (5442, 5638),…
HPSCSR.4137.1	ENSG00000287724.1	ENST00000658428.1	AC096536.3	noncoding	nonspecific	0.17152	{E: 3.5e-99, span: (323, 622), strand: +, TEtype: AluSx1}, {E: 1e-129, span: (714, 1161), strand: -, TEtype: MER4A1}, {E: 2.2e-28, span: (1291, 1475), strand: +, TEtype: L1MEc_5end}, {E: 5.8e-14, span: (1471, 1553), strand: +, TEtype: FLAM_A}, {E: 1.4e-46, span: (1680, 1847), strand: +, TEtype: AluSq2}
HPSCSR.4132.13	ENSG00000116133.13	ENST00000649769.1	DHCR24	coding	nonspecific	24.2536	{E: 3.8e-28, span: (1959, 2255), strand: +, TEtype: L1ME1_3end}, {E: 1.2e-26, span: (2887, 3112), strand: +, TEtype: MIRb}
HPSCSR.4132.12	ENSG00000116133.13	ENST00000371269.9	DHCR24	coding	nonspecific	6.45627	{E: 1.2e-26, span: (1783, 2008), strand: +, TEtype: MIRb}
HPSCSR.4112.42	ENSG00000242396.1	ENST00000415336.1	AC096536.2	noncoding	nonspecific	0.483291	{E: 1.8e-17, span: (991, 1404), strand: +, TEtype: L2c_3end}
HPSCSR.4112.49	ENSG00000143001.5	ENST00000371268.4	TMEM61	coding	nonspecific	0.419097	{E: 9.2e-12, span: (1182, 1255), strand: -, TEtype: MLT1H1}
HPSCSR.4155.1	HPSCSR.4155	HPSCSR.4155.1	HPSCSR.4155.1	noncoding	enriched	3.97345	{E: 5.3e-115, span: (2, 477), strand: -, TEtype: LTR7Y}
HPSCSR.4156.2	ENSG00000169174.10	ENST00000490692.1	PCSK9	coding	enriched	2.78506	{E: 1.8e-18, span: (3, 152), strand: +, TEtype: MLT1C2}, {E: 1.1e-42, span: (277, 709), strand: +, TEtype: LTR16B1}, {E: 5.4e-13, span: (1073, 1262), strand: +, TEtype: MIR}
HPSCSR.4156.4	HPSCSR.4156	HPSCSR.4156.4	HPSCSR.4156.4	noncoding	depleted	0.609452	{E: 2.7e-74, span: (1050, 1324), strand: +, TEtype: L1MB3_3end}, {E: 7.1e-13, span: (1327, 1512), strand: +, TEtype: MIR}
HPSCSR.4157.1	ENSG00000231090.2	ENST00000643232.1	MIR4422HG	noncoding	nonspecific	0.538759	{E: 1.5e-45, span: (1101, 1276), strand: -, TEtype: MER30}, {E: 2.8e-25, span: (2193, 2609), strand: -, TEtype: AmnL2-1}, {E: 3.2e-23, span: (2844, 3243), strand: -, TEtype: L2c_3end}, {E: 9.5e-30, span: (3324, 3443), strand: -, TEtype: FLAM_C}
HPSCSR.4163.4	ENSG00000162402.14	ENST00000484447.5	USP24	coding	depleted	1.54041	{E: 1e-30, span: (1217, 2068), strand: +, TEtype: L2}, {E: 7.4e-45, span: (2312, 2500), strand: -, TEtype: AluSx3}
HPSCSR.4624.19	ENSG00000173406.15	ENST00000332102.10	DAB1	coding	enriched	1.06901	{TEtype: L1ME4a_3end, span: (251, 447), E: 9.9e-15, strand: -}
HPSCSR.4621.1	HPSCSR.4621	HPSCSR.4621.1	HPSCSR.4621.1	noncoding	enriched	0.110827	{E: 6.3e-137, span: (1, 455), strand: +, TEtype: THE1D-int}, {E: 1.6e-86, span: (457, 825), strand: +, TEtype: THE1D}, {E: 0.0, span: (1026, 1930), strand: -, TEtype: L1PA2_3end}, {E: 0.0, span: (1783, 5073), strand: -, TEtype: L1M4_orf2}, {E: 5.2e-68, span: (4693, 5076), strand: -, TEtype: L1MC4_5end}, {E: 0.0, span: (4924, 6409), strand: -, TEtype: L1HS_5end}
HPSCSR.4623.1	ENSG00000286918.1	ENST00000654217.1	AL035411.3	noncoding	nonspecific	0.545708	{E: 4.9e-15, span: (56, 338), strand: +, TEtype: L1MC5a_3end}, {E: 8e-11, span: (733, 920), strand: -, TEtype: L2d_3end}, {E: 5.3e-35, span: (2206, 2386), strand: +, TEtype: MER3}, {E: 3.6e-16, span: (2386, 2611), strand: -, TEtype: MER102a}, {E: 3.9e-86, span: (2977, 3280), strand: -, TEtype: AluSz6}, {E: 4.8e-26, span: (3282, 3419), strand: -, TEtype: AluJo}
HPSCSR.4624.32	ENSG00000162601.11	ENST00000665648.1	MYSM1	coding	depleted	21.4178	{E: 3.3e-24, span: (3504, 3701), strand: -, TEtype: MER58C}, {E: 4e-17, span: (4333, 4526), strand: +, TEtype: MIR3}, {E: 7.6e-44, span: (5579, 5824), strand: -, TEtype: ORSL}
HPSCSR.4739.2	ENSG00000234807.7	ENST00000669294.1	LINC01135	noncoding	nonspecific	0.623219	{E: 4.1e-14, span: (476, 638), strand: -, TEtype: MIRb}
HPSCSR.4739.3	ENSG00000234807.7	ENST00000669294.1	LINC01135	noncoding	depleted	0.099456	{E: 4.1e-14, span: (513, 675), strand: -, TEtype: MIRb}, {E: 6e-152, span: (1615, 2183), strand: +, TEtype: L1PA16_3end}, {E: 1.4e-29, span: (2186, 2305), strand: +, TEtype: AluJr}
HPSCSR.4777.2	ENSG00000235215.2	ENST00000451090.1	AL592431.1	noncoding	enriched	0.038092	{E: 1.7e-11, span: (364, 575), strand: +, TEtype: MIRb}, {E: 1.2e-27, span: (829, 1074), strand: -, TEtype: MIR}, {E: 4.9e-25, span: (1642, 1838), strand: +, TEtype: MIR}, {E: 7.8e-12, span: (1871, 2075), strand: -, TEtype: MIRc}, {E: 1.3e-30, span: (2121, 2243), strand: -, TEtype: AluSg}, {E: 1.3e-36, span: (2152, 2485), strand: +, TEtype: LTR50}, {E: 1.9e-49, span: (2890, 3471), strand: +, TEty…
HPSCSR.4882.1	ENSG00000134709.11	ENST00000371208.4	HOOK1	coding	nonspecific	18.9636	{E: 3.9e-42, span: (3476, 3664), strand: -, TEtype: MER3}, {E: 9.8e-46, span: (3885, 4105), strand: -, TEtype: MER58A}
HPSCSR.4882.4	ENSG00000134709.11	ENST00000466803.1	HOOK1	coding	nonspecific	1.18981	{TEtype: MIRb, span: (357, 496), E: 1.3e-11, strand: -}
HPSCSR.4587.1	ENSG00000237928.6	ENST00000655960.1	NFIA-AS2	noncoding	enriched	13.7318	{E: 1.1e-75, span: (3, 256), strand: +, TEtype: AluSx1}
HPSCSR.4961.1	ENSG00000162604.12	ENST00000488206.5	TM2D1	coding	nonspecific	0.930051	{E: 2.3e-39, span: (210, 352), strand: -, TEtype: AluSx}
HPSCSR.4961.2	ENSG00000162604.12	ENST00000468586.5	TM2D1	coding	nonspecific	0.597514	{E: 8.4e-21, span: (481, 568), strand: -, TEtype: FRAM}
HPSCLR.199.3	ENSG00000162604.12	ENST00000371178.5	TM2D1	coding	nonspecific	0.33706	{TEtype: MER103C, span: (679, 877), E: 5.9e-15, strand: +}
HPSCSR.4961.6	ENSG00000162604.12	ENST00000488410.5	TM2D1	noncoding	depleted	1.32796	{E: 6.6e-32, span: (229, 360), strand: -, TEtype: FRAM}
HPSCSR.4961.15	HPSCSR.4961	HPSCSR.4961.15	HPSCSR.4961.15	noncoding	nonspecific	2.14944	{E: 1.7e-77, span: (1, 266), strand: -, TEtype: AluSz6}
HPSCSR.4958.6	ENSG00000132849.20	ENST00000642238.1	PATJ	coding	depleted	0.322781	{E: 4.2e-96, span: (6109, 6418), strand: -, TEtype: AluSx}, {E: 1.4e-97, span: (7447, 7746), strand: +, TEtype: AluSg4}
HPSCSR.4958.7	ENSG00000132849.20	ENST00000371158.6	PATJ	coding	nonspecific	2.67089	{E: 4.2e-96, span: (5914, 6223), strand: -, TEtype: AluSx}, {E: 1.4e-97, span: (7252, 7551), strand: +, TEtype: AluSg4}
HPSCSR.4958.8	ENSG00000132849.20	ENST00000635214.1	PATJ	coding	enriched	1.10971	{E: 8.3e-21, span: (4490, 4583), strand: -, TEtype: MSTD}
HPSCSR.4958.9	ENSG00000132849.20	ENST00000484562.5	PATJ	coding	enriched	0.175097	{E: 7.6e-37, span: (5281, 5447), strand: +, TEtype: FAM}
HPSCSR.4958.12	ENSG00000132849.20	ENST00000646453.1	PATJ	coding	nonspecific	0.033184	{E: 4.2e-96, span: (2613, 2922), strand: -, TEtype: AluSx}, {E: 1.4e-97, span: (3951, 4250), strand: +, TEtype: AluSg4}
HPSCSR.4958.14	ENSG00000132849.20	ENST00000307297.8	PATJ	coding	nonspecific	0.788758	{E: 8.3e-21, span: (806, 899), strand: -, TEtype: MSTD}
HPSCLR.210.1	ENSG00000132849.20	ENST00000635137.1	PATJ	noncoding	enriched	0.166423	{E: 7.8e-87, span: (1, 275), strand: -, TEtype: AluSp}, {E: 5.4e-26, span: (153, 276), strand: -, TEtype: FLAM_C}, {E: 9.5e-100, span: (1037, 1336), strand: +, TEtype: AluY}, {E: 5.8e-39, span: (1173, 1337), strand: +, TEtype: FRAM}, {E: 1e-86, span: (1357, 1660), strand: -, TEtype: AluSq}, {E: 3.4e-90, span: (2271, 2560), strand: +, TEtype: AluSg}, {E: 1.7e-88, span: (2712, 2990), strand: +, TEt…
HPSCSR.4958.20	ENSG00000132849.20	ENST00000493967.1	PATJ	noncoding	nonspecific	0.140498	{E: 8.5e-31, span: (202, 347), strand: -, TEtype: FRAM}, {E: 9.2e-73, span: (203, 505), strand: -, TEtype: AluJb}
HPSCLR.200.7	ENSG00000132849.20	ENST00000646453.1	PATJ	noncoding	nonspecific	0.25581	{E: 9.7e-81, span: (2, 287), strand: -, TEtype: AluJb}, {E: 4.2e-96, span: (1774, 2083), strand: -, TEtype: AluSx}, {E: 1.4e-97, span: (3112, 3411), strand: +, TEtype: AluSg4}
HPSCLR.200.5	ENSG00000132849.20	ENST00000646453.1	PATJ	noncoding	nonspecific	0.221657	{E: 2.6e-140, span: (1215, 1868), strand: -, TEtype: Tigger17a}, {E: 6.9e-93, span: (2134, 2405), strand: -, TEtype: AluSx1}, {E: 1.1e-22, span: (2471, 2713), strand: -, TEtype: MIRb}
HPSCSR.4958.16	ENSG00000240563.2	ENST00000498273.2	L1TD1	coding	enriched	400.79	{E: 5.2e-55, span: (220, 1230), strand: +, TEtype: L1M4a1_5end}, {E: 1.8e-66, span: (923, 1285), strand: +, TEtype: HAL1ME}, {E: 2.2e-122, span: (1992, 2875), strand: +, TEtype: HAL1ME}, {E: 1.4e-19, span: (3060, 3169), strand: +, TEtype: HY1}, {E: 5.8e-101, span: (3187, 3480), strand: +, TEtype: AluY}, {E: 7.3e-24, span: (3630, 3753), strand: +, TEtype: AluJb}
HPSCLR.212.3	ENSG00000240563.2	ENST00000498273.2	L1TD1	coding	nonspecific	1.53892	{E: 5.2e-55, span: (260, 1270), strand: +, TEtype: L1M4a1_5end}, {E: 1.8e-66, span: (963, 1325), strand: +, TEtype: HAL1ME}, {E: 2.2e-122, span: (2032, 2915), strand: +, TEtype: HAL1ME}, {E: 1.4e-19, span: (3100, 3209), strand: +, TEtype: HY1}, {E: 5.8e-101, span: (3227, 3520), strand: +, TEtype: AluY}, {E: 7.3e-24, span: (3670, 3793), strand: +, TEtype: AluJb}
HPSCLR.212.2	ENSG00000240563.2	ENST00000498273.2	L1TD1	coding	nonspecific	0.388538	{E: 5.2e-55, span: (222, 1232), strand: +, TEtype: L1M4a1_5end}, {E: 1.8e-66, span: (925, 1287), strand: +, TEtype: HAL1ME}, {E: 2.2e-122, span: (1994, 2877), strand: +, TEtype: HAL1ME}, {E: 1.4e-19, span: (3062, 3171), strand: +, TEtype: HY1}, {E: 5.8e-101, span: (3189, 3482), strand: +, TEtype: AluY}, {E: 7.3e-24, span: (3632, 3755), strand: +, TEtype: AluJb}
HPSCSR.4968.6	ENSG00000237227.1	ENST00000450606.1	AL162739.1	noncoding	enriched	3.55286	{E: 1.3e-83, span: (970, 1266), strand: +, TEtype: AluJb}, {E: 4.2e-93, span: (1741, 2036), strand: +, TEtype: AluSp}, {E: 2.5e-55, span: (2109, 2403), strand: -, TEtype: HAL1ME}, {E: 3.6e-15, span: (2702, 2947), strand: -, TEtype: L1M4a1_5end}, {E: 2.2e-81, span: (3491, 3785), strand: +, TEtype: AluJb}, {E: 7e-90, span: (3794, 4092), strand: +, TEtype: AluSz6}, {E: 5e-78, span: (4165, 4451), str…
HPSCSR.4968.7	ENSG00000237227.1	ENST00000450606.1	AL162739.1	noncoding	nonspecific	4.81157	{E: 1e-23, span: (10, 133), strand: -, TEtype: AluJb}, {E: 5e-77, span: (249, 484), strand: -, TEtype: AluY}
HPSCLR.211.2	HPSCLR.211	HPSCLR.211.2	HPSCLR.211.2	noncoding	enriched	6.32984	{E: 5e-85, span: (262, 571), strand: +, TEtype: AluSx1}, {E: 5.1e-90, span: (1020, 1316), strand: +, TEtype: AluSq2}, {E: 4.8e-26, span: (1156, 1317), strand: +, TEtype: FRAM}, {E: 1.4e-20, span: (1798, 1908), strand: -, TEtype: FLAM_A}, {E: 8.1e-95, span: (1974, 2274), strand: -, TEtype: AluSx}, {E: 9.9e-37, span: (2490, 2644), strand: +, TEtype: AluJr4}, {E: 2.6e-25, span: (3144, 3318), strand:…
HPSCLR.211.1	HPSCLR.211	HPSCLR.211.1	HPSCLR.211.1	noncoding	nonspecific	0.961213	{E: 1.8e-87, span: (2, 278), strand: -, TEtype: AluSx1}, {E: 1.7e-30, span: (151, 279), strand: -, TEtype: FLAM_C}, {E: 9.3e-96, span: (495, 790), strand: -, TEtype: AluSx1}, {E: 2.7e-92, span: (896, 1197), strand: -, TEtype: AluJr}, {E: 6.1e-94, span: (1282, 1585), strand: -, TEtype: AluSx1}, {E: 4.2e-30, span: (1554, 1737), strand: -, TEtype: AluSp}, {E: 8.1e-103, span: (1753, 2056), strand: -,…
HPSCLR.212.5	HPSCLR.212	HPSCLR.212.5	HPSCLR.212.5	noncoding	enriched	6.37569	{E: 8.3e-34, span: (2, 140), strand: -, TEtype: FLAM_C}, {E: 3.4e-83, span: (211, 485), strand: -, TEtype: AluSq2}, {E: 1.5e-67, span: (1038, 1308), strand: -, TEtype: AluSx1}, {E: 1.9e-11, span: (1247, 1388), strand: +, TEtype: SVA_E}, {E: 2.3e-90, span: (1325, 1654), strand: -, TEtype: AluSp}, {E: 1.6e-14, span: (2191, 2605), strand: -, TEtype: LTR79}, {E: 1e-15, span: (3147, 3281), strand: +, …
HPSCSR.4968.2	ENSG00000132854.19	ENST00000371153.9	KANK4	coding	nonspecific	0.590194	{E: 3.3e-97, span: (4769, 5071), strand: +, TEtype: AluSq2}, {E: 2.8e-31, span: (5304, 5452), strand: -, TEtype: MER5A1}
HPSCSR.4977.3	HPSCSR.4977	HPSCSR.4977.3	HPSCSR.4977.3	noncoding	nonspecific	1.92559	{E: 6e-68, span: (319, 611), strand: -, TEtype: AluJb}, {E: 3.5e-88, span: (1061, 1365), strand: +, TEtype: AluJb}
HPSCSR.4988.1	ENSG00000278967.1	ENST00000624477.1	AL138847.2	noncoding	nonspecific	0.175385	{E: 1.3e-80, span: (43, 338), strand: +, TEtype: AluJb}, {E: 1.3e-38, span: (171, 339), strand: +, TEtype: FRAM}, {E: 1.2e-12, span: (326, 461), strand: -, TEtype: Charlie16a}, {E: 1.2e-12, span: (510, 789), strand: +, TEtype: L2d2_3end}
HPSCSR.4989.7	ENSG00000235545.1	ENST00000453229.1	AC103923.1	noncoding	nonspecific	0.11958	{E: 1.7e-11, span: (595, 720), strand: -, TEtype: MIRb}, {E: 1.1e-22, span: (1365, 1521), strand: -, TEtype: FAM}, {E: 2.5e-24, span: (1769, 1953), strand: +, TEtype: MIR}, {E: 3.3e-32, span: (2508, 2911), strand: +, TEtype: MLT1K}, {E: 4.3e-14, span: (2916, 3086), strand: -, TEtype: L2c_3end}, {E: 7.5e-80, span: (3661, 3966), strand: -, TEtype: AluSz6}, {E: 0.0, span: (4294, 5191), strand: -, TE…
HPSCSR.4977.10	ENSG00000116641.18	ENST00000637208.1	DOCK7	coding	nonspecific	3.06159	{E: 6.7e-81, span: (5983, 6286), strand: -, TEtype: AluJr}, {E: 1.2e-49, span: (6440, 6653), strand: +, TEtype: AluJo}, {E: 3e-77, span: (7264, 7564), strand: +, TEtype: AluJb}, {E: 4.8e-75, span: (7816, 8135), strand: +, TEtype: AluJr4}
HPSCSR.4977.13	ENSG00000116641.18	ENST00000404627.3	DOCK7	coding	nonspecific	0.827275	{E: 5.9e-18, span: (1946, 2145), strand: +, TEtype: L2c_3end}
HPSCSR.4977.15	ENSG00000116641.18	ENST00000634495.2	DOCK7	coding	depleted	0.824121	{E: 1.4e-81, span: (425, 695), strand: +, TEtype: AluSp}, {E: 2.8e-29, span: (695, 917), strand: +, TEtype: MIR}
HPSCSR.4977.19	ENSG00000116641.18	ENST00000489185.1	DOCK7	coding	nonspecific	0.678218	{E: 2.4e-95, span: (293, 593), strand: +, TEtype: AluSx}
HPSCSR.4977.24	ENSG00000116641.18	ENST00000479983.1	DOCK7	coding	nonspecific	0.214521	{E: 3e-84, span: (1287, 1565), strand: +, TEtype: AluJr}
HPSCSR.4977.23	ENSG00000116641.18	ENST00000635348.1	DOCK7	noncoding	nonspecific	0.182934	{E: 2.1e-14, span: (5, 249), strand: -, TEtype: L1M5_orf2}, {E: 4.2e-97, span: (371, 672), strand: +, TEtype: AluSg4}, {E: 4.2e-41, span: (504, 674), strand: +, TEtype: FRAM}, {E: 3.2e-77, span: (1049, 1332), strand: -, TEtype: AluJb}
HPSCSR.4977.35	ENSG00000116641.18	ENST00000634912.1	DOCK7	noncoding	depleted	0.077251	{E: 1.2e-70, span: (137, 385), strand: -, TEtype: AluSc8}, {E: 9.7e-24, span: (1151, 1305), strand: -, TEtype: L1M3_orf2}
HPSCSR.5029.12	ENSG00000088035.18	ENST00000462390.1	ALG6	noncoding	nonspecific	0.175704	{E: 9.4e-53, span: (315, 605), strand: -, TEtype: MLT1B}
HPSCSR.5029.17	HPSCSR.5029	HPSCSR.5029.17	HPSCSR.5029.17	noncoding	nonspecific	1.35798	{E: 2.5e-31, span: (1565, 1787), strand: +, TEtype: MIR}, {E: 5.6e-92, span: (1789, 2094), strand: +, TEtype: AluSz}, {E: 1.4e-39, span: (1926, 2095), strand: +, TEtype: FRAM}, {E: 1.2e-77, span: (2387, 2675), strand: -, TEtype: AluJr}, {E: 3.2e-30, span: (2438, 2782), strand: +, TEtype: SVA_D}, {E: 8.2e-93, span: (2687, 2984), strand: -, TEtype: AluSx3}
HPSCSR.5039.1	ENSG00000286429.1	ENST00000657197.1	BX004807.1	noncoding	nonspecific	0.221497	{E: 3.1e-170, span: (493, 1177), strand: -, TEtype: L1MA8_3end}, {E: 1.5e-24, span: (2909, 3136), strand: -, TEtype: MIR}, {E: 4.4e-95, span: (3155, 3460), strand: +, TEtype: AluSx}, {E: 1.1e-92, span: (3810, 4117), strand: -, TEtype: AluSz6}, {E: 6.7e-17, span: (3991, 4118), strand: -, TEtype: PB1D11}, {E: 1.7e-22, span: (4125, 4318), strand: -, TEtype: Charlie26a}, {E: 2.2e-20, span: (4627, 485…
HPSCSR.5041.1	ENSG00000203965.13	ENST00000480886.1	EFCAB7	coding	nonspecific	1.45256	{E: 1.1e-19, span: (2365, 2567), strand: +, TEtype: MIRb}, {E: 2.5e-88, span: (3225, 3532), strand: -, TEtype: AluSz}
HPSCSR.5041.9	ENSG00000203965.13	ENST00000460678.6	EFCAB7	coding	nonspecific	0.592762	{E: 4.9e-16, span: (163, 489), strand: -, TEtype: L2c_3end}, {E: 2.3e-80, span: (477, 978), strand: -, TEtype: MLT1H}, {E: 9.2e-18, span: (1047, 1249), strand: -, TEtype: L2}, {E: 4.6e-29, span: (1296, 1521), strand: -, TEtype: L1MCa_5end}, {E: 2.2e-38, span: (1513, 1730), strand: -, TEtype: L1MCc_5end}, {E: 1.9e-55, span: (3476, 3861), strand: -, TEtype: L2}, {E: 2.4e-24, span: (3855, 4013), str…
HPSCSR.5041.13	ENSG00000203965.13	ENST00000461039.1	EFCAB7	coding	nonspecific	0.376257	{E: 7.7e-23, span: (1665, 2140), strand: -, TEtype: L2d_3end}, {E: 5.6e-28, span: (2434, 2628), strand: -, TEtype: MIR}, {E: 2.9e-22, span: (2739, 3018), strand: +, TEtype: L2c_3end}
HPSCSR.5041.17	ENSG00000116652.6	ENST00000371086.3	DLEU2L	noncoding	nonspecific	0.359364	{E: 4.9e-16, span: (163, 489), strand: -, TEtype: L2c_3end}, {E: 2.3e-80, span: (477, 978), strand: -, TEtype: MLT1H}, {E: 9.2e-18, span: (1047, 1249), strand: -, TEtype: L2}, {E: 4.6e-29, span: (1296, 1521), strand: -, TEtype: L1MCa_5end}, {E: 2.2e-38, span: (1513, 1730), strand: -, TEtype: L1MCc_5end}
HPSCSR.5041.18	ENSG00000244256.3	ENST00000489463.3	RN7SL130P	noncoding	nonspecific	0.557961	{E: 6.6e-84, span: (14, 305), strand: +, TEtype: 7SLRNA}
HPSCSR.5033.36	ENSG00000142856.16	ENST00000371092.7	ITGB3BP	coding	enriched	6.1856	{E: 2e-27, span: (57, 183), strand: -, TEtype: AluSq2}
HPSCSR.5033.46	ENSG00000142856.16	ENST00000478538.1	ITGB3BP	coding	nonspecific	1.57831	{E: 1.9e-45, span: (1, 140), strand: -, TEtype: L1PA3_3end}
HPSCSR.5045.2	ENSG00000228056.3	ENST00000440942.1	CFL1P3	noncoding	enriched	0.638942	{E: 2.1e-20, span: (265, 355), strand: +, TEtype: L1PA16_3end}, {E: 8.9e-97, span: (357, 660), strand: +, TEtype: AluSg}, {E: 3.6e-38, span: (491, 662), strand: +, TEtype: FRAM}, {E: 3.4e-198, span: (647, 1319), strand: +, TEtype: L1PA17_3end}, {E: 6.8e-18, span: (1973, 2145), strand: -, TEtype: MER117}, {E: 2.1e-24, span: (5784, 6045), strand: -, TEtype: MamRep4096}, {E: 8.6e-98, span: (6865, 71…
HPSCSR.5041.8	ENSG00000185483.12	ENST00000371079.6	ROR1	coding	nonspecific	4.63202	{TEtype: MER121, span: (4547, 4865), E: 1.4e-12, strand: -}
HPSCSR.5041.10	ENSG00000185483.12	ENST00000545203.2	ROR1	coding	enriched	53.2673	{TEtype: MER121, span: (4057, 4375), E: 1.4e-12, strand: -}
HPSCSR.5041.11	ENSG00000185483.12	ENST00000371080.5	ROR1	coding	enriched	7.47479	{E: 3.4e-33, span: (2158, 2299), strand: +, TEtype: FLAM_C}
HPSCLR.228.4	ENSG00000185483.12	ENST00000371080.5	ROR1	coding	enriched	1.03457	{E: 5.1e-12, span: (229, 413), strand: -, TEtype: MIRc}, {E: 4.4e-26, span: (2370, 2520), strand: +, TEtype: MER53}, {E: 8.5e-35, span: (2655, 2779), strand: -, TEtype: AluYj4}, {E: 4.4e-90, span: (2989, 3298), strand: +, TEtype: AluSz6}, {E: 8.6e-11, span: (3338, 3505), strand: -, TEtype: MER103C}, {E: 3e-32, span: (5368, 5506), strand: +, TEtype: FLAM_C}
HPSCLR.228.5	ENSG00000185483.12	ENST00000371080.5	ROR1	coding	nonspecific	0.614004	{E: 5.1e-12, span: (229, 413), strand: -, TEtype: MIRc}, {E: 4.4e-26, span: (2370, 2520), strand: +, TEtype: MER53}, {E: 8.5e-35, span: (2655, 2779), strand: -, TEtype: AluYj4}, {E: 4.4e-90, span: (2989, 3298), strand: +, TEtype: AluSz6}, {E: 8.6e-11, span: (3338, 3505), strand: -, TEtype: MER103C}, {E: 5e-124, span: (4745, 5292), strand: +, TEtype: L1MB5_3end}, {E: 5.1e-87, span: (5297, 5673), s…
HPSCSR.5049.1	ENSG00000200508.1	ENST00000363638.1	Y_RNA	noncoding	nonspecific	0.350526	{E: 9.5e-36, span: (296, 723), strand: +, TEtype: L2}, {E: 3.3e-28, span: (566, 1039), strand: +, TEtype: L2c_3end}, {E: 1.6e-78, span: (1106, 1400), strand: +, TEtype: AluJr}, {E: 6.1e-74, span: (1504, 1900), strand: +, TEtype: L1MB4_3end}, {E: 1.3e-53, span: (2385, 2732), strand: +, TEtype: Charlie5}, {E: 2.6e-203, span: (2758, 3748), strand: +, TEtype: Charlie5}, {E: 1.7e-89, span: (3747, 4017…
HPSCSR.5074.3	HPSCSR.5074	HPSCSR.5074.3	HPSCSR.5074.3	noncoding	enriched	0.024123	{E: 1.6e-130, span: (1, 373), strand: +, TEtype: LTR7}, {E: 1.6e-30, span: (224, 374), strand: +, TEtype: LTR7B}, {E: 6.3e-216, span: (376, 964), strand: +, TEtype: HERVH}, {E: 0.0, span: (1917, 3397), strand: +, TEtype: HERVFH21}, {E: 3.1e-19, span: (3392, 3539), strand: +, TEtype: HERVFH21}, {E: 2.1e-161, span: (3538, 4035), strand: +, TEtype: HERVH}, {E: 2.7e-233, span: (4038, 4699), strand: +…
HPSCSR.5073.1	HPSCSR.5073	HPSCSR.5073.1	HPSCSR.5073.1	noncoding	enriched	1.64283	{E: 5e-75, span: (1, 268), strand: -, TEtype: AluJo}, {E: 1.4e-16, span: (140, 269), strand: -, TEtype: PB1D11}, {E: 2.9e-17, span: (302, 561), strand: +, TEtype: L2}, {E: 5.5e-81, span: (560, 879), strand: +, TEtype: AluSz}, {E: 2.6e-18, span: (1048, 1219), strand: +, TEtype: MLT2E}, {E: 7.1e-34, span: (1481, 1937), strand: -, TEtype: MLT1J2}, {E: 5.5e-34, span: (2137, 2652), strand: -, TEtype: …
HPSCSR.5116.1	ENSG00000158966.16	ENST00000651257.2	CACHD1	coding	depleted	31.4493	{E: 3e-13, span: (94, 404), strand: -, TEtype: L2}, {E: 9.5e-46, span: (1143, 1284), strand: +, TEtype: AluSx}, {E: 7e-24, span: (1758, 1993), strand: +, TEtype: MIRb}
HPSCLR.239.3	ENSG00000158966.16	ENST00000470527.1	CACHD1	coding	nonspecific	0.572167	{E: 1.3e-14, span: (369, 515), strand: -, TEtype: MER103C}, {E: 2.8e-11, span: (566, 701), strand: -, TEtype: MamRep605}
HPSCLR.239.1	ENSG00000158966.16	ENST00000470527.1	CACHD1	coding	nonspecific	0.583699	{E: 2.3e-93, span: (2029, 2539), strand: -, TEtype: MLT1F2}, {E: 1.4e-87, span: (2667, 2964), strand: +, TEtype: AluSz}, {E: 2.2e-24, span: (3383, 3581), strand: -, TEtype: MIR}, {E: 7.2e-11, span: (4683, 4784), strand: +, TEtype: MIRb}, {E: 9e-86, span: (5036, 5309), strand: +, TEtype: AluSc}
HPSCLR.235.1	HPSCLR.235	HPSCLR.235.1	HPSCLR.235.1	noncoding	enriched	0.520798	{E: 3e-28, span: (3, 120), strand: -, TEtype: FLAM_C}, {E: 4.4e-15, span: (115, 345), strand: +, TEtype: L2c_3end}, {E: 2.6e-12, span: (3864, 4079), strand: +, TEtype: MLT1K}, {E: 4.6e-37, span: (4614, 4952), strand: +, TEtype: MER102b}, {E: 1.3e-12, span: (5525, 5708), strand: -, TEtype: Charlie7}, {E: 7.6e-113, span: (5749, 6063), strand: +, TEtype: AluYb8}, {E: 1.5e-18, span: (6092, 6254), str…
HPSCSR.5180.4	ENSG00000118473.22	ENST00000435165.2	SGIP1	coding	depleted	0.045224	{E: 8.1e-15, span: (2379, 2500), strand: -, TEtype: Helitron3Na_Mam}, {E: 1.2e-21, span: (2502, 2714), strand: -, TEtype: Helitron3Na_Mam}, {E: 3.3e-98, span: (3063, 3364), strand: +, TEtype: AluSx4}, {E: 3.5e-14, span: (4143, 4312), strand: -, TEtype: MER104}, {E: 1.2e-16, span: (4313, 4454), strand: +, TEtype: FLAM_A}
HPSCSR.5195.3	ENSG00000152760.10	ENST00000282670.7	TCTEX1D1	noncoding	depleted	0.041746	{E: 5.1e-19, span: (1169, 1603), strand: +, TEtype: MLT1K}, {E: 2.8e-115, span: (2003, 2422), strand: -, TEtype: MSTB}, {E: 4e-15, span: (2731, 2902), strand: +, TEtype: MIRb}, {E: 1.5e-15, span: (3022, 3218), strand: +, TEtype: MLT1K}, {E: 1e-17, span: (3647, 3891), strand: -, TEtype: MamGypLTR4}, {E: 1.1e-11, span: (3939, 4226), strand: -, TEtype: MLT1K}, {E: 1.3e-37, span: (4377, 4788), strand…
[truncated: 36,072 more rows]
