# Supplementary material for: Transposable element sequence fragments incorporated into coding and noncoding transcripts modulate the transcriptome of human pluripotent stem cells
Source: Nucleic Acids Res. 2021 Aug 14;49(16):9132–53. doi: 10.1093/nar/gkab710 (PMC8450112; doi:10.1093/nar/gkab710)
Supplement: gkab710_Supplemental_Files [file gkab710_supplemental_files.zip › Supplementary_Table5.xlsx]

## Sheet: results_gene
Supplementary Table S5
Legend – Peptides matches against the variant coding sequences. Summary of the 668 peptides found in Figure 4B. The table contains 12 columns. (1) The transcript ID, unique for each transcript in this study. (2) Ensembl transcript ID for matching and variant transcripts. (3) Gene symbol for matching and variant transcripts. (4) Transcript class, as described in Figure 4A. (5) q-value (False disco…
transcript_id	enst	name	class	q-value	amino acid sequence	amino acid sequence	inside TE?	amino acid left	amino acid right	rna_left	rna_right
HPSCLR.10257.1	ENST00000580094.5	BMS1P1(SE;C;ES:;LR;~)	table_noncoding_to_coding_noTE	0	HQ+0.984VTRARPHSC+57.021PGLQ+0.984QGLRER	HQVTRARPHSCPGLQQGLRER	No	8	29	277	340
HPSCLR.10395.1	ENST00000608581.5	GDI2(SE;C;ES:;LR;~)	table_insertion_alternate_cds	0	EVFEEFLN+0.984AKSSLSADSADLSR	EVFEEFLNAKSSLSADSADLSR	No	16	38	2880	2946
HPSCLR.10395.1	ENST00000608581.5	GDI2(SE;C;ES:;LR;~)	table_insertion_alternate_cds	0.0434783	EVFEEFLNAKSSLSADSADLSR	EVFEEFLNAKSSLSADSADLSR	No	16	38	2880	2946
HPSCLR.10395.1	ENST00000608581.5	GDI2(SE;C;ES:;LR;~)	table_insertion_alternate_cds	0	SSLSADSADLSR	SSLSADSADLSR	No	26	38	2910	2946
HPSCLR.11813.1	HPSCLR.11813.1	HPSCLR.11813.1(ME;C;ES-;LR;!)	table_novel_coding	0.0285714	HRN+0.984IFVSM+15.995YYIK	HRNIFVSMYYIK	No	5	17	2772	2808
HPSCLR.11813.1	HPSCLR.11813.1	HPSCLR.11813.1(ME;C;ES-;LR;!)	table_novel_coding	0.00740741	HRN+0.984IFVSMYYIKR	HRNIFVSMYYIKR	No	5	18	2772	2811
HPSCLR.1473.1	ENST00000354504.7	VPS54(SE;C;ES-;LR;~)	table_new_STOP	0	PM+15.995PDNEEK	PMPDNEEK	DNA:TcMar-Tigger:Tigger2	46	54	3289	3313
HPSCLR.1473.1	ENST00000354504.7	VPS54(SE;C;ES-;LR;~)	table_new_STOP	0	VRN+0.984EGFQDK	VRNEGFQDK	DNA:TcMar-Tigger:Tigger2	9	18	3178	3205
HPSCLR.15010.3	HPSCLR.15010.3	HPSCLR.15010.3(SE;C;ES+;LR;!)	table_novel_coding	0.0258621	PN+0.984HRYPAQ+0.984R	PNHRYPAQR	LTR:ERV1:HERVFH21	81	90	2610	2637
HPSCLR.15010.3	HPSCLR.15010.3	HPSCLR.15010.3(SE;C;ES+;LR;!)	table_novel_coding	0.0183486	YPAQ+0.984RQ+0.984YPIPQHALKGLK	YPAQRQYPIPQHALKGLK	LTR:ERV1:HERVFH21	85	103	2622	2676
HPSCLR.15213.1	ENST00000559886.1	HERC1(ME;C;ES-;LR;~)	table_new_STOP	0.0416667	N+0.984N+0.984RGFC+57.021INNFVLK	NNRGFCINNFVLK	No	343	356	1059	1098
HPSCLR.16297.1	ENST00000349457.8	ADGRG5(ME;C;ES+;LR;~)	table_insertion_alternate_cds	0	LLSDPFPPGGK	LLSDPFPPGGK	No	51	62	1419	1452
HPSCLR.16297.1	ENST00000349457.8	ADGRG5(ME;C;ES+;LR;~)	table_insertion_alternate_cds	0.0307692	TLGGTVGPHSEALGAK	TLGGTVGPHSEALGAK	No	9	25	1293	1341
HPSCLR.16430.3	ENST00000268695.10	GALNS(ME;C;ES:;LR;~)	table_insertion_alternate_cds	0	RASKVSLKSVFRPQRM+15.995R	RASKVSLKSVFRPQRMR	No	345	362	1346	1397
HPSCLR.16682.1	ENST00000592128.5	FHOD3(SE;C;ES:;LR;~)	table_insertion_alternate_cds	0	+42.011N+0.984GWWSFWGR	NGWWSFWGR	No	1	10	4954	4981
HPSCLR.17671.1	ENST00000560634.1	CSPG4P11(SE;C;ES:;LR;~)	table_noncoding_to_coding_noTE	0	+42.011FTLLDVVNC+57.021K	FTLLDVVNCK	No	1	11	2376	2406
HPSCLR.17867.4	ENST00000485790.1	SCAF4(SE;C;ES:;LR;~)	table_insertion_alternate_cds	0	AAFPPPEQK	AAFPPPEQK	No	22	31	3149	3176
HPSCLR.1802.1	ENST00000428402.6	OLA1(ME;C;ES:;LR;~)	table_new_ATG	0.0344828	ISISN+0.984GLNLK	ISISNGLNLK	No	24	34	3343	3373
HPSCLR.18088.1	ENST00000217185.3	PTK6(SE;C;ES:;LR;~)	table_insertion_alternate_cds	0.03125	+42.011C+57.021YLESQ+0.984NYIHR	CYLESQNYIHR	No	1	12	755	788
HPSCLR.18088.1	ENST00000217185.3	PTK6(SE;C;ES:;LR;~)	table_insertion_alternate_cds	0.03125	+42.011C+57.021YLESQN+0.984YIHR	CYLESQNYIHR	No	1	12	755	788
HPSCLR.18088.1	ENST00000217185.3	PTK6(SE;C;ES:;LR;~)	table_insertion_alternate_cds	0	+42.011MC+57.021YLESQ+0.984N+0.984YIHR	MCYLESQNYIHR	No	0	12	752	788
HPSCLR.18088.1	ENST00000217185.3	PTK6(SE;C;ES:;LR;~)	table_insertion_alternate_cds	0.03125	M+15.995RPLPSGAQAGQ+0.984GGGK	MRPLPSGAQAGQGGGK	No	72	88	968	1016
HPSCLR.18088.1	ENST00000217185.3	PTK6(SE;C;ES:;LR;~)	table_insertion_alternate_cds	0	VGDFGLAR	VGDFGLAR	No	28	36	836	860
HPSCLR.18271.1	ENST00000266037.10	DOCK3(ME;C;ES:;LR;~)	table_new_STOP	0	+42.011MLQQ+0.984AITN+0.984TLETNK	MLQQAITNTLETNK	LINE:L1:L1MEf_5end	0	14	2109	2151
HPSCLR.18462.1	ENST00000449135.6	PRRG1(SE;C;ES:;LR;~)	table_new_STOP	0.0344828	N+0.984VGFRC+57.021VISC+57.021C+57.021FQ+0.984LHPYR	NVGFRCVISCCFQLHPYR	No	31	49	1899	1953
HPSCLR.19345.1	ENST00000618474.4	UTY(ME;C;ES+;LR;~)	table_new_ATG	0.0336134	AEQ+0.984TSGDQ+0.984LQ+0.984K	AEQTSGDQLQK	LTR:ERV1:MER52C	178	189	616	649
HPSCLR.19800.1	ENST00000293925.9	CRAMP1(ME;C;ES:;LR;~)	table_insertion_alternate_cds	0.0454545	PN+0.984IQSFPRTELTR	PNIQSFPRTELTR	No	87	100	2088	2127
HPSCLR.1999.1	ENST00000431718.5	PDK1(ME;C;ES:;LR;~)	table_insertion_alternate_cds	0	GVPGQ+0.984VDFYAR	GVPGQVDFYAR	No	40	51	235	268
HPSCLR.1999.1	ENST00000431718.5	PDK1(ME;C;ES:;LR;~)	table_insertion_alternate_cds	0	GVPGQVDFYAR	GVPGQVDFYAR	No	40	51	235	268
HPSCLR.20446.1	ENST00000522480.5	SMG1P3(ME;C;ES:;LR;~)	table_insertion_alternate_cds	0	EFIQQPENK	EFIQQPENK	No	33	42	790	817
HPSCLR.20693.1	ENST00000445668.5	BRWD1(SE;C;ES-;LR;~)	table_new_STOP	0	YN+0.984INNFLTFR	YNINNFLTFR	LINE:L1:L1MC4_3end	89	99	1868	1898
HPSCLR.20693.1	ENST00000445668.5	BRWD1(SE;C;ES-;LR;~)	table_new_STOP	0	YNINNFLTFR	YNINNFLTFR	LINE:L1:L1MC4_3end	89	99	1868	1898
HPSCLR.20730.3	ENST00000340344.4	NDUFV3(ME;C;ES:;LR;~)	table_insertion_alternate_cds	0	M+15.995AAPC+57.021LLRQGR	MAAPCLLRQGR	No	0	11	25	58
HPSCLR.2081.1	ENST00000421946.2	ANKRD36(SE;C;ES-;LR;~)	table_insertion_alternate_cds	0	YILVQ+0.984RMN+0.984EYM+15.995LK	YILVQRMNEYMLK	No	1	14	156	195
HPSCLR.21743.2	ENST00000430298.7	ZNF788P(ME;C;ES+;LR;~)	table_insertion_alternate_cds	0	C+57.021EKAFN+0.984NLSSFQ+0.984IHERMHR	CEKAFNNLSSFQIHERMHR	No	60	79	818	875
HPSCLR.21743.2	ENST00000430298.7	ZNF788P(ME;C;ES+;LR;~)	table_insertion_alternate_cds	0.0333333	MPHAGGKFYGC+57.021KKC+57.021GK	MPHAGGKFYGCKKCGK	No	103	119	947	995
HPSCLR.22015.1	ENST00000600907.1	AC123912.3(SE;C;ES+;LR;~)	table_noncoding_to_coding_noTE	0.0277778	TFNC+57.021FSILTEHRRIHTGEK	TFNCFSILTEHRRIHTGEK	No	25	44	130	187
HPSCLR.22939.1	ENST00000341184.7	MGAT3(SE;C;ES+;LR;~)	table_insertion_alternate_cds	0	+42.011M+15.995Q+0.984GLSVC+57.021LSFSLRNENPDLRAVQLR	MQGLSVCLSFSLRNENPDLRAVQLR	No	0	25	2357	2432
HPSCLR.24116.1	HPSCLR.24116.1	HPSCLR.24116.1(ME;C;ES:;LR;!)	table_novel_coding	0.03125	PSSSRN+0.984WVSRSR	PSSSRNWVSRSR	No	10	22	1831	1867
HPSCLR.24116.1	HPSCLR.24116.1	HPSCLR.24116.1(ME;C;ES:;LR;!)	table_novel_coding	0.037037	PSSSRNWVSRSR	PSSSRNWVSRSR	No	10	22	1831	1867
HPSCLR.25336.3	ENST00000366401.8	RAP1GAP2(ME;C;ES+;LR;~)	table_insertion_alternate_cds	0.0416667	C+57.021LSTARPR	CLSTARPR	No	199	207	4733	4757
HPSCLR.25336.3	ENST00000366401.8	RAP1GAP2(ME;C;ES+;LR;~)	table_insertion_alternate_cds	0	FEN+0.984GGHGGFLESFK	FENGGHGGFLESFK	No	10	24	4166	4208
HPSCLR.25336.3	ENST00000366401.8	RAP1GAP2(ME;C;ES+;LR;~)	table_insertion_alternate_cds	0	FENGGHGGFLESFK	FENGGHGGFLESFK	No	10	24	4166	4208
HPSCLR.25336.3	ENST00000366401.8	RAP1GAP2(ME;C;ES+;LR;~)	table_insertion_alternate_cds	0	SETSSNPSSPEIC+57.021PNK	SETSSNPSSPEICPNK	No	130	146	4526	4574
HPSCLR.25336.3	ENST00000366401.8	RAP1GAP2(ME;C;ES+;LR;~)	table_insertion_alternate_cds	0	TTFSPPVVAATVK	TTFSPPVVAATVK	No	66	79	4334	4373
HPSCLR.25357.1	ENST00000574474.1	ZZEF1(SE;C;ES:;LR;~)	table_insertion_alternate_cds	0	EAAAALLPTPPC+57.021ESLVSR	EAAAALLPTPPCESLVSR	No	57	75	288	342
HPSCLR.25357.1	ENST00000574474.1	ZZEF1(SE;C;ES:;LR;~)	table_insertion_alternate_cds	0.0188679	GEESVTLEQ+0.984FR	GEESVTLEQFR	No	90	101	387	420
HPSCLR.25357.1	ENST00000574474.1	ZZEF1(SE;C;ES:;LR;~)	table_insertion_alternate_cds	0	GEESVTLEQFR	GEESVTLEQFR	No	90	101	387	420
HPSCLR.25357.1	ENST00000574474.1	ZZEF1(SE;C;ES:;LR;~)	table_insertion_alternate_cds	0	LGRGEESVTLEQFR	LGRGEESVTLEQFR	No	87	101	378	420
HPSCLR.25496.1	ENST00000574097.1	CFAP52(SE;C;ES+;LR;~)	table_insertion_alternate_cds	0.0344828	GVN+0.984NGIFQ+0.984N+0.984ASLR	GVNNGIFQNASLR	No	63	76	3716	3755
HPSCLR.25496.1	ENST00000574097.1	CFAP52(SE;C;ES+;LR;~)	table_insertion_alternate_cds	0.0263158	KC+57.021VVLGISGQ+0.984LPKK	KCVVLGISGQLPKK	No	5	19	3542	3584
HPSCLR.2855.1	ENST00000456601.1	AC012485.1(SE;C;ES:;LR;~)	table_noncoding_to_coding_noTE	0	GISVHISN+0.984AEPK	GISVHISNAEPK	No	72	84	669	705
HPSCLR.2855.1	ENST00000456601.1	AC012485.1(SE;C;ES:;LR;~)	table_noncoding_to_coding_noTE	0	GISVHISNAEPK	GISVHISNAEPK	No	72	84	669	705
HPSCLR.520.1	ENST00000473671.1	COG2(SE;C;ES:;LR;~)	table_insertion_alternate_cds	0.0273973	+42.011EKSRM+15.995NLPKGPDTLC+57.021FDKDEFM+15.995K	EKSRMNLPKGPDTLCFDKDEFMK	No	1	24	89	158
HPSCLR.520.1	ENST00000473671.1	COG2(SE;C;ES:;LR;~)	table_insertion_alternate_cds	0.0416667	+42.011M+15.995EKSRMNLPKGPDTLC+57.021FDKDEFMKVRAASAPRSRAMR	MEKSRMNLPKGPDTLCFDKDEFMKVRAASAPRSRAMR	No	0	37	86	197
HPSCLR.520.1	ENST00000473671.1	COG2(SE;C;ES:;LR;~)	table_insertion_alternate_cds	0	GPDTLC+57.021FDK	GPDTLCFDK	No	10	19	116	143
HPSCLR.558.1	ENST00000606173.1	AL390728.4(ME;C;ES:;LR;~)	table_insertion_alternate_cds	0	DVM+15.995LEN+0.984YR	DVMLENYR	No	30	38	229	253
HPSCLR.558.1	ENST00000606173.1	AL390728.4(ME;C;ES:;LR;~)	table_insertion_alternate_cds	0	DVM+15.995LENYR	DVMLENYR	No	30	38	229	253
HPSCLR.558.1	ENST00000606173.1	AL390728.4(ME;C;ES:;LR;~)	table_insertion_alternate_cds	0	DVMLENYR	DVMLENYR	No	30	38	229	253
HPSCLR.558.1	ENST00000606173.1	AL390728.4(ME;C;ES:;LR;~)	table_insertion_alternate_cds	0.0434783	PDLITC+57.021LEQR	PDLITCLEQR	No	49	59	286	316
HPSCLR.5927.1	HPSCLR.5927.1	HPSCLR.5927.1(SE;C;ES+;LR;!)	table_novel_coding	0	EIRQMSYK	EIRQMSYK	LTR:ERV1:ERV24B_Prim	27	35	2085	2109
HPSCLR.5983.1	HPSCLR.5983.1	HPSCLR.5983.1(ME;C;ES:;LR;!)	table_novel_coding	0.0430108	ETAFQRIN+0.984SALHVEDK	ETAFQRINSALHVEDK	No	193	209	4231	4279
HPSCLR.5983.1	HPSCLR.5983.1	HPSCLR.5983.1(ME;C;ES:;LR;!)	table_novel_coding	0.0497512	VQENPDDQRTVPEVTGDAR	VQENPDDQRTVPEVTGDAR	No	9	28	3679	3736
HPSCLR.5983.1	HPSCLR.5983.1	HPSCLR.5983.1(ME;C;ES:;LR;!)	table_novel_coding	0.0459184	YN+0.984HTSQTSWTSSNTKR	YNHTSQTSWTSSNTKR	No	62	78	3838	3886
HPSCLR.6602.1	ENST00000511242.1	MCC(SE;C;ES+;LR;~)	table_insertion_alternate_cds	0.0172414	C+57.021Q+0.984NFIKRPVIPVLIGGYGYRTR	CQNFIKRPVIPVLIGGYGYRTR	No	11	33	1043	1109
HPSCLR.6602.1	ENST00000511242.1	MCC(SE;C;ES+;LR;~)	table_insertion_alternate_cds	0.0172414	C+57.021QN+0.984FIKRPVIPVLIGGYGYRTR	CQNFIKRPVIPVLIGGYGYRTR	No	11	33	1043	1109
HPSCLR.7018.2	ENST00000230122.3	ZBTB24(ME;C;ES:;LR;~)	table_insertion_alternate_cds	0	+42.011AETSPEPSGQ+0.984LVVHSDAHSDTVLASFEDQRK	AETSPEPSGQLVVHSDAHSDTVLASFEDQRK	No	1	32	171	264
HPSCLR.7018.2	ENST00000230122.3	ZBTB24(ME;C;ES:;LR;~)	table_insertion_alternate_cds	0	AYTDFQNNHSSPK	AYTDFQNNHSSPK	No	123	136	537	576
HPSCLR.7018.2	ENST00000230122.3	ZBTB24(ME;C;ES:;LR;~)	table_insertion_alternate_cds	0	DENYDPKTEDGQASQ+0.984SR	DENYDPKTEDGQASQSR	No	235	252	873	924
HPSCLR.7018.2	ENST00000230122.3	ZBTB24(ME;C;ES:;LR;~)	table_insertion_alternate_cds	0	EESEPTC+57.021EPSREEEMPVEK	EESEPTCEPSREEEMPVEK	No	216	235	816	873
HPSCLR.7018.2	ENST00000230122.3	ZBTB24(ME;C;ES:;LR;~)	table_insertion_alternate_cds	0	GDSGVLN+0.984EQIAAK	GDSGVLNEQIAAK	No	201	214	771	810
HPSCLR.7018.2	ENST00000230122.3	ZBTB24(ME;C;ES:;LR;~)	table_insertion_alternate_cds	0	GDSGVLNEQ+0.984IAAK	GDSGVLNEQIAAK	No	201	214	771	810
HPSCLR.7018.2	ENST00000230122.3	ZBTB24(ME;C;ES:;LR;~)	table_insertion_alternate_cds	0	GDSGVLNEQIAAK	GDSGVLNEQIAAK	No	201	214	771	810
HPSCLR.7018.2	ENST00000230122.3	ZBTB24(ME;C;ES:;LR;~)	table_insertion_alternate_cds	0	GFLC+57.021DITLIVENVHFR	GFLCDITLIVENVHFR	No	33	49	267	315
HPSCLR.7018.2	ENST00000230122.3	ZBTB24(ME;C;ES:;LR;~)	table_insertion_alternate_cds	0	STEQ+0.984ILATAQFLK	STEQILATAQFLK	No	104	117	480	519
HPSCLR.7018.2	ENST00000230122.3	ZBTB24(ME;C;ES:;LR;~)	table_insertion_alternate_cds	0	STEQILATAQ+0.984FLK	STEQILATAQFLK	No	104	117	480	519
HPSCLR.7018.2	ENST00000230122.3	ZBTB24(ME;C;ES:;LR;~)	table_insertion_alternate_cds	0.0217391	STEQILATAQFLK	STEQILATAQFLK	No	104	117	480	519
HPSCLR.7018.2	ENST00000230122.3	ZBTB24(ME;C;ES:;LR;~)	table_insertion_alternate_cds	0.0212766	VYDLVK	VYDLVK	No	117	123	519	537
HPSCLR.7218.1	ENST00000649737.1	IGF2R(SE;C;ES:;LR;~)	table_insertion_alternate_cds	0	KIEMDEQDM+15.995RRALYRFR	KIEMDEQDMRRALYRFR	No	79	96	736	787
HPSCLR.7282.1	ENST00000660724.1	BX322234.1(SE;C;ES:;LR;~)	table_noncoding_to_coding_noTE	0.0434783	VFVLVTSC+57.021KGNR	VFVLVTSCKGNR	No	248	260	4770	4806
HPSCLR.8395.2	ENST00000381858.5	CDC37L1(ME;C;ES:;LR;~)	table_insertion_alternate_cds	0.0476191	VGISSLM+15.995GR	VGISSLMGR	No	1	10	172	199
HPSCSR.100710.1	ENST00000503362.2	SPCS3(ME;C;ES:;SR;~)	table_new_STOP	0	KFSVC+57.021LTK	KFSVCLTK	No	3	11	4887	4911
HPSCSR.101874.4	ENST00000428444.2	TUBB7P(ME;C;ES+;SR;~)	table_noncoding_to_coding_withTE	0	AVLVDLEPGTM+15.995DSVR	AVLVDLEPGTMDSVR	No	130	145	1360	1405
HPSCSR.101874.4	ENST00000428444.2	TUBB7P(ME;C;ES+;SR;~)	table_noncoding_to_coding_withTE	0	AVLVDLEPGTMDSVR	AVLVDLEPGTMDSVR	No	130	145	1360	1405
HPSCSR.104214.2	ENST00000265104.4	DNAH5(ME;C;ES:;SR;~)	table_insertion_alternate_cds	0	M+15.995ATAGAAN+0.984SRLAGR	MATAGAANSRLAGR	No	0	14	69	111
HPSCSR.104214.2	ENST00000265104.4	DNAH5(ME;C;ES:;SR;~)	table_insertion_alternate_cds	0	RGQ+0.984GAAAAAGSSLHR	RGQGAAAAAGSSLHR	No	22	37	135	180
HPSCSR.10435.2	ENST00000657394.1	LINC01709(ME;C;ES:;SR;~)	table_noncoding_to_coding_noTE	0.0430108	SRHLYTFRPVC+57.021NLR	SRHLYTFRPVCNLR	No	33	47	201	243
HPSCSR.106767.22	ENST00000325577.8	RAD1(ME;C;ES:;SR;~)	table_new_STOP	0	Q+0.984FSC+57.021LSLPSNWDYR	QFSCLSLPSNWDYR	SINE:Alu:AluSx3	157	171	598	640
HPSCSR.107345.6	ENST00000281623.8	FBXO4(ME;C;ES-;SR;~)	table_new_STOP	0.0384615	+42.011WFITQK	WFITQK	No	1	7	1626	1644
HPSCSR.109645.1	ENST00000607844.1	AC112187.3(ME;C;ES:;SR;~)	table_noncoding_to_coding_noTE	0.0212766	YPSEFALALN+0.984TSPLNK	YPSEFALALNTSPLNK	No	172	188	649	697
HPSCSR.115388.8	ENST00000671389.1	LINC01846(ME;C;ES+;SR;~)	table_noncoding_to_coding_withTE	0.0368098	WSIQ+0.984SHALPIAVYIQPLSEAEIK	WSIQSHALPIAVYIQPLSEAEIK	LTR:ERVL:ERV3-16A3_LTR	74	97	13097	13166
HPSCSR.115388.8	ENST00000671389.1	LINC01846(ME;C;ES+;SR;~)	table_noncoding_to_coding_withTE	0.0430108	WSIQSHALPIAVYIQPLSEAEIK	WSIQSHALPIAVYIQPLSEAEIK	LTR:ERVL:ERV3-16A3_LTR	74	97	13097	13166
HPSCSR.117770.2	ENST00000365642.1	RN7SKP230(ME;C;ES:;SR;~)	table_noncoding_to_coding_noTE	0	C+57.021STGKM+15.995LPPR	CSTGKMLPPR	No	39	49	13001	13031
HPSCSR.119856.1	ENST00000504195.1	HMGB3P17(ME;C;ES+;SR;~)	table_noncoding_to_coding_noTE	0.0465116	NNLSDSEEHSYITKAAKLK	NNLSDSEEHSYITKAAKLK	No	2	21	655	712
HPSCSR.119856.1	ENST00000504195.1	HMGB3P17(ME;C;ES+;SR;~)	table_noncoding_to_coding_noTE	0.0220588	YEKDVADC+57.021KHKGKFDGTK	YEKDVADCKHKGKFDGTK	No	23	41	718	772
HPSCSR.122184.22	ENST00000624566.1	AC005609.3(ME;C;ES+;SR;~)	table_noncoding_to_coding_noTE	0	QNAILQ+0.984IYLQK	QNAILQIYLQK	No	34	45	122	155
HPSCSR.122184.29	ENST00000624176.1	AC005609.5(ME;C;ES+;SR;~)	table_noncoding_to_coding_noTE	0	QNAILQ+0.984IYLQK	QNAILQIYLQK	No	34	45	14918	14951
HPSCSR.122483.23	ENST00000522574.5	TNIP1(ME;C;ES:;SR;~)	table_insertion_alternate_cds	0.0357143	-17.027QEKPSDSRRGK	QEKPSDSRRGK	No	4	15	101	134
HPSCSR.126282.45	ENST00000503486.6	AACSP1(ME;C;ES+;SR;~)	table_noncoding_to_coding_noTE	0	HVPSLILETK	HVPSLILETK	No	124	134	5007	5037
HPSCSR.126282.45	ENST00000503486.6	AACSP1(ME;C;ES+;SR;~)	table_noncoding_to_coding_noTE	0.0423729	YGEERVIVFLK	YGEERVIVFLK	No	87	98	4896	4929
HPSCSR.126331.90	ENST00000504573.1	AC008610.1(ME;C;ES:;SR;~)	table_noncoding_to_coding_noTE	0	RTGN+0.984RAGGARGSHR	RTGNRAGGARGSHR	No	77	91	248	290
HPSCSR.129395.14	ENST00000486481.1	ZSCAN23(ME;C;ES:;SR;~)	table_new_STOP	0.0322581	DEEAAEEKLEASR	DEEAAEEKLEASR	DNA:TcMar-Tigger:Tigger1	23	36	1414	1453
HPSCSR.130509.6	ENST00000503878.1	KCNK17(ME;C;ES+;SR;~)	table_insertion_alternate_cds	0.0486111	KDM+15.995RHRLQAGN+0.984LENTDQVK	KDMRHRLQAGNLENTDQVK	No	11	30	3889	3946
HPSCSR.130509.6	ENST00000503878.1	KCNK17(ME;C;ES+;SR;~)	table_insertion_alternate_cds	0	LQ+0.984AGN+0.984LEN+0.984TDQVK	LQAGNLENTDQVK	No	17	30	3907	3946
HPSCSR.130684.87	ENST00000515773.5	CUL9(ME;C;ES-;SR;~)	table_insertion_alternate_cds	0	HWWRC+57.021Q+0.984LLLEEN+0.984PSGLGIGR	HWWRCQLLLEENPSGLGIGR	No	922	942	4818	4878
HPSCSR.130684.87	ENST00000515773.5	CUL9(ME;C;ES-;SR;~)	table_insertion_alternate_cds	0	HWWRC+57.021QLLLEEN+0.984PSGLGIGR	HWWRCQLLLEENPSGLGIGR	No	922	942	4818	4878
HPSCSR.133926.12	ENST00000515280.5	FAM135A(ME;C;ES+;SR;~)	table_new_STOP	0.0465116	N+0.984WEGSEILPHLQADK	NWEGSEILPHLQADK	LTR:ERVL:LTR40b	73	88	252	297
HPSCSR.137888.8	ENST00000369244.7	FBXL4(ME;C;ES:;SR;~)	table_insertion_alternate_cds	0	SVC+57.021DTDIDELAC+57.021NC+57.021TR	SVCDTDIDELACNCTR	No	513	529	1888	1936
HPSCSR.139864.15	ENST00000521072.6	PPIL6(ME;C;ES:;SR;~)	table_new_STOP	0.0128205	WRKLC+57.021PDVVLDFTGFM+15.995TEPIK	WRKLCPDVVLDFTGFMTEPIK	DNA:TcMar-Tigger:Tigger2	179	200	1112	1175
HPSCSR.14051.1	ENST00000652355.1	NBPF8(ME;C;ES-;SR;~)	table_noncoding_to_coding_noTE	0	RPGGYQ+0.984GR	RPGGYQGR	No	895	903	4872	4896
HPSCSR.14614.23	ENST00000584027.8	NBPF9(ME;C;ES-;SR;~)	table_insertion_alternate_cds	0.0454545	LASYKSYSSTFHSLEEQ+0.984Q+0.984VC+57.021M+15.995AVDIGSEYSIVKVIK	LASYKSYSSTFHSLEEQQVCMAVDIGSEYSIVKVIK	No	1	37	89	197
HPSCSR.146350.1	ENST00000421336.1	HNRNPA1P49(ME;C;ES:;SR;~)	table_noncoding_to_coding_noTE	0.0425532	+42.011M+15.995TLN+0.984PVFLPLLFQ+0.984NSSGYK	MTLNPVFLPLLFQNSSGYK	No	1	20	10839	10896
HPSCSR.146350.1	ENST00000421336.1	HNRNPA1P49(ME;C;ES:;SR;~)	table_noncoding_to_coding_noTE	0.05	RNRHPQTLRPIPGR	RNRHPQTLRPIPGR	No	30	44	10926	10968
HPSCSR.14717.40	ENST00000651566.1	NBPF19(ME;C;ES:;SR;~)	table_insertion_alternate_cds	0.0183486	EPEVLQDPLDR	EPEVLQDPLDR	No	103	114	495	528
HPSCSR.148309.1	ENST00000663260.1	AC005014.4(SE;C;ES-;SR;~)	table_noncoding_to_coding_noTE	0	Q+0.984KLIKFLIETYKSM+15.995N+0.984GYR	QKLIKFLIETYKSMNGYR	No	42	60	4973	5027
HPSCSR.150918.15	ENST00000310301.9	VPS41(ME;C;ES:;SR;~)	table_new_STOP	0	IPN+0.984MYFN+0.984DEWNQNFGISQLPFIK	IPNMYFNDEWNQNFGISQLPFIK	No	808	831	2424	2493
HPSCSR.150918.3	ENST00000325590.9	AMPH(ME;C;ES+;SR;~)	table_variant_coding_but_noTE	0.0212766	AESSLIEGSER	AESSLIEGSER	No	787	798	2383	2416
HPSCSR.150918.3	ENST00000325590.9	AMPH(ME;C;ES+;SR;~)	table_variant_coding_but_noTE	0	ELSDRDQGLHDGIQK	ELSDRDQGLHDGIQK	No	646	661	1960	2005
HPSCSR.150918.3	ENST00000325590.9	AMPH(ME;C;ES+;SR;~)	table_variant_coding_but_noTE	0	EQAIASC+57.021WEQSQEIAR	EQAIASCWEQSQEIAR	No	898	914	2716	2764
HPSCSR.150918.3	ENST00000325590.9	AMPH(ME;C;ES+;SR;~)	table_variant_coding_but_noTE	0.0298507	KDLRAGYKESTNANENYFEK	KDLRAGYKESTNANENYFEK	No	611	631	1855	1915
HPSCSR.150918.3	ENST00000325590.9	AMPH(ME;C;ES+;SR;~)	table_variant_coding_but_noTE	0.0368421	LEVEAQ+0.984SRTDLNYSLGR	LEVEAQSRTDLNYSLGR	No	759	776	2299	2350
HPSCSR.150918.3	ENST00000325590.9	AMPH(ME;C;ES+;SR;~)	table_variant_coding_but_noTE	0	PANHPDILN+0.984PSLQTYSVSN+0.984IEDGSPEGWDLTR	PANHPDILNPSLQTYSVSNIEDGSPEGWDLTR	No	675	707	2047	2143
HPSCSR.150918.3	ENST00000325590.9	AMPH(ME;C;ES+;SR;~)	table_variant_coding_but_noTE	0	PANHPDILNPSLQTYSVSNIEDGSPEGWDLTR	PANHPDILNPSLQTYSVSNIEDGSPEGWDLTR	No	675	707	2047	2143
HPSCSR.150918.3	ENST00000325590.9	AMPH(ME;C;ES+;SR;~)	table_variant_coding_but_noTE	0	TDLNYSLGR	TDLNYSLGR	No	767	776	2323	2350
HPSCSR.150918.3	ENST00000325590.9	AMPH(ME;C;ES+;SR;~)	table_variant_coding_but_noTE	0	TLEGTEEFEEK	TLEGTEEFEEK	No	568	579	1726	1759
HPSCSR.150918.3	ENST00000325590.9	AMPH(ME;C;ES+;SR;~)	table_variant_coding_but_noTE	0	VDLLAGDC+57.021R	VDLLAGDCR	No	889	898	2689	2716
HPSCSR.150918.3	ENST00000325590.9	AMPH(ME;C;ES+;SR;~)	table_variant_coding_but_noTE	0	VVELLNTIGK	VVELLNTIGK	No	587	597	1783	1813
HPSCSR.150918.4	ENST00000325590.9	AMPH(ME;C;ES+;SR;~)	table_variant_coding_but_noTE	0.0212766	AESSLIEGSER	AESSLIEGSER	No	795	806	2407	2440
HPSCSR.150918.4	ENST00000325590.9	AMPH(ME;C;ES+;SR;~)	table_variant_coding_but_noTE	0	ELSDRDQGLHDGIQK	ELSDRDQGLHDGIQK	No	654	669	1984	2029
HPSCSR.150918.4	ENST00000325590.9	AMPH(ME;C;ES+;SR;~)	table_variant_coding_but_noTE	0	EQAIASC+57.021WEQSQEIAR	EQAIASCWEQSQEIAR	No	906	922	2740	2788
HPSCSR.150918.4	ENST00000325590.9	AMPH(ME;C;ES+;SR;~)	table_variant_coding_but_noTE	0.0298507	KDLRAGYKESTNANENYFEK	KDLRAGYKESTNANENYFEK	No	619	639	1879	1939
HPSCSR.150918.4	ENST00000325590.9	AMPH(ME;C;ES+;SR;~)	table_variant_coding_but_noTE	0.0368421	LEVEAQ+0.984SRTDLNYSLGR	LEVEAQSRTDLNYSLGR	No	767	784	2323	2374
HPSCSR.150918.4	ENST00000325590.9	AMPH(ME;C;ES+;SR;~)	table_variant_coding_but_noTE	0	PANHPDILN+0.984PSLQTYSVSN+0.984IEDGSPEGWDLTR	PANHPDILNPSLQTYSVSNIEDGSPEGWDLTR	No	683	715	2071	2167
HPSCSR.150918.4	ENST00000325590.9	AMPH(ME;C;ES+;SR;~)	table_variant_coding_but_noTE	0	PANHPDILNPSLQTYSVSNIEDGSPEGWDLTR	PANHPDILNPSLQTYSVSNIEDGSPEGWDLTR	No	683	715	2071	2167
HPSCSR.150918.4	ENST00000325590.9	AMPH(ME;C;ES+;SR;~)	table_variant_coding_but_noTE	0	TDLNYSLGR	TDLNYSLGR	No	775	784	2347	2374
HPSCSR.150918.4	ENST00000325590.9	AMPH(ME;C;ES+;SR;~)	table_variant_coding_but_noTE	0	TLEGTEEFEEK	TLEGTEEFEEK	No	576	587	1750	1783
HPSCSR.150918.4	ENST00000325590.9	AMPH(ME;C;ES+;SR;~)	table_variant_coding_but_noTE	0	VDLLAGDC+57.021R	VDLLAGDCR	No	897	906	2713	2740
HPSCSR.150918.4	ENST00000325590.9	AMPH(ME;C;ES+;SR;~)	table_variant_coding_but_noTE	0	VVELLNTIGK	VVELLNTIGK	No	595	605	1807	1837
HPSCSR.153295.53	ENST00000418303.1	TUBG1P(ME;C;ES-;SR;~)	table_noncoding_to_coding_noTE	0.0169492	KTMVLDVMR	KTMVLDVMR	No	110	119	9466	9493
HPSCSR.153295.53	ENST00000418303.1	TUBG1P(ME;C;ES-;SR;~)	table_noncoding_to_coding_noTE	0.0220588	TMVLDVMRWLLQPKN+0.984VM+15.995VSTGRDR	TMVLDVMRWLLQPKNVMVSTGRDR	No	111	135	9469	9541
HPSCSR.153349.32	ENST00000443162.1	LINC01952(ME;C;ES:;SR;~)	table_noncoding_to_coding_noTE	0.015873	LDASQ+0.984TKANK	LDASQTKANK	No	118	128	7311	7341
HPSCSR.153349.32	ENST00000443162.1	LINC01952(ME;C;ES:;SR;~)	table_noncoding_to_coding_noTE	0	PDEQ+0.984KGKPM+15.995RLDASQTKANK	PDEQKGKPMRLDASQTKANK	No	108	128	7281	7341
HPSCSR.153349.32	ENST00000443162.1	LINC01952(ME;C;ES:;SR;~)	table_noncoding_to_coding_noTE	0.0338983	PM+15.995RLDASQ+0.984TKAN+0.984K	PMRLDASQTKANK	No	115	128	7302	7341
HPSCSR.153756.1	ENST00000435487.1	AC092447.2(SE;C;ES+;SR;~)	table_noncoding_to_coding_noTE	0	KVAGM+15.995DVELTVEER	KVAGMDVELTVEER	No	2	16	56	98
HPSCSR.153756.1	ENST00000435487.1	AC092447.2(SE;C;ES+;SR;~)	table_noncoding_to_coding_noTE	0	KVAGMDVELTVEER	KVAGMDVELTVEER	No	2	16	56	98
HPSCSR.153756.1	ENST00000435487.1	AC092447.2(SE;C;ES+;SR;~)	table_noncoding_to_coding_noTE	0	M+15.995KKVAGM+15.995DVELTVEER	MKKVAGMDVELTVEER	No	0	16	50	98
HPSCSR.153756.1	ENST00000435487.1	AC092447.2(SE;C;ES+;SR;~)	table_noncoding_to_coding_noTE	0.0294118	NLLSVSYNN+0.984VIEARR	NLLSVSYNNVIEARR	No	16	31	98	143
HPSCSR.153756.1	ENST00000435487.1	AC092447.2(SE;C;ES+;SR;~)	table_noncoding_to_coding_noTE	0	VAGM+15.995DVELTVEER	VAGMDVELTVEER	No	3	16	59	98
HPSCSR.153756.1	ENST00000435487.1	AC092447.2(SE;C;ES+;SR;~)	table_noncoding_to_coding_noTE	0	VAGMDVELTVEER	VAGMDVELTVEER	No	3	16	59	98
HPSCSR.15384.9	ENST00000630436.2	AL121985.1(ME;C;ES:;SR;~)	table_noncoding_to_coding_withTE	0.00680272	GDSDLN+0.984SKRMLTPEATKEIK	GDSDLNSKRMLTPEATKEIK	LTR:ERVK:HERVK	213	233	4825	4885
HPSCSR.15384.9	ENST00000630436.2	AL121985.1(ME;C;ES:;SR;~)	table_noncoding_to_coding_withTE	0	TLNDFQ+0.984KLLGDINWIR	TLNDFQKLLGDINWIR	LTR:ERVK:HERVK	179	195	4723	4771
HPSCSR.160322.3	ENST00000560499.1	AC005096.1(SE;C;ES-;SR;~)	table_noncoding_to_coding_noTE	0	VKAKAQ+0.984VVHSR	VKAKAQVVHSR	No	110	121	1535	1568
HPSCSR.160536.80	ENST00000609480.4	ATP6V1FNB(ME;C;ES:;SR;~)	table_insertion_alternate_cds	0	RRRC+57.021RLAALC+57.021SSSSR	RRRCRLAALCSSSSR	No	44	59	2598	2643
HPSCSR.161258.7	ENST00000616381.4	CREB3L2(ME;C;ES:;SR;~)	table_insertion_alternate_cds	0.0454545	MWVYILFLSFFIQ+0.984K	MWVYILFLSFFIQK	No	0	14	4748	4790
HPSCSR.161703.2	ENST00000390399.3	TRBV27(ME;C;ES:;SR;~)	table_noncoding_to_coding_noTE	0	RLLLQ+0.984ETPHR	RLLLQETPHR	No	89	99	959	989
HPSCSR.163914.6	ENST00000389416.8	PTPRN2(ME;C;ES:;SR;~)	table_insertion_alternate_cds	0	EC+57.021HAAPTC+57.021SSSPFYQ+0.984Q+0.984INIPR	ECHAAPTCSSSPFYQQINIPR	No	173	194	1785	1848
HPSCSR.165091.43	ENST00000528404.2	FAM90A25P(ME;C;ES+;SR;~)	table_noncoding_to_coding_noTE	0	LAREGRC+57.021RGGK	LAREGRCRGGK	No	3	14	498	531
HPSCSR.165091.44	ENST00000529817.2	ENPP7P6(ME;C;ES:;SR;~)	table_noncoding_to_coding_withTE	0.023622	-17.027QGDLEAWQ+0.984YPVMLQQMPAGK	QGDLEAWQYPVMLQQMPAGK	No	157	177	546	606
HPSCSR.165091.44	ENST00000529817.2	ENPP7P6(ME;C;ES:;SR;~)	table_noncoding_to_coding_withTE	0	PVANSKALYQQPTAM+15.995AFDLTVPPSGQDSALHETIATAR	PVANSKALYQQPTAMAFDLTVPPSGQDSALHETIATAR	No	118	156	429	543
HPSCSR.165091.44	ENST00000529817.2	ENPP7P6(ME;C;ES:;SR;~)	table_noncoding_to_coding_withTE	0	TWWIDGVQEQVR	TWWIDGVQEQVR	LTR:ERVK:HERVK11	228	240	759	795
HPSCSR.169598.1	ENST00000524425.1	AC009646.2(SE;C;ES+;SR;~)	table_noncoding_to_coding_withTE	0	+42.011MSM+15.995VRDEFGSSFLC+57.021IANK	MSMVRDEFGSSFLCIANK	No	0	18	1831	1885
HPSCSR.169598.1	ENST00000524425.1	AC009646.2(SE;C;ES+;SR;~)	table_noncoding_to_coding_withTE	0	+42.011MSMVRDEFGSSFLC+57.021IANK	MSMVRDEFGSSFLCIANK	No	0	18	1831	1885
HPSCSR.169598.1	ENST00000524425.1	AC009646.2(SE;C;ES+;SR;~)	table_noncoding_to_coding_withTE	0.0169492	N+0.984GGGN+0.984GEGWSK	NGGGNGEGWSK	LINE:L1:L1MA9_3end	39	50	1948	1981
HPSCSR.17013.5	ENST00000368680.4	NPR1(ME;C;ES+;SR;~)	table_insertion_alternate_cds	0.0469799	HPTPFLPTR	HPTPFLPTR	No	881	890	10307	10334
HPSCSR.170213.8	ENST00000523153.2	AC100821.1(ME;C;ES:;SR;~)	table_noncoding_to_coding_noTE	0	-17.027QPVVPSITASGSDGYEN+0.984STDSKMFDK	QPVVPSITASGSDGYENSTDSKMFDK	No	1	27	3976	4054
HPSCSR.170213.8	ENST00000523153.2	AC100821.1(ME;C;ES:;SR;~)	table_noncoding_to_coding_noTE	0.0336134	M+15.995FDKDALKEDLESVSK	MFDKDALKEDLESVSK	No	23	39	4042	4090
HPSCSR.17088.187	ENST00000671325.1	AL355388.3(SE;C;ES:;SR;~)	table_noncoding_to_coding_noTE	0	EHLSILESGLSLSTN+0.984ETK	EHLSILESGLSLSTNETK	No	84	102	1798	1852
HPSCSR.17088.187	ENST00000671325.1	AL355388.3(SE;C;ES:;SR;~)	table_noncoding_to_coding_noTE	0	TGQRQC+57.021PYSRIR	TGQRQCPYSRIR	No	67	79	1747	1783
HPSCSR.170912.2	ENST00000510501.1	AC009927.1(SE;C;ES-;SR;~)	table_noncoding_to_coding_noTE	0	GVLDFLEEVHHK	GVLDFLEEVHHK	No	51	63	5442	5478
HPSCSR.1725.1	ENST00000427154.1	AL031428.1(ME;C;ES:;SR;~)	table_noncoding_to_coding_noTE	0.0153846	WIGKM+15.995IPFQ+0.984YPNLNVILVVMK	WIGKMIPFQYPNLNVILVVMK	No	82	103	4714	4777
HPSCSR.173603.1	ENST00000668607.1	LINC02235(SE;C;ES:;SR;~)	table_noncoding_to_coding_noTE	0	+42.011MTQ+0.984SLPQ+0.984PPRR	MTQSLPQPPRR	No	0	11	227	260
HPSCSR.173603.1	ENST00000668607.1	LINC02235(SE;C;ES:;SR;~)	table_noncoding_to_coding_noTE	0	M+15.995TQ+0.984SLPQ+0.984PPR	MTQSLPQPPR	No	0	10	227	257
HPSCSR.174970.17	ENST00000517998.1	AC010834.1(SE;C;ES+;SR;~)	table_noncoding_to_coding_noTE	0.0416667	VFLWELPEVLIR	VFLWELPEVLIR	No	51	63	645	681
HPSCSR.175026.28	ENST00000655064.1	AC068189.2(SE;C;ES-;SR;~)	table_noncoding_to_coding_noTE	0.0185185	M+15.995SLILN+0.984VK	MSLILNVK	No	0	8	3828	3852
HPSCSR.175026.28	ENST00000655064.1	AC068189.2(SE;C;ES-;SR;~)	table_noncoding_to_coding_noTE	0	MSLILN+0.984VK	MSLILNVK	No	0	8	3828	3852
HPSCSR.175033.1	ENST00000391360.2	AC087752.1(SE;C;ES:;SR;~)	table_noncoding_to_coding_noTE	0	N+0.984AESN+0.984AELK	NAESNAELK	No	3	12	1279	1306
HPSCSR.175033.1	ENST00000391360.2	AC087752.1(SE;C;ES:;SR;~)	table_noncoding_to_coding_noTE	0	N+0.984AESNAELK	NAESNAELK	No	3	12	1279	1306
HPSCSR.175033.1	ENST00000391360.2	AC087752.1(SE;C;ES:;SR;~)	table_noncoding_to_coding_noTE	0.0344828	NAESN+0.984AELK	NAESNAELK	No	3	12	1279	1306
HPSCSR.175033.1	ENST00000391360.2	AC087752.1(SE;C;ES:;SR;~)	table_noncoding_to_coding_noTE	0	NAESNAELK	NAESNAELK	No	3	12	1279	1306
HPSCSR.175033.1	ENST00000391360.2	AC087752.1(SE;C;ES:;SR;~)	table_noncoding_to_coding_noTE	0.0151515	SLDVDSLVIEHLQ+0.984VNK	SLDVDSLVIEHLQVNK	No	12	28	1306	1354
HPSCSR.175033.1	ENST00000391360.2	AC087752.1(SE;C;ES:;SR;~)	table_noncoding_to_coding_noTE	0	SLDVDSLVIEHLQVNK	SLDVDSLVIEHLQVNK	No	12	28	1306	1354
HPSCSR.175045.6	ENST00000286688.6	C8orf37(ME;C;ES:;SR;~)	table_insertion_alternate_cds	0.0430108	+42.011MKGREC+57.021VLVVTTWAR	MKGRECVLVVTTWAR	No	0	15	2912	2957
HPSCSR.177624.1	ENST00000453675.7	SAMD12(ME;C;ES:;SR;~)	table_insertion_alternate_cds	0	N+0.984RN+0.984LSMKNGK	NRNLSMKNGK	No	165	175	572	602
HPSCSR.180600.2	ENST00000522373.1	AC087354.1(SE;C;ES+;SR;~)	table_noncoding_to_coding_withTE	0	SSLSPSQFLQFK	SSLSPSQFLQFK	LTR:ERVK:HERVK	355	367	1570	1606
HPSCSR.180600.2	ENST00000522373.1	AC087354.1(SE;C;ES+;SR;~)	table_noncoding_to_coding_withTE	0	YASYLSFIK	YASYLSFIK	LTR:ERVK:HERVK	11	20	538	565
HPSCSR.180880.11	ENST00000323289.6	ADGRB1(ME;C;ES+;SR;~)	table_insertion_alternate_cds	0.0263158	SQGRQLQ+0.984PAPWAAGPESSGADPR	SQGRQLQPAPWAAGPESSGADPR	No	6	29	10022	10091
HPSCSR.180880.11	ENST00000323289.6	ADGRB1(ME;C;ES+;SR;~)	table_insertion_alternate_cds	0.0263158	SQGRQLQPAPWAAGPESSGADPR	SQGRQLQPAPWAAGPESSGADPR	No	6	29	10022	10091
HPSCSR.180880.11	ENST00000323289.6	ADGRB1(ME;C;ES+;SR;~)	table_insertion_alternate_cds	0	WGMERSQ+0.984GR	WGMERSQGR	No	1	10	10007	10034
HPSCSR.182183.194	ENST00000534816.1	TMED10P1(ME;C;ES-;SR;~)	table_noncoding_to_coding_noTE	0	FAFTTEDYDM+15.995FEVC+57.021FESK	FAFTTEDYDMFEVCFESK	No	94	112	7564	7618
HPSCSR.186290.6	ENST00000399703.6	ANKRD18A(ME;C;ES+;SR;~)	table_new_STOP	0	SWDNRHM+15.995RPC+57.021PETAAMKPANLK	SWDNRHMRPCPETAAMKPANLK	SINE:Alu:AluSc	320	342	1344	1410
HPSCSR.189728.1	ENST00000420021.2	SPATA31C1(ME;C;ES+;LR+SR;~)	table_noncoding_to_coding_noTE	0.0336134	HEEMFQ+0.984GLR	HEEMFQGLR	No	985	994	2969	2996
HPSCSR.189728.1	ENST00000420021.2	SPATA31C1(ME;C;ES+;LR+SR;~)	table_noncoding_to_coding_noTE	0	IQ+0.984ESLDLMQLQDELPGTSQAK	IQESLDLMQLQDELPGTSQAK	No	481	502	1457	1520
HPSCSR.189728.1	ENST00000420021.2	SPATA31C1(ME;C;ES+;LR+SR;~)	table_noncoding_to_coding_noTE	0.0130719	KPNLEKHEEMFQ+0.984GLR	KPNLEKHEEMFQGLR	No	979	994	2951	2996
HPSCSR.189728.1	ENST00000420021.2	SPATA31C1(ME;C;ES+;LR+SR;~)	table_noncoding_to_coding_noTE	0	NPNC+57.021QGSC+57.021KSQSPM+15.995FPPTHKREN+0.984SRKPN+0.984LEK	NPNCQGSCKSQSPMFPPTHKRENSRKPNLEK	No	954	985	2876	2969
HPSCSR.189728.1	ENST00000420021.2	SPATA31C1(ME;C;ES+;LR+SR;~)	table_noncoding_to_coding_noTE	0.0357143	SQ+0.984SPMFPPTHKREN+0.984SRK	SQSPMFPPTHKRENSRK	No	963	980	2903	2954
HPSCSR.189797.2	ENST00000324915.5	SPATA31C2(ME;C;ES+;SR;~)	table_noncoding_to_coding_noTE	0.0336134	HEEMFQ+0.984GLR	HEEMFQGLR	No	979	988	2945	2972
HPSCSR.189797.2	ENST00000324915.5	SPATA31C2(ME;C;ES+;SR;~)	table_noncoding_to_coding_noTE	0	IQ+0.984ESLDLMQLQDELPGTSQAK	IQESLDLMQLQDELPGTSQAK	No	475	496	1433	1496
HPSCSR.189797.2	ENST00000324915.5	SPATA31C2(ME;C;ES+;SR;~)	table_noncoding_to_coding_noTE	0.0130719	KPNLEKHEEMFQ+0.984GLR	KPNLEKHEEMFQGLR	No	973	988	2927	2972
HPSCSR.189797.2	ENST00000324915.5	SPATA31C2(ME;C;ES+;SR;~)	table_noncoding_to_coding_noTE	0	NPNC+57.021QGSC+57.021KSQSPM+15.995FPPTHKREN+0.984SRKPN+0.984LEK	NPNCQGSCKSQSPMFPPTHKRENSRKPNLEK	No	948	979	2852	2945
HPSCSR.189797.2	ENST00000324915.5	SPATA31C2(ME;C;ES+;SR;~)	table_noncoding_to_coding_noTE	0.0357143	SQ+0.984SPMFPPTHKREN+0.984SRK	SQSPMFPPTHKRENSRK	No	957	974	2879	2930
HPSCSR.190217.3	ENST00000429700.1	AL353150.1(ME;C;ES+;SR;~)	table_noncoding_to_coding_noTE	0.0333333	LSSQ+0.984VTSGFQ+0.984HSINALR	LSSQVTSGFQHSINALR	No	189	206	925	976
HPSCSR.190533.8	ENST00000338192.10	ANKRD19P(ME;C;ES+;SR;~)	table_noncoding_to_coding_noTE	0.0222222	C+57.021Q+0.984IN+0.984IYDRLNR	CQINIYDRLNR	No	91	102	273	306
HPSCSR.190533.8	ENST00000338192.10	ANKRD19P(ME;C;ES+;SR;~)	table_noncoding_to_coding_noTE	0.0497512	MRKLFSFGRRLGQ+0.984ALLDSM+15.995DQEYAGR	MRKLFSFGRRLGQALLDSMDQEYAGR	No	0	26	0	78
HPSCSR.190533.8	ENST00000338192.10	ANKRD19P(ME;C;ES+;SR;~)	table_noncoding_to_coding_noTE	0.0497512	MRKLFSFGRRLGQALLDSM+15.995DQ+0.984EYAGR	MRKLFSFGRRLGQALLDSMDQEYAGR	No	0	26	0	78
HPSCSR.190533.8	ENST00000338192.10	ANKRD19P(ME;C;ES+;SR;~)	table_noncoding_to_coding_noTE	0	RC+57.021Q+0.984INIYDR	RCQINIYDR	No	90	99	270	297
HPSCSR.190908.70	ENST00000411675.1	VN1R51P(ME;C;ES+;SR;~)	table_frameshift_insertion	0	+42.011GPSQQ+0.984GLVTM+15.995SSSVR	GPSQQGLVTMSSSVR	Satellite:.:HSAT5	1	16	3793	3838
HPSCSR.192953.1	ENST00000442962.2	YBX1P6(SE;C;ES:;SR;~)	table_noncoding_to_coding_noTE	0	EDGN+0.984EEDKEN+0.984Q+0.984RGETQGQQPPQR	EDGNEEDKENQRGETQGQQPPQR	No	39	62	168	237
HPSCSR.192953.1	ENST00000442962.2	YBX1P6(SE;C;ES:;SR;~)	table_noncoding_to_coding_noTE	0	EDGN+0.984EEDKEN+0.984QRGETQGQ+0.984QPPQR	EDGNEEDKENQRGETQGQQPPQR	No	39	62	168	237
HPSCSR.192953.1	ENST00000442962.2	YBX1P6(SE;C;ES:;SR;~)	table_noncoding_to_coding_noTE	0	EDGN+0.984EEDKENQ+0.984RGETQGQ+0.984QPPQR	EDGNEEDKENQRGETQGQQPPQR	No	39	62	168	237
HPSCSR.192953.1	ENST00000442962.2	YBX1P6(SE;C;ES:;SR;~)	table_noncoding_to_coding_noTE	0.010989	EDGN+0.984EEDKENQRGETQ+0.984GQQPPQR	EDGNEEDKENQRGETQGQQPPQR	No	39	62	168	237
HPSCSR.192953.1	ENST00000442962.2	YBX1P6(SE;C;ES:;SR;~)	table_noncoding_to_coding_noTE	0.0178571	EDGN+0.984EEDKENQRGETQGQ+0.984QPPQR	EDGNEEDKENQRGETQGQQPPQR	No	39	62	168	237
HPSCSR.192953.1	ENST00000442962.2	YBX1P6(SE;C;ES:;SR;~)	table_noncoding_to_coding_noTE	0	EDGN+0.984EEDKENQRGETQGQQPPQR	EDGNEEDKENQRGETQGQQPPQR	No	39	62	168	237
HPSCSR.192953.1	ENST00000442962.2	YBX1P6(SE;C;ES:;SR;~)	table_noncoding_to_coding_noTE	0	EDGNEEDKEN+0.984Q+0.984RGETQ+0.984GQQPPQR	EDGNEEDKENQRGETQGQQPPQR	No	39	62	168	237
HPSCSR.192953.1	ENST00000442962.2	YBX1P6(SE;C;ES:;SR;~)	table_noncoding_to_coding_noTE	0	EDGNEEDKEN+0.984Q+0.984RGETQGQ+0.984QPPQR	EDGNEEDKENQRGETQGQQPPQR	No	39	62	168	237
HPSCSR.192953.1	ENST00000442962.2	YBX1P6(SE;C;ES:;SR;~)	table_noncoding_to_coding_noTE	0	EDGNEEDKEN+0.984Q+0.984RGETQGQQPPQR	EDGNEEDKENQRGETQGQQPPQR	No	39	62	168	237
HPSCSR.192953.1	ENST00000442962.2	YBX1P6(SE;C;ES:;SR;~)	table_noncoding_to_coding_noTE	0.010989	EDGNEEDKEN+0.984QRGETQ+0.984GQQPPQR	EDGNEEDKENQRGETQGQQPPQR	No	39	62	168	237
HPSCSR.192953.1	ENST00000442962.2	YBX1P6(SE;C;ES:;SR;~)	table_noncoding_to_coding_noTE	0.0178571	EDGNEEDKEN+0.984QRGETQGQ+0.984QPPQR	EDGNEEDKENQRGETQGQQPPQR	No	39	62	168	237
HPSCSR.192953.1	ENST00000442962.2	YBX1P6(SE;C;ES:;SR;~)	table_noncoding_to_coding_noTE	0	EDGNEEDKEN+0.984QRGETQGQQPPQR	EDGNEEDKENQRGETQGQQPPQR	No	39	62	168	237
HPSCSR.192953.1	ENST00000442962.2	YBX1P6(SE;C;ES:;SR;~)	table_noncoding_to_coding_noTE	0.010989	EDGNEEDKENQ+0.984RGETQ+0.984GQQPPQR	EDGNEEDKENQRGETQGQQPPQR	No	39	62	168	237
HPSCSR.192953.1	ENST00000442962.2	YBX1P6(SE;C;ES:;SR;~)	table_noncoding_to_coding_noTE	0.0178571	EDGNEEDKENQ+0.984RGETQGQ+0.984QPPQR	EDGNEEDKENQRGETQGQQPPQR	No	39	62	168	237
HPSCSR.192953.1	ENST00000442962.2	YBX1P6(SE;C;ES:;SR;~)	table_noncoding_to_coding_noTE	0	EDGNEEDKENQ+0.984RGETQGQQPPQR	EDGNEEDKENQRGETQGQQPPQR	No	39	62	168	237
HPSCSR.192953.1	ENST00000442962.2	YBX1P6(SE;C;ES:;SR;~)	table_noncoding_to_coding_noTE	0.010989	EDGNEEDKENQRGETQ+0.984GQQPPQR	EDGNEEDKENQRGETQGQQPPQR	No	39	62	168	237
HPSCSR.192953.1	ENST00000442962.2	YBX1P6(SE;C;ES:;SR;~)	table_noncoding_to_coding_noTE	0.0178571	EDGNEEDKENQRGETQGQ+0.984QPPQR	EDGNEEDKENQRGETQGQQPPQR	No	39	62	168	237
HPSCSR.192953.1	ENST00000442962.2	YBX1P6(SE;C;ES:;SR;~)	table_noncoding_to_coding_noTE	0	EDGNEEDKENQRGETQGQQPPQR	EDGNEEDKENQRGETQGQQPPQR	No	39	62	168	237
HPSCSR.192953.1	ENST00000442962.2	YBX1P6(SE;C;ES:;SR;~)	table_noncoding_to_coding_noTE	0	EDGNEEDKENQRGETQGQQPPQRR	EDGNEEDKENQRGETQGQQPPQRR	No	39	63	168	240
HPSCSR.192953.1	ENST00000442962.2	YBX1P6(SE;C;ES:;SR;~)	table_noncoding_to_coding_noTE	0	EN+0.984Q+0.984RGETQ+0.984GQQPPQR	ENQRGETQGQQPPQR	No	47	62	192	237
HPSCSR.192953.1	ENST00000442962.2	YBX1P6(SE;C;ES:;SR;~)	table_noncoding_to_coding_noTE	0	EN+0.984Q+0.984RGETQGQ+0.984QPPQR	ENQRGETQGQQPPQR	No	47	62	192	237
HPSCSR.192953.1	ENST00000442962.2	YBX1P6(SE;C;ES:;SR;~)	table_noncoding_to_coding_noTE	0	EN+0.984Q+0.984RGETQGQQ+0.984PPQR	ENQRGETQGQQPPQR	No	47	62	192	237
HPSCSR.192953.1	ENST00000442962.2	YBX1P6(SE;C;ES:;SR;~)	table_noncoding_to_coding_noTE	0	EN+0.984Q+0.984RGETQGQQPPQR	ENQRGETQGQQPPQR	No	47	62	192	237
HPSCSR.192953.1	ENST00000442962.2	YBX1P6(SE;C;ES:;SR;~)	table_noncoding_to_coding_noTE	0	EN+0.984QRGETQ+0.984GQQPPQR	ENQRGETQGQQPPQR	No	47	62	192	237
HPSCSR.192953.1	ENST00000442962.2	YBX1P6(SE;C;ES:;SR;~)	table_noncoding_to_coding_noTE	0	EN+0.984QRGETQGQ+0.984QPPQR	ENQRGETQGQQPPQR	No	47	62	192	237
HPSCSR.192953.1	ENST00000442962.2	YBX1P6(SE;C;ES:;SR;~)	table_noncoding_to_coding_noTE	0	ENQ+0.984RGETQ+0.984GQ+0.984QPPQR	ENQRGETQGQQPPQR	No	47	62	192	237
HPSCSR.192953.1	ENST00000442962.2	YBX1P6(SE;C;ES:;SR;~)	table_noncoding_to_coding_noTE	0	ENQ+0.984RGETQ+0.984GQQ+0.984PPQR	ENQRGETQGQQPPQR	No	47	62	192	237
HPSCSR.192953.1	ENST00000442962.2	YBX1P6(SE;C;ES:;SR;~)	table_noncoding_to_coding_noTE	0	ENQ+0.984RGETQ+0.984GQQPPQ+0.984R	ENQRGETQGQQPPQR	No	47	62	192	237
HPSCSR.192953.1	ENST00000442962.2	YBX1P6(SE;C;ES:;SR;~)	table_noncoding_to_coding_noTE	0	ENQ+0.984RGETQ+0.984GQQPPQR	ENQRGETQGQQPPQR	No	47	62	192	237
HPSCSR.192953.1	ENST00000442962.2	YBX1P6(SE;C;ES:;SR;~)	table_noncoding_to_coding_noTE	0	ENQ+0.984RGETQGQ+0.984QPPQR	ENQRGETQGQQPPQR	No	47	62	192	237
HPSCSR.192953.1	ENST00000442962.2	YBX1P6(SE;C;ES:;SR;~)	table_noncoding_to_coding_noTE	0	ENQRGETQ+0.984GQQ+0.984PPQR	ENQRGETQGQQPPQR	No	47	62	192	237
HPSCSR.192953.1	ENST00000442962.2	YBX1P6(SE;C;ES:;SR;~)	table_noncoding_to_coding_noTE	0	ENQRGETQ+0.984GQQPPQR	ENQRGETQGQQPPQR	No	47	62	192	237
HPSCSR.192953.1	ENST00000442962.2	YBX1P6(SE;C;ES:;SR;~)	table_noncoding_to_coding_noTE	0	ENQRGETQGQ+0.984QPPQR	ENQRGETQGQQPPQR	No	47	62	192	237
HPSCSR.192953.1	ENST00000442962.2	YBX1P6(SE;C;ES:;SR;~)	table_noncoding_to_coding_noTE	0	ENQRGETQGQQPPQR	ENQRGETQGQQPPQR	No	47	62	192	237
HPSCSR.192953.1	ENST00000442962.2	YBX1P6(SE;C;ES:;SR;~)	table_noncoding_to_coding_noTE	0.0172414	RGPPRQRQ+0.984PREDGNEEDK	RGPPRQRQPREDGNEEDK	No	29	47	138	192
HPSCSR.192953.1	ENST00000442962.2	YBX1P6(SE;C;ES:;SR;~)	table_noncoding_to_coding_noTE	0.0172414	RGPPRQRQPREDGNEEDK	RGPPRQRQPREDGNEEDK	No	29	47	138	192
HPSCSR.194507.39	ENST00000496711.5	GARNL3(ME;C;ES:;SR;~)	table_insertion_alternate_cds	0	LM+15.995KTGVRMPAR	LMKTGVRMPAR	No	174	185	711	744
HPSCSR.194604.4	ENST00000624552.3	HMCN2(ME;C;ES+;SR;~)	table_insertion_alternate_cds	0.0217391	WTVSPFC+57.021TGETC+57.021GR	WTVSPFCTGETCGR	No	33	47	17810	17852
HPSCSR.194628.20	ENST00000372348.7	ABL1(ME;C;ES+;SR;~)	table_insertion_alternate_cds	0	SSGNKGLC+57.021PTVGKGQWAIM+15.995HR	SSGNKGLCPTVGKGQWAIMHR	No	636	657	13321	13384
HPSCSR.194958.7	ENST00000415062.1	AL161452.1(ME;C;ES+;SR;~)	table_noncoding_to_coding_noTE	0.0416667	GC+57.021LFQVDDVVVQ+0.984AAPKDVRLHK	GCLFQVDDVVVQAAPKDVRLHK	No	179	201	13574	13640
HPSCSR.195043.49	ENST00000372062.8	RALGDS(ME;C;ES:;SR;~)	table_new_ATG	0.0448718	+42.011QQAEFSSALSR	QQAEFSSALSR	SINE:Alu:AluSz	1	12	71	104
HPSCSR.195965.90	ENST00000445357.1	NCLP1(ME;C;ES-;SR;~)	table_noncoding_to_coding_withTE	0.0322581	KHLENEGN+0.984DQ+0.984TAASEAKK	KHLENEGNDQTAASEAKK	No	88	106	5281	5335
HPSCSR.197131.5	ENST00000648997.1	ST8SIA6(ME;C;ES:;SR;~)	table_insertion_alternate_cds	0	SPQ+0.984QLRAPPGGQAASSANRHLPADR	SPQQLRAPPGGQAASSANRHLPADR	No	101	126	919	994
HPSCSR.197131.5	ENST00000648997.1	ST8SIA6(ME;C;ES:;SR;~)	table_insertion_alternate_cds	0	SPQQ+0.984LRAPPGGQAASSANRHLPADR	SPQQLRAPPGGQAASSANRHLPADR	No	101	126	919	994
HPSCSR.197719.11	ENST00000425669.1	AL450384.2(ME;C;ES:;SR;~)	table_noncoding_to_coding_withTE	0	+42.011M+15.995TTTDNQLSC+57.021WTEKLQ+0.984SQ+0.984TC+57.021TKK	MTTTDNQLSCWTEKLQSQTCTKK	DNA:TcMar-Mariner:HSMAR1	0	23	4436	4505
HPSCSR.197719.11	ENST00000425669.1	AL450384.2(ME;C;ES:;SR;~)	table_noncoding_to_coding_withTE	0	LQHLQPASVN+0.984K	LQHLQPASVNK	DNA:TcMar-Mariner:HSMAR1	67	78	4637	4670
HPSCSR.200805.44	ENST00000426241.5	FAM21FP(ME;C;ES-;SR;~)	table_noncoding_to_coding_noTE	0	WGWPSDN+0.984R	WGWPSDNR	No	70	78	1226	1250
HPSCSR.200805.44	ENST00000426241.5	FAM21FP(ME;C;ES-;SR;~)	table_noncoding_to_coding_noTE	0	WGWPSDNR	WGWPSDNR	No	70	78	1226	1250
HPSCSR.200815.29	ENST00000629029.1	CTSLP3(ME;C;ES:;SR;~)	table_insertion_alternate_cds	0	+42.011MKMTEQ+0.984HNQ+0.984EYSQGK	MKMTEQHNQEYSQGK	No	0	15	781	826
HPSCSR.200815.29	ENST00000629029.1	CTSLP3(ME;C;ES:;SR;~)	table_insertion_alternate_cds	0	GYVTPVK	GYVTPVK	No	68	75	985	1006
HPSCSR.201119.1	ENST00000456373.1	THAP12P3(SE;C;ES:;SR;~)	table_noncoding_to_coding_noTE	0.0322581	+42.011M+15.995KLLNRNK	MKLLNRNK	No	0	8	449	473
HPSCSR.201119.1	ENST00000456373.1	THAP12P3(SE;C;ES:;SR;~)	table_noncoding_to_coding_noTE	0.0263158	PTIAMLR	PTIAMLR	No	12	19	485	506
HPSCSR.203624.2	ENST00000441508.4	C10orf105(ME;C;ES:;LR+SR;~)	table_insertion_alternate_cds	0.0469799	MGFSESQ+0.984TLDLSSQR	MGFSESQTLDLSSQR	No	271	286	1863	1908
HPSCSR.203676.64	ENST00000242505.11	FAM149B1(ME;C;ES:;SR;~)	table_insertion_alternate_cds	0	M+15.995LLTIIPLQ+0.984R	MLLTIIPLQR	No	0	10	285	315
HPSCSR.204970.2	ENST00000425565.1	RPL12P29(ME;C;ES-;SR;~)	table_noncoding_to_coding_noTE	0.03125	-17.027QGEN+0.984ITFDEIVN+0.984IAR	QGENITFDEIVNIAR	No	87	102	1513	1558
HPSCSR.204970.2	ENST00000425565.1	RPL12P29(ME;C;ES-;SR;~)	table_noncoding_to_coding_noTE	0	-17.027QGENITFDEIVNIAR	QGENITFDEIVNIAR	No	87	102	1513	1558
HPSCSR.204970.2	ENST00000425565.1	RPL12P29(ME;C;ES-;SR;~)	table_noncoding_to_coding_noTE	0	KKQ+0.984EN+0.984IKQ+0.984GENITFDEIVNIAR	KKQENIKQGENITFDEIVNIAR	No	80	102	1492	1558
HPSCSR.204970.2	ENST00000425565.1	RPL12P29(ME;C;ES-;SR;~)	table_noncoding_to_coding_noTE	0	KKQ+0.984EN+0.984IKQGEN+0.984ITFDEIVNIAR	KKQENIKQGENITFDEIVNIAR	No	80	102	1492	1558
HPSCSR.204970.2	ENST00000425565.1	RPL12P29(ME;C;ES-;SR;~)	table_noncoding_to_coding_noTE	0	Q+0.984GEN+0.984ITFDEIVNIAR	QGENITFDEIVNIAR	No	87	102	1513	1558
HPSCSR.204970.2	ENST00000425565.1	RPL12P29(ME;C;ES-;SR;~)	table_noncoding_to_coding_noTE	0	Q+0.984GENITFDEIVNIAR	QGENITFDEIVNIAR	No	87	102	1513	1558
HPSCSR.204970.2	ENST00000425565.1	RPL12P29(ME;C;ES-;SR;~)	table_noncoding_to_coding_noTE	0	QGEN+0.984ITFDEIVNIAR	QGENITFDEIVNIAR	No	87	102	1513	1558
HPSCSR.204970.2	ENST00000425565.1	RPL12P29(ME;C;ES-;SR;~)	table_noncoding_to_coding_noTE	0	QGENITFDEIVNIAR	QGENITFDEIVNIAR	No	87	102	1513	1558
HPSCSR.206115.2	ENST00000426339.1	NPM1P26(ME;C;ES:;SR;~)	table_new_STOP	0	LENDNFYKNDK	LENDNFYKNDK	LTR:ERVL-MaLR:MLT1J-int	86	97	1307	1340
HPSCSR.21078.36	ENST00000635940.1	MROH3P(ME;C;ES+;SR;~)	table_noncoding_to_coding_noTE	0.0277778	AVFAEKDVWN+0.984ILGALLDQETNK	AVFAEKDVWNILGALLDQETNK	No	319	341	3271	3337
HPSCSR.21078.36	ENST00000635940.1	MROH3P(ME;C;ES+;SR;~)	table_noncoding_to_coding_noTE	0.0430108	DVWN+0.984ILGALLDQ+0.984ETN+0.984K	DVWNILGALLDQETNK	No	325	341	3289	3337
HPSCSR.211058.164	ENST00000530911.1	PIDD1(ME;C;ES:;SR;~)	table_insertion_alternate_cds	0	LVGALDEASPKGR	LVGALDEASPKGR	No	59	72	375	414
HPSCSR.211058.24	ENST00000528927.5	ANO9(ME;C;ES:;SR;~)	table_variant_coding_but_noTE	0	WSGWGAQ+0.984LRSSGRWRM+15.995R	WSGWGAQLRSSGRWRMR	No	835	852	2536	2587
HPSCSR.211058.27	ENST00000528927.5	ANO9(ME;C;ES:;SR;~)	table_variant_coding_but_noTE	0	WSGWGAQ+0.984LRSSGRWRM+15.995R	WSGWGAQLRSSGRWRMR	No	474	491	1501	1552
HPSCSR.211058.30	ENST00000528927.5	ANO9(ME;C;ES:;SR;~)	table_variant_coding_but_noTE	0	WSGWGAQ+0.984LRSSGRWRM+15.995R	WSGWGAQLRSSGRWRMR	No	510	527	1609	1660
HPSCSR.211212.2	ENST00000649076.1	SLC22A18(ME;C;ES:;SR;~)	table_frameshift_insertion	0	C+57.021WDC+57.021RRDFEGSYN+0.984R	CWDCRRDFEGSYNR	SINE:Alu:AluJr	338	352	1488	1530
HPSCSR.2123.7	ENST00000374315.1	SELENON(ME;C;ES+;SR;~)	table_insertion_alternate_cds	0.0454545	KMVGEGAPC+57.021GSNC+57.021LLGTRR	KMVGEGAPCGSNCLLGTRR	No	10	29	748	805
HPSCSR.2123.7	ENST00000374315.1	SELENON(ME;C;ES+;SR;~)	table_insertion_alternate_cds	0	QMVPSPVSPPK	QMVPSPVSPPK	No	32	43	814	847
HPSCSR.219797.15	ENST00000542479.1	LINC02700(ME;C;ES+;SR;~)	table_noncoding_to_coding_withTE	0	AIAIIHC+57.021RGHQ+0.984RDLTPIAQ+0.984GNGKADGSQSK	AIAIIHCRGHQRDLTPIAQGNGKADGSQSK	LTR:ERV1:PABL_B-int	176	206	4059	4149
HPSCSR.220445.2	ENST00000528717.1	AP001830.1(ME;C;ES-;SR;~)	table_noncoding_to_coding_noTE	0.0447761	AGC+57.021GSLVGSQ+0.984PSRRRLR	AGCGSLVGSQPSRRRLR	No	35	52	249	300
HPSCSR.221622.50	ENST00000534073.5	ZDHHC24(ME;C;ES:;SR;~)	table_insertion_alternate_cds	0	M+15.995WLPSQNIDVSIAAGRGK	MWLPSQNIDVSIAAGRGK	No	212	230	669	723
HPSCSR.221622.50	ENST00000534073.5	ZDHHC24(ME;C;ES:;SR;~)	table_insertion_alternate_cds	0.0126582	RPRM+15.995WLPSQNIDVSIAAGRGK	RPRMWLPSQNIDVSIAAGRGK	No	209	230	660	723
HPSCSR.2230.67	ENST00000234961.7	OPRD1(ME;C;ES+;SR;~)	table_insertion_alternate_cds	0	WWTSTGATRWWWLR	WWTSTGATRWWWLR	No	53	67	4508	4550
HPSCSR.225630.1	ENST00000537192.1	AC006206.2(ME;C;ES+;SR;~)	table_noncoding_to_coding_noTE	0.05	C+57.021LFLGGC+57.021MN+0.984TVDK	CLFLGGCMNTVDK	No	1	14	38417	38456
HPSCSR.225872.8	ENST00000539757.1	AC009533.1(ME;C;ES+;SR;~)	table_noncoding_to_coding_noTE	0	WGLGRDALSVLFSPGAPSQK	WGLGRDALSVLFSPGAPSQK	No	318	338	2229	2289
HPSCSR.225904.37	ENST00000391992.3	HNRNPA1P34(SE;C;ES:;SR;~)	table_noncoding_to_coding_noTE	0	DFAFVTFDN+0.984HDSVDK	DFAFVTFDNHDSVDK	No	10	25	8287	8332
HPSCSR.225904.37	ENST00000391992.3	HNRNPA1P34(SE;C;ES:;SR;~)	table_noncoding_to_coding_noTE	0	KRDFAFVTFDN+0.984HDSVDK	KRDFAFVTFDNHDSVDK	No	8	25	8281	8332
HPSCSR.225904.37	ENST00000391992.3	HNRNPA1P34(SE;C;ES:;SR;~)	table_noncoding_to_coding_noTE	0	MTDQ+0.984GSGKKRDFAFVTFDN+0.984HDSVDK	MTDQGSGKKRDFAFVTFDNHDSVDK	No	0	25	8257	8332
HPSCSR.225904.37	ENST00000391992.3	HNRNPA1P34(SE;C;ES:;SR;~)	table_noncoding_to_coding_noTE	0	N+0.984Q+0.984GAYGGSSSSSSYGSGR	NQGAYGGSSSSSSYGSGR	No	164	182	8749	8803
HPSCSR.225904.37	ENST00000391992.3	HNRNPA1P34(SE;C;ES:;SR;~)	table_noncoding_to_coding_noTE	0.015873	N+0.984QGAYGGSSSSSSYGSGR	NQGAYGGSSSSSSYGSGR	No	164	182	8749	8803
HPSCSR.225904.37	ENST00000391992.3	HNRNPA1P34(SE;C;ES:;SR;~)	table_noncoding_to_coding_noTE	0.015873	NQ+0.984GAYGGSSSSSSYGSGR	NQGAYGGSSSSSSYGSGR	No	164	182	8749	8803
HPSCSR.225904.37	ENST00000391992.3	HNRNPA1P34(SE;C;ES:;SR;~)	table_noncoding_to_coding_noTE	0	PRN+0.984Q+0.984GAYGGSSSSSSYGSGR	PRNQGAYGGSSSSSSYGSGR	No	162	182	8743	8803
HPSCSR.225904.37	ENST00000391992.3	HNRNPA1P34(SE;C;ES:;SR;~)	table_noncoding_to_coding_noTE	0	PRN+0.984QGAYGGSSSSSSYGSGR	PRNQGAYGGSSSSSSYGSGR	No	162	182	8743	8803
HPSCSR.225904.37	ENST00000391992.3	HNRNPA1P34(SE;C;ES:;SR;~)	table_noncoding_to_coding_noTE	0	PRNQ+0.984GAYGGSSSSSSYGSGR	PRNQGAYGGSSSSSSYGSGR	No	162	182	8743	8803
HPSCSR.225904.37	ENST00000391992.3	HNRNPA1P34(SE;C;ES:;SR;~)	table_noncoding_to_coding_noTE	0	PRNQGAYGGSSSSSSYGSGR	PRNQGAYGGSSSSSSYGSGR	No	162	182	8743	8803
HPSCSR.225904.37	ENST00000391992.3	HNRNPA1P34(SE;C;ES:;SR;~)	table_noncoding_to_coding_noTE	0	RDFAFVTFDN+0.984HDSVDK	RDFAFVTFDNHDSVDK	No	9	25	8284	8332
HPSCSR.225904.37	ENST00000391992.3	HNRNPA1P34(SE;C;ES:;SR;~)	table_noncoding_to_coding_noTE	0	TVIQ+0.984KYHTVN+0.984DHN+0.984C+57.021EVR	TVIQKYHTVNDHNCEVR	No	25	42	8332	8383
HPSCSR.225904.37	ENST00000391992.3	HNRNPA1P34(SE;C;ES:;SR;~)	table_noncoding_to_coding_noTE	0	YHTVN+0.984DHN+0.984C+57.021EVR	YHTVNDHNCEVR	No	30	42	8347	8383
HPSCSR.225904.37	ENST00000391992.3	HNRNPA1P34(SE;C;ES:;SR;~)	table_noncoding_to_coding_noTE	0	YHTVN+0.984DHNC+57.021EVR	YHTVNDHNCEVR	No	30	42	8347	8383
HPSCSR.225904.37	ENST00000391992.3	HNRNPA1P34(SE;C;ES:;SR;~)	table_noncoding_to_coding_noTE	0.00543478	YHTVNDHN+0.984C+57.021EVR	YHTVNDHNCEVR	No	30	42	8347	8383
HPSCSR.225904.37	ENST00000391992.3	HNRNPA1P34(SE;C;ES:;SR;~)	table_noncoding_to_coding_noTE	0	YHTVNDHN+0.984C+57.021EVRK	YHTVNDHNCEVRK	No	30	43	8347	8386
HPSCSR.225904.37	ENST00000391992.3	HNRNPA1P34(SE;C;ES:;SR;~)	table_noncoding_to_coding_noTE	0.0454545	YHTVNDHNC+57.021EVR	YHTVNDHNCEVR	No	30	42	8347	8383
HPSCSR.226106.32	ENST00000459725.1	RPL13AP20(ME;C;ES:;SR;~)	table_new_STOP	0.0454545	KKDQ+0.984WLRYSADPALDGSAGTTQIN+0.984K	KKDQWLRYSADPALDGSAGTTQINK	LTR:ERV1:LTR8	69	94	253	328
HPSCSR.226106.32	ENST00000459725.1	RPL13AP20(ME;C;ES:;SR;~)	table_new_STOP	0	LAHEVGWK	LAHEVGWK	No	23	31	115	139
HPSCSR.226106.32	ENST00000459725.1	RPL13AP20(ME;C;ES:;SR;~)	table_new_STOP	0	M+15.995VVPAALK	MVVPAALK	No	0	8	46	70
HPSCSR.226106.32	ENST00000459725.1	RPL13AP20(ME;C;ES:;SR;~)	table_new_STOP	0	MVVPAALK	MVVPAALK	No	0	8	46	70
HPSCSR.226106.32	ENST00000459725.1	RPL13AP20(ME;C;ES:;SR;~)	table_new_STOP	0	VVRLKPARK	VVRLKPARK	No	8	17	70	97
HPSCSR.226106.32	ENST00000459725.1	RPL13AP20(ME;C;ES:;SR;~)	table_new_STOP	0	YQ+0.984AVTATLEEK	YQAVTATLEEK	No	31	42	139	172
HPSCSR.226106.32	ENST00000459725.1	RPL13AP20(ME;C;ES:;SR;~)	table_new_STOP	0	YQAVTATLEEK	YQAVTATLEEK	No	31	42	139	172
HPSCSR.226106.32	ENST00000459725.1	RPL13AP20(ME;C;ES:;SR;~)	table_new_STOP	0.0133333	YSADPALDGSAGTTQINK	YSADPALDGSAGTTQINK	LTR:ERV1:LTR8	76	94	274	328
HPSCSR.22657.4	ENST00000366993.7	INTS7(ME;C;ES:;SR;~)	table_new_STOP	0.0185185	DRELWSLFLFFKN+0.984THPGR	DRELWSLFLFFKNTHPGR	SINE:Alu:AluSg	810	828	2529	2583
HPSCSR.231870.1	ENST00000535806.1	AC025576.2(SE;C;ES:;SR;~)	table_noncoding_to_coding_noTE	0	Q+0.984KM+15.995TWSESFHLPHLK	QKMTWSESFHLPHLK	No	79	94	2828	2873
HPSCSR.232136.7	ENST00000545606.6	CAND1(ME;C;ES:;SR;~)	table_insertion_alternate_cds	0.0149254	-17.027QN+0.984VAGN+0.984ESRSK	QNVAGNESRSK	No	7	18	2207	2240
HPSCSR.234100.1	ENST00000551995.1	AC073569.2(ME;C;ES+;SR;~)	table_noncoding_to_coding_noTE	0.0406504	IFSRFAFHSSR	IFSRFAFHSSR	No	138	149	1665	1698
HPSCSR.236835.22	ENST00000266746.10	GOLGA2P5(ME;C;ES:;SR;~)	table_noncoding_to_coding_noTE	0	DLEESIVQ+0.984EEK	DLEESIVQEEK	No	32	43	675	708
HPSCSR.236835.22	ENST00000266746.10	GOLGA2P5(ME;C;ES:;SR;~)	table_noncoding_to_coding_noTE	0	DLEESIVQEEK	DLEESIVQEEK	No	32	43	675	708
HPSCSR.23721.1	ENST00000413568.1	AL592148.1(ME;C;ES:;SR;~)	table_noncoding_to_coding_noTE	0.0406504	+42.011NLPQLEMLKNQLDQEM+15.995EFLSTSIAQLK	NLPQLEMLKNQLDQEMEFLSTSIAQLK	No	1	28	3709	3790
HPSCSR.23721.1	ENST00000413568.1	AL592148.1(ME;C;ES:;SR;~)	table_noncoding_to_coding_noTE	0	LHDVEHVLIDVGTGYYVDK	LHDVEHVLIDVGTGYYVDK	No	66	85	3904	3961
HPSCSR.237908.5	ENST00000335621.10	CFAP73(ME;C;ES:;SR;~)	table_insertion_alternate_cds	0.0322581	EQ+0.984AQ+0.984AN+0.984ARRLTETPR	EQAQANARRLTETPR	No	19	34	1883	1928
HPSCSR.238208.32	ENST00000549333.2	AC137055.1(ME;C;ES-;SR;~)	table_noncoding_to_coding_noTE	0	KMVGDLIR	KMVGDLIR	No	124	132	10178	10202
HPSCSR.238208.32	ENST00000549333.2	AC137055.1(ME;C;ES-;SR;~)	table_noncoding_to_coding_noTE	0	PPEPEKSKLPGKGRGPLR	PPEPEKSKLPGKGRGPLR	No	5	23	9821	9875
HPSCSR.238556.8	ENST00000485147.1	AC090013.1(ME;C;ES:;SR;~)	table_noncoding_to_coding_withTE	0	EITKIRAELN+0.984EIETK	EITKIRAELNEIETK	LINE:L1:L1M5_orf2	173	188	13512	13557
HPSCSR.238638.8	ENST00000454402.7	RFC5(ME;C;ES:;SR;~)	table_new_STOP	0.0454545	-17.027QSLALSLR	QSLALSLR	SINE:Alu:AluSx1	234	242	801	825
HPSCSR.240195.2	ENST00000453498.1	AL359538.1(ME;C;ES+;SR;~)	table_noncoding_to_coding_noTE	0.0448718	YDSHLTGADDGQRGK	YDSHLTGADDGQRGK	No	117	132	1632	1677
HPSCSR.24336.20	ENST00000417605.2	AL121990.1(ME;C;ES:;SR;~)	table_noncoding_to_coding_withTE	0	SAFM+15.995FSFRTPLLPPSLFQLGK	SAFMFSFRTPLLPPSLFQLGK	No	42	63	513	576
HPSCSR.258972.16	ENST00000554374.2	PTBP1P(SE;C;ES:;SR;~)	table_noncoding_to_coding_withTE	0	+42.011MAMAGQ+0.984SLVLR	MAMAGQSLVLR	No	0	11	570	603
HPSCSR.258972.16	ENST00000554374.2	PTBP1P(SE;C;ES:;SR;~)	table_noncoding_to_coding_withTE	0	IIVENLFYPTTLDVLHQIFSK	IIVENLFYPTTLDVLHQIFSK	No	11	32	603	666
HPSCSR.261503.23	ENST00000334746.10	BTBD7(ME;C;ES+;SR;~)	table_new_ATG	0	M+15.995TKQ+0.984TK	MTKQTK	LINE:L1:HAL1	0	6	1619	1637
HPSCSR.263144.4	ENST00000252527.8	INF2(ME;C;ES:;SR;~)	table_insertion_alternate_cds	0	WHPAGPSPSPLGTASSSGTQER	WHPAGPSPSPLGTASSSGTQER	No	712	734	2139	2205
HPSCSR.263537.4	ENST00000429257.5	HERC2P3(ME;C;ES:;SR;~)	table_insertion_alternate_cds	0	AEVRLEGIDTILK	AEVRLEGIDTILK	No	389	402	2064	2103
HPSCSR.263537.4	ENST00000429257.5	HERC2P3(ME;C;ES:;SR;~)	table_insertion_alternate_cds	0	LEGIDTILK	LEGIDTILK	No	393	402	2076	2103
HPSCSR.263580.30	ENST00000451127.3	TEX22(ME;C;ES-;SR;~)	table_insertion_alternate_cds	0.0263158	RVLGGSGEGELAPR	RVLGGSGEGELAPR	No	42	56	12717	12759
HPSCSR.264009.1	ENST00000529624.5	HERC2P9(ME;C;ES:;SR;~)	table_insertion_alternate_cds	0	AEVRLEGIDTILK	AEVRLEGIDTILK	No	389	402	2152	2191
HPSCSR.264009.1	ENST00000529624.5	HERC2P9(ME;C;ES:;SR;~)	table_insertion_alternate_cds	0	LEGIDTILK	LEGIDTILK	No	393	402	2164	2191
HPSCSR.264009.6	ENST00000529624.5	HERC2P9(ME;C;ES:;SR;~)	table_variant_coding_but_noTE	0	AEVRLEGIDTILK	AEVRLEGIDTILK	No	389	402	1860	1899
HPSCSR.264009.6	ENST00000529624.5	HERC2P9(ME;C;ES:;SR;~)	table_variant_coding_but_noTE	0	LEGIDTILK	LEGIDTILK	No	393	402	1872	1899
HPSCSR.264009.7	ENST00000529624.5	HERC2P9(ME;C;ES:;SR;~)	table_variant_coding_but_noTE	0	AEVRLEGIDTILK	AEVRLEGIDTILK	No	389	402	1860	1899
HPSCSR.264009.7	ENST00000529624.5	HERC2P9(ME;C;ES:;SR;~)	table_variant_coding_but_noTE	0	LEGIDTILK	LEGIDTILK	No	393	402	1872	1899
HPSCSR.264085.12	ENST00000568486.5	ULK4P3(ME;C;ES:;SR;~)	table_variant_coding_but_noTE	0.040404	LLASIFQ+0.984EN+0.984Q+0.984EPQPR	LLASIFQENQEPQPR	No	31	46	208	253
HPSCSR.264085.12	ENST00000568486.5	ULK4P3(ME;C;ES:;SR;~)	table_variant_coding_but_noTE	0.0344828	LLASIFQENQEPQPR	LLASIFQENQEPQPR	No	31	46	208	253
HPSCSR.264234.16	ENST00000448387.6	GOLGA8N(ME;C;ES-;SR;~)	table_new_ATG	0	RTN+0.984IFIASLC+57.021VGK	RTNIFIASLCVGK	LINE:L1:L1MC5a_3end	17	30	9812	9851
HPSCSR.264235.10	ENST00000512626.2	GOLGA8K(ME;C;ES:;SR;~)	table_variant_coding_but_noTE	0.040404	LLASIFQ+0.984EN+0.984Q+0.984EPQPR	LLASIFQENQEPQPR	No	31	46	228	273
HPSCSR.264235.10	ENST00000512626.2	GOLGA8K(ME;C;ES:;SR;~)	table_variant_coding_but_noTE	0.0344828	LLASIFQENQEPQPR	LLASIFQENQEPQPR	No	31	46	228	273
HPSCSR.264762.15	ENST00000559548.2	ANP32AP1(ME;C;ES+;SR;~)	table_noncoding_to_coding_noTE	0	RPLTWM+15.995LRATWRAWRRRRRMRM+15.995R	RPLTWMLRATWRAWRRRRRMRMR	No	20	43	167	236
HPSCSR.264762.15	ENST00000559548.2	ANP32AP1(ME;C;ES+;SR;~)	table_noncoding_to_coding_noTE	0	RRM+15.995RM+15.995RRSMTKMLR	RRMRMRRSMTKMLR	No	37	51	218	260
HPSCSR.264762.15	ENST00000559548.2	ANP32AP1(ME;C;ES+;SR;~)	table_noncoding_to_coding_noTE	0	RRM+15.995RMRRSM+15.995TKMLR	RRMRMRRSMTKMLR	No	37	51	218	260
HPSCSR.264762.15	ENST00000559548.2	ANP32AP1(ME;C;ES+;SR;~)	table_noncoding_to_coding_noTE	0	RRMRM+15.995RRSM+15.995TKMLR	RRMRMRRSMTKMLR	No	37	51	218	260
HPSCSR.265007.1	ENST00000619021.4	HERC2P2(ME;C;ES:;SR;~)	table_insertion_alternate_cds	0	AEVRLEGIDTILK	AEVRLEGIDTILK	No	389	402	3770	3809
HPSCSR.265007.1	ENST00000619021.4	HERC2P2(ME;C;ES:;SR;~)	table_insertion_alternate_cds	0	LEGIDTILK	LEGIDTILK	No	393	402	3782	3809
HPSCSR.265007.3	ENST00000613386.4	HERC2P2(ME;C;ES:;SR;~)	table_insertion_alternate_cds	0	AEVRLEGIDTILK	AEVRLEGIDTILK	No	389	402	1959	1998
HPSCSR.265007.3	ENST00000613386.4	HERC2P2(ME;C;ES:;SR;~)	table_insertion_alternate_cds	0	LEGIDTILK	LEGIDTILK	No	393	402	1971	1998
HPSCSR.265066.1	ENST00000619355.1	AC242376.2(ME;C;ES:;SR;~)	table_noncoding_to_coding_noTE	0	+42.011M+15.995RQ+0.984VWEATC+57.021LWRR	MRQVWEATCLWRR	No	0	13	1117	1156
HPSCSR.265066.1	ENST00000619355.1	AC242376.2(ME;C;ES:;SR;~)	table_noncoding_to_coding_noTE	0.05	+42.011MRQ+0.984VWEATC+57.021LWR	MRQVWEATCLWR	No	0	12	1117	1153
HPSCSR.265321.8	ENST00000555815.5	ATP10A(ME;C;ES:;SR;~)	table_insertion_alternate_cds	0	DREMSLLSSIHFLVIK	DREMSLLSSIHFLVIK	No	565	581	3071	3119
HPSCSR.266029.3	ENST00000557871.1	AC090971.3(ME;C;ES:;SR;~)	table_noncoding_to_coding_noTE	0	WSDRSM+15.995SLHLGNEVFDVYK	WSDRSMSLHLGNEVFDVYK	No	131	150	1004	1061
HPSCSR.266029.4	ENST00000557871.1	AC090971.3(ME;C;ES+;SR;~)	table_noncoding_to_coding_noTE	0	WSDRSM+15.995SLHLGNEVFDVYK	WSDRSMSLHLGNEVFDVYK	No	131	150	1004	1061
HPSCSR.266304.105	ENST00000558168.1	CYCSP2(ME;C;ES:;SR;~)	table_noncoding_to_coding_noTE	0	ADLIAYLK	ADLIAYLK	No	88	96	4540	4564
HPSCSR.266304.105	ENST00000558168.1	CYCSP2(ME;C;ES:;SR;~)	table_noncoding_to_coding_noTE	0	SIAWGEDTLIQ+0.984YLENPK	SIAWGEDTLIQYLENPK	No	53	70	4435	4486
HPSCSR.266304.105	ENST00000558168.1	CYCSP2(ME;C;ES:;SR;~)	table_noncoding_to_coding_noTE	0.0130719	VERADLIAYLK	VERADLIAYLK	No	85	96	4531	4564
HPSCSR.26737.35	ENST00000421406.1	AL390728.4(ME;C;ES:;SR;~)	table_insertion_alternate_cds	0	+42.011AGSQGLLIFR	AGSQGLLIFR	No	1	11	33	63
HPSCSR.26737.35	ENST00000421406.1	AL390728.4(ME;C;ES:;SR;~)	table_insertion_alternate_cds	0.0217391	DSFQ+0.984KVILR	DSFQKVILR	No	96	105	318	345
HPSCSR.26737.35	ENST00000421406.1	AL390728.4(ME;C;ES:;SR;~)	table_insertion_alternate_cds	0	DVM+15.995LEN+0.984YR	DVMLENYR	No	34	42	132	156
HPSCSR.26737.35	ENST00000421406.1	AL390728.4(ME;C;ES:;SR;~)	table_insertion_alternate_cds	0	DVM+15.995LENYR	DVMLENYR	No	34	42	132	156
HPSCSR.26737.35	ENST00000421406.1	AL390728.4(ME;C;ES:;SR;~)	table_insertion_alternate_cds	0	DVMLENYR	DVMLENYR	No	34	42	132	156
HPSCSR.26737.35	ENST00000421406.1	AL390728.4(ME;C;ES:;SR;~)	table_insertion_alternate_cds	0.0265487	HYKC+57.021KEC+57.021GK	HYKCKECGK	No	231	240	723	750
HPSCSR.26737.35	ENST00000421406.1	AL390728.4(ME;C;ES:;SR;~)	table_insertion_alternate_cds	0.0434783	PDLITC+57.021LEQR	PDLITCLEQR	No	53	63	189	219
HPSCSR.26737.35	ENST00000421406.1	AL390728.4(ME;C;ES:;SR;~)	table_insertion_alternate_cds	0.0212766	PYKC+57.021DEC+57.021GK	PYKCDECGK	No	315	324	975	1002
HPSCSR.26737.36	ENST00000421406.1	AL390728.4(ME;C;ES:;SR;~)	table_insertion_alternate_cds	0.0217391	DSFQ+0.984KVILR	DSFQKVILR	No	60	69	2140	2167
HPSCSR.26737.36	ENST00000421406.1	AL390728.4(ME;C;ES:;SR;~)	table_insertion_alternate_cds	0.0265487	HYKC+57.021KEC+57.021GK	HYKCKECGK	No	195	204	2545	2572
HPSCSR.26737.36	ENST00000421406.1	AL390728.4(ME;C;ES:;SR;~)	table_insertion_alternate_cds	0.0434783	PDLITC+57.021LEQR	PDLITCLEQR	No	17	27	2011	2041
HPSCSR.26737.36	ENST00000421406.1	AL390728.4(ME;C;ES:;SR;~)	table_insertion_alternate_cds	0.0212766	PYKC+57.021DEC+57.021GK	PYKCDECGK	No	279	288	2797	2824
HPSCSR.26745.2	ENST00000451123.5	KIF28P(ME;C;ES:;SR;~)	table_noncoding_to_coding_noTE	0	VFYQSM+15.995N+0.984TAR	VFYQSMNTAR	No	188	198	6477	6507
HPSCSR.268503.3	ENST00000565661.5	NRG4(ME;C;ES-;SR;~)	table_new_ATG	0.0322581	+42.011-17.027QLLN+0.984QMTILYLIGK	QLLNQMTILYLIGK	LINE:L1:L1MB4_3end	1	15	5081	5123
HPSCSR.268503.3	ENST00000565661.5	NRG4(ME;C;ES-;SR;~)	table_new_ATG	0.0322581	+42.011-17.027QLLNQ+0.984MTILYLIGK	QLLNQMTILYLIGK	LINE:L1:L1MB4_3end	1	15	5081	5123
HPSCSR.268503.3	ENST00000565661.5	NRG4(ME;C;ES-;SR;~)	table_new_ATG	0	+42.011Q+0.984LLNQ+0.984M+15.995TILYLIGK	QLLNQMTILYLIGK	LINE:L1:L1MB4_3end	1	15	5081	5123
HPSCSR.268503.3	ENST00000565661.5	NRG4(ME;C;ES-;SR;~)	table_new_ATG	0	Q+0.984LLN+0.984QM+15.995TILYLIGK	QLLNQMTILYLIGK	LINE:L1:L1MB4_3end	1	15	5081	5123
HPSCSR.268503.3	ENST00000565661.5	NRG4(ME;C;ES-;SR;~)	table_new_ATG	0	Q+0.984LLNQ+0.984M+15.995TILYLIGK	QLLNQMTILYLIGK	LINE:L1:L1MB4_3end	1	15	5081	5123
HPSCSR.268503.3	ENST00000565661.5	NRG4(ME;C;ES-;SR;~)	table_new_ATG	0.0188679	Q+0.984LLNQ+0.984MTILYLIGK	QLLNQMTILYLIGK	LINE:L1:L1MB4_3end	1	15	5081	5123
HPSCSR.268503.3	ENST00000565661.5	NRG4(ME;C;ES-;SR;~)	table_new_ATG	0	QLLN+0.984Q+0.984M+15.995TILYLIGK	QLLNQMTILYLIGK	LINE:L1:L1MB4_3end	1	15	5081	5123
HPSCSR.268590.2	ENST00000562938.5	AC104758.3(ME;C;ES+;SR;~)	table_noncoding_to_coding_noTE	0	EQ+0.984EEMLREQ+0.984EAQ+0.984RVRELER	EQEEMLREQEAQRVRELER	No	108	127	1099	1156
HPSCSR.268590.2	ENST00000562938.5	AC104758.3(ME;C;ES+;SR;~)	table_noncoding_to_coding_noTE	0	EQ+0.984QKM+15.995LQEQ+0.984GERLQK	EQQKMLQEQGERLQK	No	136	151	1183	1228
HPSCSR.268590.2	ENST00000562938.5	AC104758.3(ME;C;ES+;SR;~)	table_noncoding_to_coding_noTE	0	EQ+0.984QKM+15.995LQEQGERLQ+0.984K	EQQKMLQEQGERLQK	No	136	151	1183	1228
HPSCSR.268590.2	ENST00000562938.5	AC104758.3(ME;C;ES+;SR;~)	table_noncoding_to_coding_noTE	0	EQQKM+15.995LQEQ+0.984GERLQ+0.984K	EQQKMLQEQGERLQK	No	136	151	1183	1228
HPSCSR.268590.2	ENST00000562938.5	AC104758.3(ME;C;ES+;SR;~)	table_noncoding_to_coding_noTE	0.035461	LC+57.021EQ+0.984NERLREQQK	LCEQNERLREQQK	No	127	140	1156	1195
HPSCSR.268590.2	ENST00000562938.5	AC104758.3(ME;C;ES+;SR;~)	table_noncoding_to_coding_noTE	0	LDEEHLEAASQR	LDEEHLEAASQR	No	240	252	1495	1531
HPSCSR.268590.2	ENST00000562938.5	AC104758.3(ME;C;ES+;SR;~)	table_noncoding_to_coding_noTE	0	LQ+0.984EQEEM+15.995IREQEEM+15.995LREQEAQRVR	LQEQEEMIREQEEMLREQEAQRVR	No	99	123	1072	1144
HPSCSR.268590.2	ENST00000562938.5	AC104758.3(ME;C;ES+;SR;~)	table_noncoding_to_coding_noTE	0	LQEQ+0.984EEM+15.995IREQEEM+15.995LREQEAQRVR	LQEQEEMIREQEEMLREQEAQRVR	No	99	123	1072	1144
HPSCSR.269497.13	ENST00000485386.1	AC015871.1(ME;C;ES:;LR+SR;~)	table_frameshift_insertion	0.00943396	MEDVNSN+0.984VN+0.984ADQ+0.984ER	MEDVNSNVNADQER	SINE:Alu:AluSx	0	14	212	254
HPSCSR.270019.55	ENST00000558134.5	SEC11A(ME;C;ES:;SR;~)	table_new_STOP	0.0075188	C+57.021N+0.984LLGQ+0.984AQ+0.984WLK	CNLLGQAQWLK	SINE:Alu:AluJo	161	172	507	540
HPSCSR.270019.55	ENST00000558134.5	SEC11A(ME;C;ES:;SR;~)	table_new_STOP	0.030303	C+57.021N+0.984LLGQ+0.984AQWLK	CNLLGQAQWLK	SINE:Alu:AluJo	161	172	507	540
HPSCSR.270019.55	ENST00000558134.5	SEC11A(ME;C;ES:;SR;~)	table_new_STOP	0	C+57.021N+0.984LLGQAQ+0.984WLK	CNLLGQAQWLK	SINE:Alu:AluJo	161	172	507	540
HPSCSR.270021.12	ENST00000649495.1	SCAND2P(ME;C;ES-;SR;~)	table_insertion_alternate_cds	0.0188679	PREALLQ+0.984LQ+0.984K	PREALLQLQK	No	58	68	247	277
HPSCSR.270021.4	ENST00000515814.1	GOLGA6L4(ME;C;ES:;SR;~)	table_insertion_alternate_cds	0.0344828	ERLLEEVEKLLEQ+0.984ER	ERLLEEVEKLLEQER	No	133	148	3756	3801
HPSCSR.270021.4	ENST00000515814.1	GOLGA6L4(ME;C;ES:;SR;~)	table_insertion_alternate_cds	0.0227273	LLEQERQQEEQ+0.984ER	LLEQERQQEEQER	No	168	181	3861	3900
HPSCSR.270084.3	ENST00000559989.1	CSPG4P12(ME;C;ES:;SR;~)	table_noncoding_to_coding_noTE	0	+42.011FTLLDVVNC+57.021K	FTLLDVVNCK	No	1	11	10818	10848
HPSCSR.271551.6	ENST00000571780.1	DNM1P47(SE;C;ES-;SR;~)	table_noncoding_to_coding_noTE	0.0491803	EFIFSELLSNLHSRGNEK	EFIFSELLSNLHSRGNEK	No	60	78	1845	1899
HPSCSR.271551.6	ENST00000571780.1	DNM1P47(SE;C;ES-;SR;~)	table_noncoding_to_coding_noTE	0	HSWRRRQSR	HSWRRRQSR	No	48	57	1809	1836
HPSCSR.271551.6	ENST00000571780.1	DNM1P47(SE;C;ES-;SR;~)	table_noncoding_to_coding_noTE	0	SRQ+0.984SRQ+0.984TKEFIFSELLSNLYSHR	SRQSRQTKEFIFSELLSNLYSHR	No	104	127	1977	2046
HPSCSR.273108.67	ENST00000444498.5	NME4(ME;C;ES:;SR;~)	table_insertion_alternate_cds	0.0430108	GEFGGGAGPPGSNQ+0.984GR	GEFGGGAGPPGSNQGR	No	22	38	2001	2049
HPSCSR.273392.112	ENST00000309865.11	SMG1P1(ME;C;ES:;SR;~)	table_variant_coding_but_noTE	0	EFIQQPENK	EFIQQPENK	No	120	129	753	780
HPSCSR.274560.5	ENST00000427738.7	CYLD(ME;C;ES-;SR;~)	table_insertion_alternate_cds	0	MSLEDLHSLDSR	MSLEDLHSLDSR	No	609	621	1846	1882
HPSCSR.276930.1	ENST00000567658.1	EEF1A1P38(SE;C;ES+;SR;~)	table_noncoding_to_coding_noTE	0	DGNASGTTLLEVLDC+57.021ILPPTC+57.021LIDKPLR	DGNASGTTLLEVLDCILPPTCLIDKPLR	No	19	47	955	1039
HPSCSR.276930.1	ENST00000567658.1	EEF1A1P38(SE;C;ES+;SR;~)	table_noncoding_to_coding_noTE	0	IGGIGTVPVGR	IGGIGTVPVGR	No	55	66	1063	1096
HPSCSR.278790.28	ENST00000562855.7	SLC22A31(ME;C;ES+;SR;~)	table_variant_coding_but_noTE	0	PMEQ+0.984EARVLR	PMEQEARVLR	No	25	35	605	635
HPSCSR.278790.29	ENST00000562855.7	SLC22A31(ME;C;ES+;SR;~)	table_variant_coding_but_noTE	0	PMEQ+0.984EARVLR	PMEQEARVLR	No	25	35	605	635
HPSCSR.279416.1	ENST00000671173.1	AC104024.4(ME;C;ES-;SR;~)	table_noncoding_to_coding_noTE	0	ARGGAGAYGAGPR	ARGGAGAYGAGPR	No	21	34	342	381
HPSCSR.279490.35	ENST00000490517.5	DRC3(ME;C;ES-;SR;~)	table_insertion_alternate_cds	0	ATFDAISK	ATFDAISK	No	128	136	8307	8331
HPSCSR.279490.35	ENST00000490517.5	DRC3(ME;C;ES-;SR;~)	table_insertion_alternate_cds	0.0130719	M+15.995LLMSSIDN+0.984C+57.021YTSAR	MLLMSSIDNCYTSAR	No	102	117	8229	8274
HPSCSR.279490.35	ENST00000490517.5	DRC3(ME;C;ES-;SR;~)	table_insertion_alternate_cds	0	SC+57.021SATLGN+0.984FAK	SCSATLGNFAK	No	117	128	8274	8307
HPSCSR.279490.35	ENST00000490517.5	DRC3(ME;C;ES-;SR;~)	table_insertion_alternate_cds	0	SC+57.021SATLGNFAK	SCSATLGNFAK	No	117	128	8274	8307
HPSCSR.279570.60	ENST00000433419.2	CCDC144CP(ME;C;ES:;SR;~)	table_insertion_alternate_cds	0	EFQ+0.984Q+0.984EWTDLLKQQPTSEATSRC+57.021HIN+0.984LDETQDSKK	EFQQEWTDLLKQQPTSEATSRCHINLDETQDSKK	No	459	493	2226	2328
HPSCSR.279570.60	ENST00000433419.2	CCDC144CP(ME;C;ES:;SR;~)	table_insertion_alternate_cds	0	QILSLQEK	QILSLQEK	No	421	429	2112	2136
HPSCSR.279570.63	ENST00000433419.2	CCDC144CP(ME;C;ES:;SR;~)	table_variant_coding_but_noTE	0	EFQ+0.984Q+0.984EWTDLLKQQPTSEATSRC+57.021HIN+0.984LDETQDSKK	EFQQEWTDLLKQQPTSEATSRCHINLDETQDSKK	No	459	493	5406	5508
HPSCSR.279570.63	ENST00000433419.2	CCDC144CP(ME;C;ES:;SR;~)	table_variant_coding_but_noTE	0	QILSLQEK	QILSLQEK	No	421	429	5292	5316
HPSCSR.281417.4	ENST00000579164.6	AC138207.6(ME;C;ES-;SR;~)	table_noncoding_to_coding_noTE	0	EAEPSPVQQ+0.984EFPAEPPEPPK	EAEPSPVQQEFPAEPPEPPK	No	407	427	5236	5296
HPSCSR.281431.80	ENST00000269051.9	RHBDL3(ME;C;ES+;SR;~)	table_variant_coding_but_noTE	0	GLLC+57.021LGEWR	GLLCLGEWR	No	179	188	892	919
HPSCSR.281431.82	ENST00000538145.5	RHBDL3(ME;C;ES+;SR;~)	table_variant_coding_but_noTE	0	GLLC+57.021LGEWR	GLLCLGEWR	No	171	180	868	895
HPSCSR.281723.10	ENST00000620863.4	ZNHIT3(ME;C;ES:;SR;~)	table_new_ATG	0	+42.011RNM+15.995RLREAKQPAQ+0.984GHLHC+57.021SGR	RNMRLREAKQPAQGHLHCSGR	SINE:MIR:MIRb	1	22	3907	3970
HPSCSR.281723.10	ENST00000620863.4	ZNHIT3(ME;C;ES:;SR;~)	table_new_ATG	0	NM+15.995RLREAKQ+0.984PAQ+0.984GHLHC+57.021SGR	NMRLREAKQPAQGHLHCSGR	SINE:MIR:MIRb	2	22	3910	3970
HPSCSR.281723.10	ENST00000620863.4	ZNHIT3(ME;C;ES:;SR;~)	table_new_ATG	0.03125	RFAQKQ+0.984ERDN+0.984K	RFAQKQERDNK	No	78	89	4138	4171
HPSCSR.281914.82	ENST00000578774.1	AC080112.1(ME;C;ES:;SR;~)	table_noncoding_to_coding_noTE	0.0151515	M+15.995GGVGVAEAAR	MGGVGVAEAAR	No	0	11	993	1026
HPSCSR.284426.6	ENST00000333483.14	METTL2A(ME;C;ES+;SR;~)	table_insertion_alternate_cds	0.0421687	KATDN+0.984VPGLDSVQ+0.984ILQ+0.984APSVQHQLR	KATDNVPGLDSVQILQAPSVQHQLR	No	353	378	1071	1146
HPSCSR.284559.85	ENST00000397713.5	AMZ2P1(ME;C;ES:;SR;~)	table_noncoding_to_coding_noTE	0	NPVLVSQ+0.984YEK	NPVLVSQYEK	No	18	28	150	180
HPSCSR.284559.85	ENST00000397713.5	AMZ2P1(ME;C;ES:;SR;~)	table_noncoding_to_coding_noTE	0	NPVLVSQYEK	NPVLVSQYEK	No	18	28	150	180
HPSCSR.284559.94	ENST00000397713.5	AMZ2P1(ME;C;ES:;SR;~)	table_noncoding_to_coding_noTE	0	NPVLVSQ+0.984YEK	NPVLVSQYEK	No	21	31	63	93
HPSCSR.284559.94	ENST00000397713.5	AMZ2P1(ME;C;ES:;SR;~)	table_noncoding_to_coding_noTE	0	NPVLVSQYEK	NPVLVSQYEK	No	21	31	63	93
HPSCSR.285389.2	ENST00000586022.5	LRRC37A16P(ME;C;ES-;SR;~)	table_noncoding_to_coding_noTE	0	LLSEQQ+0.984EVK	LLSEQQEVK	No	132	141	1145	1172
HPSCSR.285389.2	ENST00000586022.5	LRRC37A16P(ME;C;ES-;SR;~)	table_noncoding_to_coding_noTE	0.0263158	NYIN+0.984ESTEAQ+0.984SEQK	NYINESTEAQSEQK	No	155	169	1214	1256
HPSCSR.285389.2	ENST00000586022.5	LRRC37A16P(ME;C;ES-;SR;~)	table_noncoding_to_coding_noTE	0.0459184	NYIN+0.984ESTEAQSEQK	NYINESTEAQSEQK	No	155	169	1214	1256
HPSCSR.285390.6	ENST00000589459.5	WIPI1(ME;C;ES:;SR;~)	table_new_STOP	0	N+0.984SELEDKVFDLTQ+0.984SNKDKGK	NSELEDKVFDLTQSNKDKGK	LINE:L1:L1PBa_5end	18	38	7128	7188
HPSCSR.285390.6	ENST00000589459.5	WIPI1(ME;C;ES:;SR;~)	table_new_STOP	0	N+0.984SELEDKVFDLTQSNKDKGK	NSELEDKVFDLTQSNKDKGK	LINE:L1:L1PBa_5end	18	38	7128	7188
HPSCSR.287929.1	ENST00000578443.1	AC090772.2(ME;C;ES:;SR;~)	table_noncoding_to_coding_withTE	0.0357143	+42.011MQ+0.984LLLQSKFK	MQLLLQSKFK	LINE:L1:L1MB8_3end	0	10	18912	18942
HPSCSR.288324.2	ENST00000575922.5	AC027601.2(ME;C;ES:;SR;~)	table_noncoding_to_coding_noTE	0	FGGRGEHQ+0.984DRTLPQQPQPPPGGDR	FGGRGEHQDRTLPQQPQPPPGGDR	No	1	25	300	372
HPSCSR.288344.169	ENST00000409678.8	NOTUM(ME;C;ES+;SR;~)	table_insertion_alternate_cds	0.0172414	SPHAPQPHLASHGPLLGASR	SPHAPQPHLASHGPLLGASR	No	348	368	1194	1254
HPSCSR.292273.7	ENST00000408945.5	HMSD(ME;C;ES+;SR;~)	table_new_STOP	0.05	M+15.995SISSALAMVFMGAK	MSISSALAMVFMGAK	No	0	15	146	191
HPSCSR.2942.4	ENST00000358011.8	C1orf109(ME;C;ES:;SR;~)	table_insertion_alternate_cds	0	HTSFAQGLGPN+0.984FK	HTSFAQGLGPNFK	No	170	183	994	1033
HPSCSR.2942.4	ENST00000358011.8	C1orf109(ME;C;ES:;SR;~)	table_insertion_alternate_cds	0.023622	TPRSC+57.021TRYPIEC+57.021FLLPGR	TPRSCTRYPIECFLLPGR	No	185	203	1039	1093
HPSCSR.295604.35	ENST00000601739.5	FBN3(ME;C;ES+;SR;~)	table_insertion_alternate_cds	0	+42.011M+15.995GSTWAGVQWPVWKGGWTFLR	MGSTWAGVQWPVWKGGWTFLR	No	0	21	2874	2937
HPSCSR.295609.6	ENST00000596555.1	CLEC4GP1(ME;C;ES+;SR;~)	table_noncoding_to_coding_noTE	0	PAASGAAGGWSPKSR	PAASGAAGGWSPKSR	No	56	71	1329	1374
HPSCSR.295715.448	ENST00000393337.7	ZNF44(ME;C;ES:;SR;~)	table_insertion_alternate_cds	0.0357143	RHERMHTAK	RHERMHTAK	No	377	386	1515	1542
HPSCSR.295715.448	ENST00000393337.7	ZNF44(ME;C;ES:;SR;~)	table_insertion_alternate_cds	0	YYYSAQR	YYYSAQR	No	343	350	1413	1434
HPSCSR.295716.1	ENST00000663347.1	AC011451.4(ME;C;ES:;SR;~)	table_noncoding_to_coding_withTE	0.0344828	MDVEVWEEVGSALKK	MDVEVWEEVGSALKK	No	0	15	514	559
HPSCSR.295716.1	ENST00000663347.1	AC011451.4(ME;C;ES:;SR;~)	table_noncoding_to_coding_withTE	0.0220588	VTALSSIQ+0.984AGIQ+0.984QAR	VTALSSIQAGIQQAR	LTR:ERVK:HERVK	123	138	883	928
HPSCSR.295716.1	ENST00000663347.1	AC011451.4(ME;C;ES:;SR;~)	table_noncoding_to_coding_withTE	0.0344828	VVSPATVR	VVSPATVR	No	111	119	847	871
HPSCSR.295716.336	ENST00000666937.1	AC008543.1(ME;C;ES+;SR;~)	table_noncoding_to_coding_noTE	0	HERM+15.995HTGEK	HERMHTGEK	No	241	250	873	900
HPSCSR.295716.336	ENST00000666937.1	AC008543.1(ME;C;ES+;SR;~)	table_noncoding_to_coding_noTE	0	IHTGEKPYIC+57.021KQC+57.021GK	IHTGEKPYICKQCGK	No	328	343	1134	1179
HPSCSR.295716.336	ENST00000666937.1	AC008543.1(ME;C;ES+;SR;~)	table_noncoding_to_coding_noTE	0	PYIC+57.021KQ+0.984C+57.021GK	PYICKQCGK	No	334	343	1152	1179
HPSCSR.295716.336	ENST00000666937.1	AC008543.1(ME;C;ES+;SR;~)	table_noncoding_to_coding_noTE	0	RYRVVHSGDGPYKC+57.021K	RYRVVHSGDGPYKCK	No	184	199	702	747
HPSCSR.295716.336	ENST00000666937.1	AC008543.1(ME;C;ES+;SR;~)	table_noncoding_to_coding_noTE	0	WEDRN+0.984IEDQ+0.984YKNSR	WEDRNIEDQYKNSR	No	46	60	288	330
HPSCSR.295716.391	ENST00000430298.7	ZNF788P(ME;C;ES+;SR;~)	table_variant_coding_but_noTE	0	C+57.021EKAFN+0.984NLSSFQ+0.984IHERMHR	CEKAFNNLSSFQIHERMHR	No	60	79	693	750
HPSCSR.295716.391	ENST00000430298.7	ZNF788P(ME;C;ES+;SR;~)	table_variant_coding_but_noTE	0.0333333	MPHAGGKFYGC+57.021KKC+57.021GK	MPHAGGKFYGCKKCGK	No	103	119	822	870
HPSCSR.295716.439	ENST00000431702.2	PGK1P2(ME;C;ES+;SR;~)	table_noncoding_to_coding_withTE	0	AGGFLMK	AGGFLMK	No	9	16	2077	2098
HPSCSR.295716.439	ENST00000431702.2	PGK1P2(ME;C;ES+;SR;~)	table_noncoding_to_coding_withTE	0.0243902	TKVADKIQ+0.984LIK	TKVADKIQLIK	No	39	50	2167	2200
HPSCSR.295716.439	ENST00000431702.2	PGK1P2(ME;C;ES+;SR;~)	table_noncoding_to_coding_withTE	0	VLSN+0.984MEIGTSLFDEEGAK	VLSNMEIGTSLFDEEGAK	No	71	89	2263	2317
HPSCSR.295716.439	ENST00000431702.2	PGK1P2(ME;C;ES+;SR;~)	table_noncoding_to_coding_withTE	0	VLSNMEIGTSLFDEEGAK	VLSNMEIGTSLFDEEGAK	No	71	89	2263	2317
HPSCSR.295716.439	ENST00000431702.2	PGK1P2(ME;C;ES+;SR;~)	table_noncoding_to_coding_withTE	0	VNEM+15.995IIGSGM+15.995AC+57.021TFLK	VNEMIIGSGMACTFLK	No	55	71	2215	2263
HPSCSR.295716.439	ENST00000431702.2	PGK1P2(ME;C;ES+;SR;~)	table_noncoding_to_coding_withTE	0	VNEM+15.995IIGSGMAC+57.021TFLK	VNEMIIGSGMACTFLK	No	55	71	2215	2263
HPSCSR.295716.439	ENST00000431702.2	PGK1P2(ME;C;ES+;SR;~)	table_noncoding_to_coding_withTE	0	VNEMIIGSGMAC+57.021TFLK	VNEMIIGSGMACTFLK	No	55	71	2215	2263
HPSCSR.297903.74	ENST00000608648.1	MAST3(ME;C;ES:;SR;~)	table_variant_coding_but_noTE	0	+42.011SDPSYWTAVAAPGHR	SDPSYWTAVAAPGHR	No	1	16	176	221
HPSCSR.297903.75	ENST00000608648.1	MAST3(ME;C;ES:;SR;~)	table_variant_coding_but_noTE	0	+42.011SDPSYWTAVAAPGHR	SDPSYWTAVAAPGHR	No	1	16	176	221
HPSCSR.297952.396	ENST00000601728.1	SNX6P1(ME;C;ES+;SR;~)	table_noncoding_to_coding_noTE	0	ADFDASREK	ADFDASREK	No	91	100	289	316
HPSCSR.298021.90	ENST00000601004.1	CDC42EP3P1(ME;C;ES:;SR;~)	table_noncoding_to_coding_noTE	0	LSC+57.021EPVMEEK	LSCEPVMEEK	No	24	34	10190	10220
HPSCSR.298566.9	ENST00000328088.5	ZNF807(ME;C;ES:;SR;~)	table_noncoding_to_coding_noTE	0	N+0.984LTN+0.984VLN+0.984VGR	NLTNVLNVGR	No	166	176	1550	1580
HPSCSR.298636.1	ENST00000596811.1	EEF1A1P7(SE;C;ES:;SR;~)	table_noncoding_to_coding_noTE	0.035461	C+57.021GGIN+0.984KRSIK	CGGINKRSIK	No	30	40	131	161
HPSCSR.298667.1	ENST00000637365.1	LINC01529(ME;C;ES+;SR;~)	table_noncoding_to_coding_noTE	0	QGQ+0.984GSLQIERM+15.995PPVGR	QGQGSLQIERMPPVGR	No	6	22	787	835
HPSCSR.298668.291	ENST00000636341.1	AC016582.1(ME;C;ES+;SR;~)	table_noncoding_to_coding_noTE	0	SDLLLTFN+0.984QR	SDLLLTFNQR	No	583	593	2281	2311
HPSCSR.298969.1	ENST00000561698.1	ZNF285B(SE;C;ES:;SR;~)	table_noncoding_to_coding_noTE	0	SLLC+57.021IHQGVHTGK	SLLCIHQGVHTGK	No	201	214	7890	7929
HPSCSR.298969.1	ENST00000561698.1	ZNF285B(SE;C;ES:;SR;~)	table_noncoding_to_coding_noTE	0	SYKC+57.021DQ+0.984YGK	SYKCDQYGK	No	103	112	7596	7623
HPSCSR.299986.3	ENST00000411839.1	AL121899.1(ME;C;ES:;SR;~)	table_noncoding_to_coding_noTE	0	RALSASPR	RALSASPR	No	73	81	257	281
HPSCSR.301077.1	ENST00000432206.1	GAPDHP2(ME;C;ES-;SR;~)	table_noncoding_to_coding_noTE	0	IVSN+0.984ASC+57.021TTN+0.984C+57.021LAPLAK	IVSNASCTTNCLAPLAK	No	11	28	2654	2705
HPSCSR.301077.1	ENST00000432206.1	GAPDHP2(ME;C;ES-;SR;~)	table_noncoding_to_coding_noTE	0	IVSN+0.984ASC+57.021TTNC+57.021LAPLAK	IVSNASCTTNCLAPLAK	No	11	28	2654	2705
HPSCSR.301077.1	ENST00000432206.1	GAPDHP2(ME;C;ES-;SR;~)	table_noncoding_to_coding_noTE	0	IVSNASC+57.021TTN+0.984C+57.021LAPLAK	IVSNASCTTNCLAPLAK	No	11	28	2654	2705
HPSCSR.301077.1	ENST00000432206.1	GAPDHP2(ME;C;ES-;SR;~)	table_noncoding_to_coding_noTE	0	IVSNASC+57.021TTNC+57.021LAPLAK	IVSNASCTTNCLAPLAK	No	11	28	2654	2705
HPSCSR.301077.1	ENST00000432206.1	GAPDHP2(ME;C;ES-;SR;~)	table_noncoding_to_coding_noTE	0	TVDGPSGK	TVDGPSGK	No	52	60	2777	2801
HPSCSR.301077.1	ENST00000432206.1	GAPDHP2(ME;C;ES-;SR;~)	table_noncoding_to_coding_noTE	0.0454545	YDDIKK	YDDIKK	No	120	126	2981	2999
HPSCSR.301077.1	ENST00000432206.1	GAPDHP2(ME;C;ES-;SR;~)	table_noncoding_to_coding_noTE	0.0338983	YDN+0.984SLK	YDNSLK	No	5	11	2636	2654
HPSCSR.303093.134	ENST00000444460.6	ZNF816(ME;C;ES:;SR;~)	table_new_ATG	0	LWVC+57.021EEETQKRKRK	LWVCEEETQKRKRK	No	93	107	9993	10035
HPSCSR.303093.184	ENST00000601110.5	ZNF415(ME;C;ES-;SR;~)	table_insertion_alternate_cds	0.0277778	VFTQ+0.984N+0.984AHLANHR	VFTQNAHLANHR	No	558	570	1761	1797
HPSCSR.303097.181	ENST00000599085.1	FAM90A27P(ME;C;ES+;SR;~)	table_noncoding_to_coding_noTE	0	PPENSASAQSPR	PPENSASAQSPR	No	286	298	2262	2298
HPSCSR.303097.211	ENST00000597550.5	AC092070.2(ME;C;ES:;SR;~)	table_noncoding_to_coding_noTE	0.0232558	-17.027QIANLASHHR	QIANLASHHR	No	367	377	1243	1273
HPSCSR.303097.211	ENST00000597550.5	AC092070.2(ME;C;ES:;SR;~)	table_noncoding_to_coding_noTE	0.0487805	AFN+0.984Q+0.984RSN+0.984LTTHQR	AFNQRSNLTTHQR	No	224	237	814	853
HPSCSR.303097.211	ENST00000597550.5	AC092070.2(ME;C;ES:;SR;~)	table_noncoding_to_coding_noTE	0.0185185	IHTGEKTYK	IHTGEKTYK	No	545	554	1777	1804
HPSCSR.303097.211	ENST00000597550.5	AC092070.2(ME;C;ES:;SR;~)	table_noncoding_to_coding_noTE	0.0185185	IHTGQ+0.984KTYK	IHTGQKTYK	No	461	470	1525	1552
HPSCSR.303192.19	ENST00000587046.1	RDH13(ME;C;ES:;SR;~)	table_insertion_alternate_cds	0.0175439	AN+0.984PGSLWSPRLPPPDSRPIGTLR	ANPGSLWSPRLPPPDSRPIGTLR	No	18	41	66	135
HPSCSR.304382.181	ENST00000614708.1	CNBD2(ME;C;ES:;SR;~)	table_insertion_alternate_cds	0.0344828	EM+15.995LENPLLLLFFAC+57.021PPK	EMLENPLLLLFFACPPK	No	11	28	110	161
HPSCSR.304560.4	ENST00000217407.3	LBP(ME;C;ES+;SR;~)	table_insertion_alternate_cds	0.0322581	LGAAGTGKPDTPN+0.984QAGC+57.021AGTQQGAGK	LGAAGTGKPDTPNQAGCAGTQQGAGK	No	2	28	981	1059
HPSCSR.304590.7	ENST00000243967.8	ARHGAP40(ME;C;ES+;SR;~)	table_insertion_alternate_cds	0	+42.011MLAFLAGTR	MLAFLAGTR	No	0	9	1617	1644
HPSCSR.304590.7	ENST00000243967.8	ARHGAP40(ME;C;ES+;SR;~)	table_insertion_alternate_cds	0	LAFLAGTR	LAFLAGTR	No	1	9	1620	1644
HPSCSR.305386.1	ENST00000431019.1	AL133230.1(SE;C;ES-;SR;~)	table_noncoding_to_coding_noTE	0.0344828	-17.027QVAGVINSSHNKKTQDLAQK	QVAGVINSSHNKKTQDLAQK	No	40	60	3288	3348
HPSCSR.305386.1	ENST00000431019.1	AL133230.1(SE;C;ES-;SR;~)	table_noncoding_to_coding_noTE	0.0277778	EGSMLHWDLQAAAPVPLQLHK	EGSMLHWDLQAAAPVPLQLHK	No	87	108	3429	3492
HPSCSR.305386.1	ENST00000431019.1	AL133230.1(SE;C;ES-;SR;~)	table_noncoding_to_coding_noTE	0.0183486	IQ+0.984GN+0.984YSK	IQGNYSK	No	7	14	3189	3210
HPSCSR.305387.24	ENST00000436861.1	PSMD10P1(ME;C;ES-;SR;~)	table_noncoding_to_coding_noTE	0	M+15.995IHILLYYK	MIHILLYYK	No	83	92	4072	4099
HPSCSR.305387.24	ENST00000436861.1	PSMD10P1(ME;C;ES-;SR;~)	table_noncoding_to_coding_noTE	0	MIHILLYYK	MIHILLYYK	No	83	92	4072	4099
HPSCSR.306280.4	ENST00000252996.8	TAF4(ME;C;ES+;SR;~)	table_insertion_alternate_cds	0	WAGDWR	WAGDWR	No	383	389	1298	1316
HPSCSR.306475.3	ENST00000658688.1	LINC00659(ME;C;ES+;SR;~)	table_noncoding_to_coding_withTE	0	N+0.984VYTLPM+15.995TFTSLR	NVYTLPMTFTSLR	No	38	51	2601	2640
HPSCSR.310380.20	ENST00000535199.5	AP000688.1(ME;C;ES:;SR;~)	table_noncoding_to_coding_noTE	0.0491803	LQ+0.984LLYGR	LQLLYGR	No	100	107	5646	5667
HPSCSR.310434.1	ENST00000663813.1	AP001437.2(SE;C;ES:;SR;~)	table_noncoding_to_coding_noTE	0	PGRYSNC+57.021QSK	PGRYSNCQSK	No	5	15	174	204
HPSCSR.310434.1	ENST00000663813.1	AP001437.2(SE;C;ES:;SR;~)	table_noncoding_to_coding_noTE	0.0277778	RARDSPGGGERRGTARPREGRGWGRGGEAAARPVRDR	RARDSPGGGERRGTARPREGRGWGRGGEAAARPVRDR	No	81	118	402	513
HPSCSR.311793.11	ENST00000640084.1	AC007326.5(ME;C;ES+;SR;~)	table_noncoding_to_coding_withTE	0	DN+0.984KN+0.984KTWEIGK	DNKNKTWEIGK	LTR:ERVK:HERVK11	528	539	7956	7989
HPSCSR.311793.11	ENST00000640084.1	AC007326.5(ME;C;ES+;SR;~)	table_noncoding_to_coding_withTE	0	ERAMM+15.995TM+15.995AVLSK	ERAMMTMAVLSK	Retroposon:SVA:SVA_A	1140	1152	9792	9828
HPSCSR.311793.11	ENST00000640084.1	AC007326.5(ME;C;ES+;SR;~)	table_noncoding_to_coding_withTE	0	LQSFYPWEWGEK	LQSFYPWEWGEK	LTR:ERVK:HERVK	778	790	8706	8742
HPSCSR.312096.52	ENST00000292748.7	TUBA3FP(ME;C;ES-;SR;~)	table_noncoding_to_coding_noTE	0	LSVDYGK	LSVDYGK	No	72	79	2393	2414
HPSCSR.312096.52	ENST00000292748.7	TUBA3FP(ME;C;ES-;SR;~)	table_noncoding_to_coding_noTE	0	LSVDYGKK	LSVDYGKK	No	72	80	2393	2417
HPSCSR.312177.41	ENST00000339468.8	YPEL1(ME;C;ES+;SR;~)	table_insertion_alternate_cds	0.0106383	PEEAPPTSWPM+15.995K	PEEAPPTSWPMK	No	90	102	3186	3222
HPSCSR.312557.3	ENST00000626825.1	PCAT14(ME;C;ES+;SR;~)	table_noncoding_to_coding_withTE	0	ATLEPFQ+0.984TGEDIVSVSDAPK	ATLEPFQTGEDIVSVSDAPK	LTR:ERVK:HERVK	85	105	2230	2290
HPSCSR.312557.3	ENST00000626825.1	PCAT14(ME;C;ES+;SR;~)	table_noncoding_to_coding_withTE	0	ATLEPFQTGEDIVSVSDAPK	ATLEPFQTGEDIVSVSDAPK	LTR:ERVK:HERVK	85	105	2230	2290
HPSCSR.312557.3	ENST00000626825.1	PCAT14(ME;C;ES+;SR;~)	table_noncoding_to_coding_withTE	0.00943396	EPYPDFVAR	EPYPDFVAR	LTR:ERVK:HERVK11	495	504	3460	3487
HPSCSR.312557.3	ENST00000626825.1	PCAT14(ME;C;ES+;SR;~)	table_noncoding_to_coding_withTE	0	IIPLTVWNDWAIIK	IIPLTVWNDWAIIK	LTR:ERVK:HERVK	71	85	2188	2230
HPSCSR.312557.3	ENST00000626825.1	PCAT14(ME;C;ES+;SR;~)	table_noncoding_to_coding_withTE	0	IQDPGTAFPINSIR	IQDPGTAFPINSIR	LTR:ERVK:HERVK11	477	491	3406	3448
HPSCSR.312557.3	ENST00000626825.1	PCAT14(ME;C;ES+;SR;~)	table_noncoding_to_coding_withTE	0	LGEGGPESLGPSEPK	LGEGGPESLGPSEPK	LTR:ERVK:HERVK	158	173	2449	2494
HPSCSR.312557.3	ENST00000626825.1	PCAT14(ME;C;ES+;SR;~)	table_noncoding_to_coding_withTE	0	LTPYDWEILAK	LTPYDWEILAK	LTR:ERVK:HERVK11	392	403	3151	3184
HPSCSR.312557.3	ENST00000626825.1	PCAT14(ME;C;ES+;SR;~)	table_noncoding_to_coding_withTE	0.0322581	Q+0.984AQTPREN+0.984Q+0.984VER	QAQTPRENQVER	LTR:ERVK:HERVK	197	209	2566	2602
HPSCSR.312557.3	ENST00000626825.1	PCAT14(ME;C;ES+;SR;~)	table_noncoding_to_coding_withTE	0.05	QAQ+0.984TPREN+0.984Q+0.984VER	QAQTPRENQVER	LTR:ERVK:HERVK	197	209	2566	2602
HPSCSR.312557.3	ENST00000626825.1	PCAT14(ME;C;ES+;SR;~)	table_noncoding_to_coding_withTE	0	QAQTPREN+0.984Q+0.984VERDR	QAQTPRENQVERDR	LTR:ERVK:HERVK	197	211	2566	2608
HPSCSR.312557.3	ENST00000626825.1	PCAT14(ME;C;ES+;SR;~)	table_noncoding_to_coding_withTE	0	SC+57.021VTDC+57.021EEEAGTESQ+0.984Q+0.984GTESSHC+57.021K	SCVTDCEEEAGTESQQGTESSHCK	LTR:ERVK:HERVK	105	129	2290	2362
HPSCSR.312557.3	ENST00000626825.1	PCAT14(ME;C;ES+;SR;~)	table_noncoding_to_coding_withTE	0	SC+57.021VTDC+57.021EEEAGTESQ+0.984QGTESSHC+57.021K	SCVTDCEEEAGTESQQGTESSHCK	LTR:ERVK:HERVK	105	129	2290	2362
HPSCSR.312557.3	ENST00000626825.1	PCAT14(ME;C;ES+;SR;~)	table_noncoding_to_coding_withTE	0	SC+57.021VTDC+57.021EEEAGTESQQ+0.984GTESSHC+57.021K	SCVTDCEEEAGTESQQGTESSHCK	LTR:ERVK:HERVK	105	129	2290	2362
HPSCSR.312557.3	ENST00000626825.1	PCAT14(ME;C;ES+;SR;~)	table_noncoding_to_coding_withTE	0	SC+57.021VTDC+57.021EEEAGTESQQGTESSHC+57.021K	SCVTDCEEEAGTESQQGTESSHCK	LTR:ERVK:HERVK	105	129	2290	2362
HPSCSR.312557.3	ENST00000626825.1	PCAT14(ME;C;ES+;SR;~)	table_noncoding_to_coding_withTE	0	SGQ+0.984GGALHAVIDEAR	SGQGGALHAVIDEAR	No	305	320	2890	2935
HPSCSR.312557.3	ENST00000626825.1	PCAT14(ME;C;ES+;SR;~)	table_noncoding_to_coding_withTE	0	SGQGGALHAVIDEAR	SGQGGALHAVIDEAR	No	305	320	2890	2935
HPSCSR.312557.3	ENST00000626825.1	PCAT14(ME;C;ES+;SR;~)	table_noncoding_to_coding_withTE	0	SGQGGALHAVIDEARK	SGQGGALHAVIDEARK	No	305	321	2890	2938
HPSCSR.312557.3	ENST00000626825.1	PCAT14(ME;C;ES+;SR;~)	table_noncoding_to_coding_withTE	0	SSLSSSQYLQFK	SSLSSSQYLQFK	LTR:ERVK:HERVK11	403	415	3184	3220
HPSCSR.312557.3	ENST00000626825.1	PCAT14(ME;C;ES+;SR;~)	table_noncoding_to_coding_withTE	0	TLLDSIAHGNR	TLLDSIAHGNR	LTR:ERVK:HERVK11	381	392	3118	3151
HPSCSR.312557.3	ENST00000626825.1	PCAT14(ME;C;ES+;SR;~)	table_noncoding_to_coding_withTE	0	TQPLVVYQYR	TQPLVVYQYR	LTR:ERVK:HERVK	232	242	2671	2701
HPSCSR.312557.3	ENST00000626825.1	PCAT14(ME;C;ES+;SR;~)	table_noncoding_to_coding_withTE	0	TWWIDGVQEQVR	TWWIDGVQEQVR	LTR:ERVK:HERVK11	415	427	3220	3256
HPSCSR.312557.3	ENST00000626825.1	PCAT14(ME;C;ES+;SR;~)	table_noncoding_to_coding_withTE	0	VPAGVDVITEYVK	VPAGVDVITEYVK	LTR:ERVK:HERVK11	545	558	3610	3649
HPSCSR.312557.3	ENST00000626825.1	PCAT14(ME;C;ES+;SR;~)	table_noncoding_to_coding_withTE	0	YASYLSFIK	YASYLSFIK	LTR:ERVK:HERVK	7	16	1996	2023
HPSCSR.312976.51	ENST00000266095.9	PISD(ME;C;ES:;SR;~)	table_variant_coding_but_noTE	0.0322581	C+57.021C+57.021PPRPN+0.984PTVPRHDLR	CCPPRPNPTVPRHDLR	No	3	19	2415	2463
HPSCSR.312976.56	ENST00000266095.9	PISD(ME;C;ES:;SR;~)	table_variant_coding_but_noTE	0.0322581	C+57.021C+57.021PPRPN+0.984PTVPRHDLR	CCPPRPNPTVPRHDLR	No	3	19	2207	2255
HPSCSR.314046.1	ENST00000453835.1	CR559946.1(SE;C;ES-;SR;~)	table_noncoding_to_coding_noTE	0	HSRDGPASPAGTGPR	HSRDGPASPAGTGPR	No	34	49	244	289
HPSCSR.315096.51	ENST00000403663.6	TRIOBP(ME;C;ES:;SR;~)	table_insertion_alternate_cds	0	+42.011M+15.995TPDLLNFK	MTPDLLNFK	No	0	9	93	120
HPSCSR.315096.51	ENST00000403663.6	TRIOBP(ME;C;ES:;SR;~)	table_insertion_alternate_cds	0	+42.011MTPDLLNFK	MTPDLLNFK	No	0	9	93	120
HPSCSR.315096.51	ENST00000403663.6	TRIOBP(ME;C;ES:;SR;~)	table_insertion_alternate_cds	0	TPDLLNFK	TPDLLNFK	No	1	9	96	120
HPSCSR.315096.57	ENST00000413051.2	TRIOBP(ME;C;ES:;SR;~)	table_variant_coding_but_noTE	0	+42.011M+15.995TPDLLNFK	MTPDLLNFK	No	0	9	93	120
HPSCSR.315096.57	ENST00000413051.2	TRIOBP(ME;C;ES:;SR;~)	table_variant_coding_but_noTE	0	+42.011MTPDLLNFK	MTPDLLNFK	No	0	9	93	120
HPSCSR.315096.57	ENST00000413051.2	TRIOBP(ME;C;ES:;SR;~)	table_variant_coding_but_noTE	0	TPDLLNFK	TPDLLNFK	No	1	9	96	120
HPSCSR.315141.23	ENST00000381568.9	AL022318.4(ME;C;ES+;SR;~)	table_insertion_alternate_cds	0	WVGAVSGM+15.995IPEGR	WVGAVSGMIPEGR	No	80	93	3003	3042
HPSCSR.315833.9	ENST00000318636.8	CA5B(ME;C;ES:;SR;~)	table_new_ATG	0.0257732	C+57.021YIVYNDNVFYSER	CYIVYNDNVFYSER	No	63	77	3798	3840
HPSCSR.315854.5	ENST00000443382.1	RPL6P30(ME;C;ES+;SR;~)	table_noncoding_to_coding_noTE	0	AIPQ+0.984LQ+0.984GYLR	AIPQLQGYLR	No	148	158	11812	11842
HPSCSR.315854.5	ENST00000443382.1	RPL6P30(ME;C;ES+;SR;~)	table_noncoding_to_coding_noTE	0.0357143	AIPQ+0.984LQGYLR	AIPQLQGYLR	No	148	158	11812	11842
HPSCSR.315854.5	ENST00000443382.1	RPL6P30(ME;C;ES+;SR;~)	table_noncoding_to_coding_noTE	0	AIPQLQ+0.984GYLR	AIPQLQGYLR	No	148	158	11812	11842
HPSCSR.315854.5	ENST00000443382.1	RPL6P30(ME;C;ES+;SR;~)	table_noncoding_to_coding_noTE	0	AIPQLQGYLR	AIPQLQGYLR	No	148	158	11812	11842
HPSCSR.315854.5	ENST00000443382.1	RPL6P30(ME;C;ES+;SR;~)	table_noncoding_to_coding_noTE	0	FVIATSTK	FVIATSTK	No	78	86	11602	11626
HPSCSR.315854.5	ENST00000443382.1	RPL6P30(ME;C;ES+;SR;~)	table_noncoding_to_coding_noTE	0	INQ+0.984KAVDSQSLPKIK	INQKAVDSQSLPKIK	No	133	148	11767	11812
HPSCSR.315854.5	ENST00000443382.1	RPL6P30(ME;C;ES+;SR;~)	table_noncoding_to_coding_noTE	0	SVFAPM+15.995N+0.984GIYPHK	SVFAPMNGIYPHK	No	158	171	11842	11881
HPSCSR.315854.5	ENST00000443382.1	RPL6P30(ME;C;ES+;SR;~)	table_noncoding_to_coding_noTE	0	SVFAPM+15.995NGIYPHK	SVFAPMNGIYPHK	No	158	171	11842	11881
HPSCSR.316455.1	ENST00000367074.4	AC006210.2(SE;C;ES+;SR;~)	table_noncoding_to_coding_noTE	0	-17.027QLQ+0.984ALSSELAQ+0.984AR	QLQALSSELAQAR	No	111	124	399	438
HPSCSR.316455.1	ENST00000367074.4	AC006210.2(SE;C;ES+;SR;~)	table_noncoding_to_coding_noTE	0	-17.027QLQ+0.984ALSSELAQAR	QLQALSSELAQAR	No	111	124	399	438
HPSCSR.316455.1	ENST00000367074.4	AC006210.2(SE;C;ES+;SR;~)	table_noncoding_to_coding_noTE	0	-17.027QLQALSSELAQ+0.984AR	QLQALSSELAQAR	No	111	124	399	438
HPSCSR.316455.1	ENST00000367074.4	AC006210.2(SE;C;ES+;SR;~)	table_noncoding_to_coding_noTE	0	-17.027QLQALSSELAQAR	QLQALSSELAQAR	No	111	124	399	438
HPSCSR.316455.1	ENST00000367074.4	AC006210.2(SE;C;ES+;SR;~)	table_noncoding_to_coding_noTE	0.0265487	+42.011KNQEQLAALAEFTAK	KNQEQLAALAEFTAK	No	1	16	69	114
HPSCSR.316455.1	ENST00000367074.4	AC006210.2(SE;C;ES+;SR;~)	table_noncoding_to_coding_noTE	0.00543478	IALLEEAK	IALLEEAK	No	16	24	114	138
HPSCSR.316455.1	ENST00000367074.4	AC006210.2(SE;C;ES+;SR;~)	table_noncoding_to_coding_noTE	0.0408163	KN+0.984Q+0.984EQ+0.984LAALAEFTAK	KNQEQLAALAEFTAK	No	1	16	69	114
HPSCSR.316455.1	ENST00000367074.4	AC006210.2(SE;C;ES+;SR;~)	table_noncoding_to_coding_noTE	0.0338983	KN+0.984Q+0.984EQLAALAEFTAK	KNQEQLAALAEFTAK	No	1	16	69	114
HPSCSR.316455.1	ENST00000367074.4	AC006210.2(SE;C;ES+;SR;~)	table_noncoding_to_coding_noTE	0	KN+0.984QEQ+0.984LAALAEFTAK	KNQEQLAALAEFTAK	No	1	16	69	114
HPSCSR.316455.1	ENST00000367074.4	AC006210.2(SE;C;ES+;SR;~)	table_noncoding_to_coding_noTE	0.0107527	KNQ+0.984EQ+0.984LAALAEFTAK	KNQEQLAALAEFTAK	No	1	16	69	114
HPSCSR.316455.1	ENST00000367074.4	AC006210.2(SE;C;ES+;SR;~)	table_noncoding_to_coding_noTE	0.0357143	KNQ+0.984EQLAALAEFTAK	KNQEQLAALAEFTAK	No	1	16	69	114
HPSCSR.316455.1	ENST00000367074.4	AC006210.2(SE;C;ES+;SR;~)	table_noncoding_to_coding_noTE	0.0357143	KNQEQ+0.984LAALAEFTAK	KNQEQLAALAEFTAK	No	1	16	69	114
HPSCSR.316455.1	ENST00000367074.4	AC006210.2(SE;C;ES+;SR;~)	table_noncoding_to_coding_noTE	0	KNQEQLAALAEFTAK	KNQEQLAALAEFTAK	No	1	16	69	114
HPSCSR.316455.1	ENST00000367074.4	AC006210.2(SE;C;ES+;SR;~)	table_noncoding_to_coding_noTE	0	Q+0.984LQ+0.984ALSSELAQ+0.984AR	QLQALSSELAQAR	No	111	124	399	438
HPSCSR.316455.1	ENST00000367074.4	AC006210.2(SE;C;ES+;SR;~)	table_noncoding_to_coding_noTE	0	Q+0.984LQ+0.984ALSSELAQAR	QLQALSSELAQAR	No	111	124	399	438
HPSCSR.316455.1	ENST00000367074.4	AC006210.2(SE;C;ES+;SR;~)	table_noncoding_to_coding_noTE	0	Q+0.984LQALSSELAQ+0.984AR	QLQALSSELAQAR	No	111	124	399	438
HPSCSR.316455.1	ENST00000367074.4	AC006210.2(SE;C;ES+;SR;~)	table_noncoding_to_coding_noTE	0	Q+0.984LQALSSELAQAR	QLQALSSELAQAR	No	111	124	399	438
HPSCSR.316455.1	ENST00000367074.4	AC006210.2(SE;C;ES+;SR;~)	table_noncoding_to_coding_noTE	0	QLQ+0.984ALSSELAQ+0.984AR	QLQALSSELAQAR	No	111	124	399	438
HPSCSR.316455.1	ENST00000367074.4	AC006210.2(SE;C;ES+;SR;~)	table_noncoding_to_coding_noTE	0	QLQ+0.984ALSSELAQAR	QLQALSSELAQAR	No	111	124	399	438
HPSCSR.316455.1	ENST00000367074.4	AC006210.2(SE;C;ES+;SR;~)	table_noncoding_to_coding_noTE	0.0454545	QLQALSSELAQ+0.984AR	QLQALSSELAQAR	No	111	124	399	438
HPSCSR.316455.1	ENST00000367074.4	AC006210.2(SE;C;ES+;SR;~)	table_noncoding_to_coding_noTE	0	QLQALSSELAQAR	QLQALSSELAQAR	No	111	124	399	438
HPSCSR.318782.3	ENST00000399474.2	FDPSP5(SE;C;ES:;SR;~)	table_noncoding_to_coding_noTE	0	+42.011M+15.995N+0.984GDQ+0.984KSDVYAQEK	MNGDQKSDVYAQEK	No	0	14	59	101
HPSCSR.318782.3	ENST00000399474.2	FDPSP5(SE;C;ES:;SR;~)	table_noncoding_to_coding_noTE	0	+42.011MN+0.984GDQ+0.984KSDVYAQEK	MNGDQKSDVYAQEK	No	0	14	59	101
HPSCSR.318782.3	ENST00000399474.2	FDPSP5(SE;C;ES:;SR;~)	table_noncoding_to_coding_noTE	0	EVLEYN+0.984AIGGK	EVLEYNAIGGK	No	46	57	197	230
HPSCSR.318782.3	ENST00000399474.2	FDPSP5(SE;C;ES:;SR;~)	table_noncoding_to_coding_noTE	0	EVLEYNAIGGK	EVLEYNAIGGK	No	46	57	197	230
HPSCSR.318782.3	ENST00000399474.2	FDPSP5(SE;C;ES:;SR;~)	table_noncoding_to_coding_noTE	0	LKEVLEYNAIGGK	LKEVLEYNAIGGK	No	44	57	191	230
HPSCSR.319446.14	ENST00000424779.1	AL139811.1(ME;C;ES-;SR;~)	table_noncoding_to_coding_noTE	0.0263158	FEKLFC+57.021IK	FEKLFCIK	No	67	75	2488	2512
HPSCSR.319446.9	ENST00000464933.5	SLC9A7(ME;C;ES:;SR;~)	table_frameshift_insertion	0	C+57.021VTQAGVQWR	CVTQAGVQWR	SINE:Alu:AluSx3	42	52	2327	2357
HPSCSR.319477.13	ENST00000377073.3	ZNF157(ME;C;ES+;SR;~)	table_new_STOP	0	EEEQ+0.984EEQ+0.984EKEKEEQ+0.984EEEEK	EEEQEEQEKEKEEQEEEEK	No	73	92	1352	1409
HPSCSR.319477.13	ENST00000377073.3	ZNF157(ME;C;ES+;SR;~)	table_new_STOP	0.025	EEEQ+0.984KEKEQ+0.984EEEK	EEEQKEKEQEEEK	No	150	163	1583	1622
HPSCSR.319477.13	ENST00000377073.3	ZNF157(ME;C;ES+;SR;~)	table_new_STOP	0.0322581	EKEEEQ+0.984EEQ+0.984EKEK	EKEEEQEEQEKEK	No	71	84	1346	1385
HPSCSR.319477.13	ENST00000377073.3	ZNF157(ME;C;ES+;SR;~)	table_new_STOP	0	EKEEEQEEEEQ+0.984EEEEKEKEEEQKEKEQEEEEQ+0.984EEEEK	EKEEEQEEEEQEEEEKEKEEEQKEKEQEEEEQEEEEK	No	111	148	1466	1577
HPSCSR.319477.13	ENST00000377073.3	ZNF157(ME;C;ES+;SR;~)	table_new_STOP	0	KEEEKEEEEEQ+0.984EEEKEKEEQ+0.984EEEKEK	KEEEKEEEEEQEEEKEKEEQEEEKEK	No	38	64	1247	1325
HPSCSR.319477.13	ENST00000377073.3	ZNF157(ME;C;ES+;SR;~)	table_new_STOP	0	KEEEKEEEEEQEEEKEKEEQ+0.984EEEKEK	KEEEKEEEEEQEEEKEKEEQEEEKEK	No	38	64	1247	1325
HPSCSR.319572.169	ENST00000652581.1	AC232271.2(SE;C;ES:;SR;~)	table_noncoding_to_coding_noTE	0.0206186	QKKENTQESASQQ+0.984VK	QKKENTQESASQQVK	No	62	77	3247	3292
HPSCSR.32609.7	ENST00000623515.2	LINC01126(ME;C;ES:;SR;~)	table_noncoding_to_coding_noTE	0	RTEVWSTC+57.021FWIPQWPER	RTEVWSTCFWIPQWPER	No	157	174	476	527
HPSCSR.32654.42	ENST00000620900.1	AC012354.3(ME;C;ES+;SR;~)	table_noncoding_to_coding_noTE	0.0185185	KVNLGPYHKGK	KVNLGPYHKGK	No	432	443	7218	7251
HPSCSR.326628.48	ENST00000663390.1	AL035427.2(ME;C;ES-;SR;~)	table_noncoding_to_coding_withTE	0	M+15.995LKEDMNNDSKM+15.995VYVQN+0.984GSINK	MLKEDMNNDSKMVYVQNGSINK	LINE:L1:L1M4c_5end	24	46	3086	3152
HPSCSR.326628.48	ENST00000663390.1	AL035427.2(ME;C;ES-;SR;~)	table_noncoding_to_coding_withTE	0.0337838	TVILN+0.984M+15.995LK	TVILNMLK	LINE:L1:L1M4c_5end	16	24	3062	3086
HPSCSR.326628.48	ENST00000663390.1	AL035427.2(ME;C;ES-;SR;~)	table_noncoding_to_coding_withTE	0.0153846	TVILNMLKMLK	TVILNMLKMLK	LINE:L1:L1M4c_5end	16	27	3062	3095
HPSCSR.328079.1	ENST00000431706.2	AKAP17BP(ME;C;ES+;SR;~)	table_noncoding_to_coding_noTE	0	DGEEKYSN+0.984YK	DGEEKYSNYK	No	328	338	1847	1877
HPSCSR.328079.1	ENST00000431706.2	AKAP17BP(ME;C;ES+;SR;~)	table_noncoding_to_coding_noTE	0.02	DGEEKYSNYKFR	DGEEKYSNYKFR	No	328	340	1847	1883
HPSCSR.328079.1	ENST00000431706.2	AKAP17BP(ME;C;ES+;SR;~)	table_noncoding_to_coding_noTE	0	DVQ+0.984AKGDGFQ+0.984INLRK	DVQAKGDGFQINLRK	No	139	154	1280	1325
HPSCSR.328079.1	ENST00000431706.2	AKAP17BP(ME;C;ES+;SR;~)	table_noncoding_to_coding_noTE	0	FN+0.984SDYYYNR	FNSDYYYNR	No	458	467	2237	2264
HPSCSR.328079.1	ENST00000431706.2	AKAP17BP(ME;C;ES+;SR;~)	table_noncoding_to_coding_noTE	0	HHSIN+0.984SSQVEN+0.984LER	HHSINSSQVENLER	No	156	170	1331	1373
HPSCSR.328079.1	ENST00000431706.2	AKAP17BP(ME;C;ES+;SR;~)	table_noncoding_to_coding_noTE	0	HHSINSSQVEN+0.984LER	HHSINSSQVENLER	No	156	170	1331	1373
HPSCSR.328079.1	ENST00000431706.2	AKAP17BP(ME;C;ES+;SR;~)	table_noncoding_to_coding_noTE	0.0258621	KQ+0.984NTRSSQ+0.984QTFFSKWKR	KQNTRSSQQTFFSKWKR	No	311	328	1796	1847
HPSCSR.328079.1	ENST00000431706.2	AKAP17BP(ME;C;ES+;SR;~)	table_noncoding_to_coding_noTE	0.0258621	KQ+0.984NTRSSQQ+0.984TFFSKWKR	KQNTRSSQQTFFSKWKR	No	311	328	1796	1847
HPSCSR.328079.1	ENST00000431706.2	AKAP17BP(ME;C;ES+;SR;~)	table_noncoding_to_coding_noTE	0	RGTPWKSEYN+0.984QNSR	RGTPWKSEYNQNSR	No	434	448	2165	2207
HPSCSR.328079.1	ENST00000431706.2	AKAP17BP(ME;C;ES+;SR;~)	table_noncoding_to_coding_noTE	0	RGTPWKSEYNQ+0.984NSR	RGTPWKSEYNQNSR	No	434	448	2165	2207
HPSCSR.329890.3	ENST00000370620.5	ARHGEF6(ME;C;ES-;SR;~)	table_insertion_alternate_cds	0	DSIPQVLLPEEEK	DSIPQVLLPEEEK	No	533	546	2012	2051
HPSCSR.329890.3	ENST00000370620.5	ARHGEF6(ME;C;ES-;SR;~)	table_insertion_alternate_cds	0	ELKQ+0.984EN+0.984KRM+15.995KQC+57.021LEEELK	ELKQENKRMKQCLEEELK	No	577	595	2144	2198
HPSCSR.329890.3	ENST00000370620.5	ARHGEF6(ME;C;ES-;SR;~)	table_insertion_alternate_cds	0	ELKQENKRMKQ+0.984C+57.021LEEELKSR	ELKQENKRMKQCLEEELKSR	No	577	597	2144	2204
HPSCSR.329890.3	ENST00000370620.5	ARHGEF6(ME;C;ES-;SR;~)	table_insertion_alternate_cds	0.0338983	PSEEEYVIR	PSEEEYVIR	No	489	498	1880	1907
HPSCSR.329890.3	ENST00000370620.5	ARHGEF6(ME;C;ES-;SR;~)	table_insertion_alternate_cds	0	SLVDTVYALK	SLVDTVYALK	No	563	573	2102	2132
HPSCSR.329890.3	ENST00000370620.5	ARHGEF6(ME;C;ES-;SR;~)	table_insertion_alternate_cds	0	SLVDTVYALKDEVRELK	SLVDTVYALKDEVRELK	No	563	580	2102	2153
HPSCSR.329890.3	ENST00000370620.5	ARHGEF6(ME;C;ES-;SR;~)	table_insertion_alternate_cds	0.00961539	STAALEEDAQ+0.984ILK	STAALEEDAQILK	No	499	512	1910	1949
HPSCSR.329890.3	ENST00000370620.5	ARHGEF6(ME;C;ES-;SR;~)	table_insertion_alternate_cds	0	STAALEEDAQILK	STAALEEDAQILK	No	499	512	1910	1949
HPSCSR.329890.3	ENST00000370620.5	ARHGEF6(ME;C;ES-;SR;~)	table_insertion_alternate_cds	0	VIEAYC+57.021TSANFQQGHGSSTR	VIEAYCTSANFQQGHGSSTR	No	512	532	1949	2009
HPSCSR.333046.17	ENST00000331397.8	UTY(ME;C;ES:;SR;~)	table_new_STOP	0.0336134	AEQ+0.984TSGDQ+0.984LQ+0.984K	AEQTSGDQLQK	LTR:ERV1:MER52C	1365	1376	4095	4128
HPSCSR.333046.8	ENST00000545955.5	UTY(ME;C;ES:;SR;~)	table_new_STOP	0.0336134	AEQ+0.984TSGDQ+0.984LQ+0.984K	AEQTSGDQLQK	LTR:ERV1:MER52C	1462	1473	4386	4419
HPSCSR.333722.2	ENST00000445715.6	TXLNGY(ME;C;ES:;SR;~)	table_insertion_alternate_cds	0.00943396	DKN+0.984YKVFQ+0.984IKLER	DKNYKVFQIKLER	No	78	91	6460	6499
HPSCSR.333722.2	ENST00000445715.6	TXLNGY(ME;C;ES:;SR;~)	table_insertion_alternate_cds	0	FEEFQ+0.984TTMAK	FEEFQTTMAK	No	18	28	6280	6310
HPSCSR.333722.2	ENST00000445715.6	TXLNGY(ME;C;ES:;SR;~)	table_insertion_alternate_cds	0	FEEFQTTM+15.995AK	FEEFQTTMAK	No	18	28	6280	6310
HPSCSR.333722.2	ENST00000445715.6	TXLNGY(ME;C;ES:;SR;~)	table_insertion_alternate_cds	0	FEEFQTTMAK	FEEFQTTMAK	No	18	28	6280	6310
HPSCSR.333722.2	ENST00000445715.6	TXLNGY(ME;C;ES:;SR;~)	table_insertion_alternate_cds	0	KQ+0.984EEAQ+0.984LKEQ+0.984LFLYMDK	KQEEAQLKEQLFLYMDK	No	1	18	6229	6280
HPSCSR.333722.2	ENST00000445715.6	TXLNGY(ME;C;ES:;SR;~)	table_insertion_alternate_cds	0.0491803	WEN+0.984NNTTLLQM+15.995AEEKTIR	WENNNTTLLQMAEEKTIR	No	60	78	6406	6460
HPSCSR.37001.20	ENST00000482554.5	RAB11FIP5(ME;C;ES:;SR;~)	table_insertion_alternate_cds	0.0227273	+42.011LGSSLC+57.021TLAQ+0.984VGK	LGSSLCTLAQVGK	No	1	14	6507	6546
HPSCSR.38058.8	ENST00000409133.1	TRABD2A(ME;C;ES:;SR;~)	table_new_STOP	0.0322581	FPEASSALQ+0.984N+0.984RC+57.021SKK	FPEASSALQNRCSKK	LTR:ERVL-MaLR:MLT1A1	244	259	777	822
HPSCSR.40635.34	ENST00000336905.3	LINC01123(ME;C;ES:;SR;~)	table_noncoding_to_coding_noTE	0	+42.011Q+0.984RDVYISHVR	QRDVYISHVR	No	1	11	10778	10808
HPSCSR.40635.34	ENST00000336905.3	LINC01123(ME;C;ES:;SR;~)	table_noncoding_to_coding_noTE	0	C+57.021AVC+57.021GFTTENLLQFHEHIPQHK	CAVCGFTTENLLQFHEHIPQHK	No	139	161	11192	11258
HPSCSR.40635.34	ENST00000336905.3	LINC01123(ME;C;ES:;SR;~)	table_noncoding_to_coding_noTE	0	DVYISHVR	DVYISHVR	No	3	11	10784	10808
HPSCSR.40635.34	ENST00000336905.3	LINC01123(ME;C;ES:;SR;~)	table_noncoding_to_coding_noTE	0.0483871	EHGKQM+15.995KKQ+0.984PC+57.021C+57.021Q+0.984R	EHGKQMKKQPCCQR	No	12	26	10811	10853
HPSCSR.40635.34	ENST00000336905.3	LINC01123(ME;C;ES:;SR;~)	table_noncoding_to_coding_noTE	0	LSVQ+0.984APLC+57.021C+57.021TQ+0.984VK	LSVQAPLCCTQVK	No	179	192	11312	11351
HPSCSR.40635.34	ENST00000336905.3	LINC01123(ME;C;ES:;SR;~)	table_noncoding_to_coding_noTE	0.0273973	VYTC+57.021SHC+57.021SDSRGTFTKQ+0.984LM+15.995LEK	VYTCSHCSDSRGTFTKQLMLEK	No	49	71	10922	10988
HPSCSR.4191.21	ENST00000424567.1	TMSB4XP1(ME;C;ES:;SR;~)	table_noncoding_to_coding_noTE	0.0273973	+42.011SDKPDM+15.995AEM+15.995EKFDKSKLKKTETQEK	SDKPDMAEMEKFDKSKLKKTETQEK	No	1	26	3	78
HPSCSR.4191.21	ENST00000424567.1	TMSB4XP1(ME;C;ES:;SR;~)	table_noncoding_to_coding_noTE	0	N+0.984PLPSKETIEQEK	NPLPSKETIEQEK	No	26	39	78	117
HPSCSR.4191.21	ENST00000424567.1	TMSB4XP1(ME;C;ES:;SR;~)	table_noncoding_to_coding_noTE	0	NPLPSKETIEQEK	NPLPSKETIEQEK	No	26	39	78	117
HPSCSR.421.17	ENST00000427998.5	AL390719.1(ME;C;ES:;SR;~)	table_noncoding_to_coding_noTE	0	ADPAGVLGFRDEVNR	ADPAGVLGFRDEVNR	No	340	355	3040	3085
HPSCSR.421.17	ENST00000427998.5	AL390719.1(ME;C;ES:;SR;~)	table_noncoding_to_coding_noTE	0.0285714	ITVLTAC+57.021FAR	ITVLTACFAR	No	244	254	2752	2782
HPSCSR.43805.10	ENST00000415351.2	NF1P8(ME;C;ES+;SR;~)	table_noncoding_to_coding_noTE	0.0487805	YM+15.995DQLLSLMVC+57.021N+0.984LEK	YMDQLLSLMVCNLEK	No	77	92	1924	1969
HPSCSR.49902.1	ENST00000399502.2	GLULP6(ME;C;ES+;SR;~)	table_noncoding_to_coding_noTE	0.0210526	RN+0.984VLEADYQ+0.984AC+57.021LYAGIK	RNVLEADYQACLYAGIK	No	119	136	4727	4778
HPSCSR.49902.1	ENST00000399502.2	GLULP6(ME;C;ES+;SR;~)	table_noncoding_to_coding_noTE	0.0210526	RN+0.984VLEADYQAC+57.021LYAGIK	RNVLEADYQACLYAGIK	No	119	136	4727	4778
HPSCSR.51456.8	ENST00000392283.9	PPIL3(ME;C;ES-;SR;~)	table_insertion_alternate_cds	0	RSSC+57.021Q+0.984LHFVVGARRSQLRDSR	RSSCQLHFVVGARRSQLRDSR	No	21	42	7333	7396
HPSCSR.52566.10	ENST00000272898.11	SPAG16(ME;C;ES:;SR;~)	table_new_STOP	0.0434783	DVKDVFK	DVKDVFK	LINE:L1:L1P1_orf2	291	298	893	914
HPSCSR.55503.10	ENST00000264607.9	ASB1(ME;C;ES-;SR;~)	table_new_STOP	0	M+15.995LFFSFLFHYTR	MLFFSFLFHYTR	No	0	12	1736	1772
HPSCSR.5649.18	ENST00000525653.1	HHLA3(ME;C;ES+;SR;~)	table_new_STOP	0	SQMC+57.021GN+0.984NN+0.984AKFK	SQMCGNNNAKFK	No	119	131	454	490
HPSCSR.60110.22	ENST00000416832.1	COX6CP10(ME;C;ES:;SR;~)	table_noncoding_to_coding_noTE	0.0258621	DFEEMR	DFEEMR	No	60	66	3422	3440
HPSCSR.60457.1	ENST00000450102.6	SCN5A(ME;C;ES+;SR;~)	table_insertion_alternate_cds	0.0277778	M+15.995EQARGPAASAGEGK	MEQARGPAASAGEGK	No	0	15	7899	7944
HPSCSR.60829.1	ENST00000418195.1	GEMIN2P2(SE;C;ES+;SR;~)	table_noncoding_to_coding_noTE	0	PLLPQ+0.984AHSLIR	PLLPQAHSLIR	No	11	22	280	313
HPSCSR.61278.26	ENST00000266037.10	DOCK3(ME;C;ES:;SR;~)	table_insertion_alternate_cds	0	EM+15.995M+15.995LLLPTYR	EMMLLLPTYR	No	807	817	10550	10580
HPSCSR.61278.26	ENST00000266037.10	DOCK3(ME;C;ES:;SR;~)	table_insertion_alternate_cds	0	QILDSSSLN+0.984SLAK	QILDSSSLNSLAK	No	883	896	10778	10817
HPSCSR.61730.3	ENST00000438827.1	AC097358.1(ME;C;ES+;SR;~)	table_noncoding_to_coding_noTE	0.0476191	WILM+15.995EHILK	WILMEHILK	No	60	69	7114	7141
HPSCSR.61931.6	ENST00000476844.5	FHIT(ME;C;ES+;SR;~)	table_insertion_alternate_cds	0	SEEEMAAEAAALR	SEEEMAAEAAALR	No	47	60	192	231
HPSCSR.63141.15	ENST00000463369.5	SHQ1(ME;C;ES-;SR;~)	table_insertion_alternate_cds	0.0465116	M+15.995SVILRHWLN+0.984K	MSVILRHWLNK	No	0	11	1876	1909
HPSCSR.63141.15	ENST00000463369.5	SHQ1(ME;C;ES-;SR;~)	table_insertion_alternate_cds	0.0194175	M+15.995SVILRHWLN+0.984KWIC+57.021LVYLNDFTSN+0.984VMVFFSPK	MSVILRHWLNKWICLVYLNDFTSNVMVFFSPK	No	0	32	1876	1972
HPSCSR.650.35	ENST00000377627.7	THAP3(ME;C;ES:;SR;~)	table_insertion_alternate_cds	0.0465116	SQGQSPSLQELILGK	SQGQSPSLQELILGK	No	66	81	2888	2933
HPSCSR.66739.18	ENST00000667844.1	AC084198.2(ME;C;ES:;SR;~)	table_noncoding_to_coding_withTE	0.00943396	EPYPDFVAR	EPYPDFVAR	LTR:ERVK:HERVK11	557	566	6939	6966
HPSCSR.66739.18	ENST00000667844.1	AC084198.2(ME;C;ES:;SR;~)	table_noncoding_to_coding_withTE	0	IQDPGTAFPINSIR	IQDPGTAFPINSIR	LTR:ERVK:HERVK11	539	553	6885	6927
HPSCSR.66739.18	ENST00000667844.1	AC084198.2(ME;C;ES:;SR;~)	table_noncoding_to_coding_withTE	0.0291971	Q+0.984N+0.984IINQ+0.984AITAKNK	QNIINQAITAKNK	LTR:ERVK:HERVK11	673	686	7287	7326
HPSCSR.66739.18	ENST00000667844.1	AC084198.2(ME;C;ES:;SR;~)	table_noncoding_to_coding_withTE	0	RGQPQAPQQTGAFPVQLFVPQGFQ+0.984GQQPLQK	RGQPQAPQQTGAFPVQLFVPQGFQGQQPLQK	LTR:ERVK:HERVK11	721	752	7431	7524
HPSCSR.66739.18	ENST00000667844.1	AC084198.2(ME;C;ES:;SR;~)	table_noncoding_to_coding_withTE	0	RGQPQAPQQTGAFPVQLFVPQGFQGQQPLQK	RGQPQAPQQTGAFPVQLFVPQGFQGQQPLQK	LTR:ERVK:HERVK11	721	752	7431	7524
HPSCSR.66739.18	ENST00000667844.1	AC084198.2(ME;C;ES:;SR;~)	table_noncoding_to_coding_withTE	0	SSLSSSQYLQFK	SSLSSSQYLQFK	LTR:ERVK:HERVK11	465	477	6663	6699
HPSCSR.66739.18	ENST00000667844.1	AC084198.2(ME;C;ES:;SR;~)	table_noncoding_to_coding_withTE	0	TLLDSIAHGNR	TLLDSIAHGNR	LTR:ERVK:HERVK11	443	454	6597	6630
HPSCSR.66739.18	ENST00000667844.1	AC084198.2(ME;C;ES:;SR;~)	table_noncoding_to_coding_withTE	0	TWWIDGVQEQVR	TWWIDGVQEQVR	LTR:ERVK:HERVK11	477	489	6699	6735
HPSCSR.66739.18	ENST00000667844.1	AC084198.2(ME;C;ES:;SR;~)	table_noncoding_to_coding_withTE	0	VPAGVDVITEYVK	VPAGVDVITEYVK	LTR:ERVK:HERVK11	607	620	7089	7128
HPSCSR.66739.18	ENST00000667844.1	AC084198.2(ME;C;ES:;SR;~)	table_noncoding_to_coding_withTE	0	YASYLSFIK	YASYLSFIK	No	121	130	5631	5658
HPSCSR.69166.6	ENST00000467239.5	FAM86JP(ME;C;ES:;SR;~)	table_noncoding_to_coding_withTE	0	LIPYDWEILAK	LIPYDWEILAK	LTR:ERVK:HERVK13	148	159	3364	3397
HPSCSR.69166.6	ENST00000467239.5	FAM86JP(ME;C;ES:;SR;~)	table_noncoding_to_coding_withTE	0	SSLSPSQFLQFK	SSLSPSQFLQFK	LTR:ERVK:HERVK13	159	171	3397	3433
HPSCSR.705.1	ENST00000602916.1	AL359881.1(ME;C;ES+;SR;~)	table_noncoding_to_coding_noTE	0	RSARPAQ+0.984RGPRMGR	RSARPAQRGPRMGR	No	86	100	462	504
HPSCSR.705.1	ENST00000602916.1	AL359881.1(ME;C;ES+;SR;~)	table_noncoding_to_coding_noTE	0	TVGGDGGGGSGFGEGVR	TVGGDGGGGSGFGEGVR	No	218	235	858	909
HPSCSR.76476.1	ENST00000423931.1	VEZF1P1(SE;C;ES:;SR;~)	table_noncoding_to_coding_noTE	0.03125	LWEEAVK	LWEEAVK	No	80	87	366	387
HPSCSR.76555.7	ENST00000482017.1	MCF2L2(ME;C;ES:;SR;~)	table_insertion_alternate_cds	0	GWSAGSPQGK	GWSAGSPQGK	No	29	39	1981	2011
HPSCSR.76555.7	ENST00000482017.1	MCF2L2(ME;C;ES:;SR;~)	table_insertion_alternate_cds	0	HPWAGRGGRWGVGPAAQ+0.984R	HPWAGRGGRWGVGPAAQR	No	63	81	2083	2137
HPSCSR.77278.62	ENST00000510235.1	PIGG(ME;C;ES:;SR;~)	table_insertion_alternate_cds	0.0217391	IC+57.021RDLNFNC+57.021LAVK	ICRDLNFNCLAVK	No	111	124	1789	1828
HPSCSR.77278.62	ENST00000510235.1	PIGG(ME;C;ES:;SR;~)	table_insertion_alternate_cds	0	ITKIC+57.021RDLN+0.984FN+0.984C+57.021LAVK	ITKICRDLNFNCLAVK	No	108	124	1780	1828
HPSCSR.77278.62	ENST00000510235.1	PIGG(ME;C;ES:;SR;~)	table_insertion_alternate_cds	0	PPRKYSKSFQ+0.984AR	PPRKYSKSFQAR	No	85	97	1711	1747
HPSCSR.77657.7	ENST00000264956.11	EVC(ME;C;ES:;SR;~)	table_insertion_alternate_cds	0.0476191	RAAAAGAGR	RAAAAGAGR	No	21	30	198	225
HPSCSR.799.6	ENST00000377403.6	H6PD(ME;C;ES-;SR;~)	table_insertion_alternate_cds	0.0220588	RC+57.021Q+0.984ARGEHGK	RCQARGEHGK	No	27	37	3671	3701
HPSCSR.86735.53	ENST00000286733.9	NAAA(ME;C;ES-;SR;~)	table_new_STOP	0.0476191	NLLDQ+0.984GHLPTWSLPK	NLLDQGHLPTWSLPK	DNA:hAT-Tip100:MER115	45	60	2503	2548
HPSCSR.91999.21	ENST00000509938.1	MIR302CHG(ME;C;ES+;LR+SR;~)	table_noncoding_to_coding_noTE	0	+42.011WYTYIN+0.984N+0.984IATFPK	WYTYINNIATFPK	No	1	14	197	236
HPSCSR.9344.9	ENST00000370321.8	RPL5(ME;C;ES+;SR;~)	table_insertion_alternate_cds	0	DVAEAKGTR	DVAEAKGTR	No	299	308	926	953
